# Supplementary material for: Taphonomic Analysis of the Faunal Assemblage Associated with the Hominins (Australopithecus sediba) from the Early Pleistocene Cave Deposits of Malapa, South Africa
Source: PLoS One. 2015 Jun 10;10(6):e0126904. doi: 10.1371/journal.pone.0126904 (PMC4465193; doi:10.1371/journal.pone.0126904)
Supplement: S1 Dataset — (XLSX) [file pone.0126904.s001.xlsx]

## Sheet: Sheet1
																														Spongious	Fresh	Fresh	Fresh	Fresh					Single	Stages (0 to 5)	Pitting	Large		Periosteal	Periosteal	Periosteal	Periosteal		Periosteal
																														Compact	Weathered	Weathered	Weathered	Weathered					Multiple isolated		Scoring	Small		Medullar	Medullar	Medullar	Medullar		Medullar
																														Compact and Spongious	Modern	Modern	Modern	Modern					Multiple adjacent		Crenulated edge			Edge	Edge	Edge	Edge		Edge
																																									Scooping
																																									Shredded ends
																																									Crush
																																									Punctures
																																									Frayed
NUMBERING									COORDINATES				TAXONOMICAL DESCRIPTION					ANATOMICAL DESCRIPTION									SPATIAL INFORMATION			BREAKAGE PATTERN					DIMENSIONS								INVERTEBRATE DAMAGE
SITE	N° of ELEMENTS	FACIES	In situ/Ex situ	Calcified/Decalcified sed	Specimen n°	Specimen n°	Individual	BLOCK N°	E:	N:	H:	Pt #	NATURE	ORDER	FAMILY	TRIBE	TAXON/SIZE CLASS	ANAT	BODY PART	PORTION	SEGMENT	AGE	SEX	FR/CO	SIDE	TOOTH WEAR	Conjoins with/ Joins to	Refitting with in situ bones	COMMENTS	SPONG/COMP	BREAK 1 (PROX)	BREAK 2 (DIST)	BREAK 3	BREAK 4	LENGTH	WIDTH	THICK	CompBoneThick	CONCH.SCAR	WEATHERING	CARN	RODENT	YES/NO	Inters.Str.	Inters.Str. in Pit	StarPit	small boring	large boring	Paral.Str.
MALAPA U.W.88	1	unknown	Ex situ	Calcified	1		MH1	"Clavicle block"	NA	NA	NA	NA	BONE	PRIMATES	HOMININ	NA	Au. Sediba	RACHIS	CLAV	LAT END		J	M	FR	R	NA	NA	NO	no specific comment	COMP+SPONG	NA	NA	NA	NA	ND	ND	ND	ND	NO	2	NO	NO	NO	NO	NO	NO	NO	NO	NO
MALAPA U.W.88	2	unknown	Ex situ	ND	2		MH1	ND	ND	ND	ND	ND	BONE+TOOTH	PRIMATES	HOMININ	NA	Au. Sediba	CRA	MANT	ANT + LC		J	M	FR	L	ND	8	NO	no specific comment	COMP	NA	NA	NA	NA	ND	ND	ND	ND	NO	1	NO	NO	NO	NO	NO	NO	NO	NO	NO
MALAPA U.W.88	1	unknown	Ex situ	Calcified	3		MH1	"Clavicle block"	NA	NA	NA	NA	BONE	PRIMATES	HOMININ	NA	Au. Sediba	LBN	ULN	P-PSH		J	M	FR	R	NA	NA	NO	no specific comment	COMP	NA	weathered	NA	NA	ND	ND	ND	ND	NO	1	NO	NO	NO	NO	NO	NO	NO	NO	NO
MALAPA U.W.88	1	unknown	Ex situ	Calcified	4		MH1	ND	NA	NA	NA	NA	BONE	PRIMATES	HOMININ	NA	Au. Sediba	LBN	FEM	P		J	M	FR	R	NA	5, 89	YES	no specific comment	COMP+SPONG	NA	fresh	NA	NA	ND	ND	ND	ND	NO	2	NO	NO	NO	NO	NO	NO	NO	NO	NO
MALAPA U.W.88	1	unknown	Ex situ	Calcified	5		MH1	ND	NA	NA	NA	NA	BONE	PRIMATES	HOMININ	NA	Au. Sediba	LBN	FEM	PSH		J	M	FR	R	NA	4, 39, 89	YES	no specific comment	COMP	fresh	fresh	NA	NA	ND	ND	ND	ND	NO	2	NO	NO	NO	NO	NO	NO	NO	NO	NO
MALAPA U.W.88	1	unknown	Ex situ	Calcified	6		MH1	"Clavicle block"	NA	NA	NA	NA	BONE	PRIMATES	HOMININ	NA	Au. Sediba	FBN	PELV	ILI ANT		J	M	FR	R	NA	7	NO	no specific comment	COMP+SPONG	NA	NA	NA	NA	ND	ND	ND	ND	NO	1	NO	NO	NO	NO	NO	NO	NO	NO	NO
MALAPA U.W.88	1	unknown	Ex situ	Calcified	7		MH1	"Clavicle block"	NA	NA	NA	NA	BONE	PRIMATES	HOMININ	NA	Au. Sediba	FBN	PELV	ILI POST		J	M	FR	R	NA	6	NO	no specific comment	COMP	NA	NA	NA	NA	ND	ND	ND	ND	NO	2	NO	NO	NO	NO	NO	NO	NO	NO	NO
MALAPA U.W.88	4	unknown	Ex situ	Calcified	8		MH1	"Clavicle block"	NA	NA	NA	NA	BONE+TOOTH	PRIMATES	HOMININ	NA	Au. Sediba	CRA	MANT	HOR+LM1, LM2 erupted, LM3 in crypt		J	M	FR	R	ND	2	NO	no specific comment	COMP+enamel	NA	NA	NA	NA	ND	ND	ND	ND	NO	1	NO	NO	NO	NO	NO	NO	NO	NO	NO
MALAPA U.W.88	1	unknown	Ex situ	Calcified	9		MH1	"Clavicle block"	NA	NA	NA	NA	BONE	PRIMATES	HOMININ	NA	Au. Sediba	VER	CER	CO		J	M	CO	/	NA	NA	NO	no specific comment	COMP+SPONG	NA	NA	NA	NA	ND	ND	ND	ND	NO	1	NO	NO	NO	NO	NO	NO	NO	NO	NO
MALAPA U.W.88	1	unknown	Ex situ	ND	10		MH2	ND	ND	ND	ND	ND	BONE	PRIMATES	HOMININ	NA	Au. Sediba	FBN	PELV	ISCHIOPUBIC RAMUS + PUBIC SYMPH		A	F	FR	L	NA	NA	NO	no specific comment	COMP	NA	NA	NA	NA	ND	ND	ND	ND	NA	1	NO	NO	NO	NO	NO	NO	NO	NO	NO
MALAPA U.W.88	1	unknown	Ex situ	Calcified	11		MH1	"Clavicle block"	NA	NA	NA	NA	BONE	PRIMATES	HOMININ	NA	Au. Sediba	VER	CER	CO		J	M	CO	/	NA	NA	NO	no specific comment	COMP+SPONG	NA	NA	NA	NA	ND	ND	ND	ND	NO	1	NO	NO	NO	NO	NO	NO	NO	NO	NO
MALAPA U.W.88	1	unknown	Ex situ	Calcified	12		MH1	"Clavicle block"	NA	NA	NA	NA	BONE	PRIMATES	HOMININ	NA	Au. Sediba	LBN	RAD	D		J	M	FR	R	NA	NA	NO	no specific comment	COMP+SPONG	unidentifiable	NA	NA	NA	ND	ND	ND	ND	NO	unidentifiable	NO	NO	NO	NO	NO	NO	NO	NO	NO
MALAPA U.W.88	1	unknown	Ex situ	Calcified	13		MH1	"Clavicle block"	NA	NA	NA	NA	BONE	PRIMATES	HOMININ	NA	Au. Sediba	RACHIS	RIB	D		J	M	FR	R	NA	NA	NO	no specific comment	COMP	NA	NA	NA	NA	ND	ND	ND	ND	NO	unidentifiable	NO	NO	NO	NO	NO	NO	NO	NO	NO
MALAPA U.W.88	1	unknown	Ex situ	Calcified	14		MH1	"Clavicle block"	NA	NA	NA	NA	BONE	PRIMATES	HOMININ	NA	Au. Sediba	FBN	PELV	ISCH		J	M	near CO	L	NA	NA	NO	no specific comment	COMP+SPONG	NA	NA	NA	NA	ND	ND	ND	ND	NO	2	NO	NO	YES	NO	NO	NO	NO	NO	YES
MALAPA U.W.88	1	unknown	Ex situ	ND	15		MH1	ND	ND	ND	ND	ND	BONE	PRIMATES	HOMININ	NA	Au. Sediba	RACHIS	RIB	P		J	M	FR	L	NA	NA	NO	no specific comment	COMP	NA	NA	NA	NA	ND	ND	ND	ND	NO	2	NO	NO	NO	NO	NO	NO	NO	NO	NO
MALAPA U.W.88	1	D	In situ	Decalcified	16		MH1	NA	-80311.7	2.86545e+06	1414.63	15	BONE	PRIMATES	HOMININ	NA	Au. Sediba	META	MTT	P-PSH-SH		J	M	FR	R	NA	NA	NO	no specific comment	COMP	unidentifiable	unidentifiable	NA	NA	ND	ND	ND	ND	NO	unidentifiable	NO	NO	NO	NO	NO	NO	NO	NO	NO
MALAPA U.W.88	1	unknown	Ex situ	ND	17		MH1	ND	ND	ND	ND	ND	BONE	PRIMATES	HOMININ	NA	Au. Sediba	RACHIS	RIB	SH		J	M	FR	unidentifiable	NA	NA	NO	no specific comment	COMP	NA	NA	NA	NA	ND	ND	ND	ND	NO	2	NO	NO	NO	NO	NO	NO	NO	NO	NO
MALAPA U.W.88	1	unknown	Ex situ	ND	18		MH1	ND	ND	ND	ND	ND	BONE	PRIMATES	HOMININ	NA	Au. Sediba	LBN	RAD	SH		J	M	FR	unidentifiable	NA	NA	NO	no specific comment	COMP	unidentifiable	unidentifiable	NA	NA	ND	ND	ND	ND	NO	unidentifiable	NO	NO	NO	NO	NO	NO	NO	NO	NO
MALAPA U.W.88	1	unknown	Ex situ	Calcified	19		MH2	"Scapula fragment block"	NA	NA	NA	NA	TOOTH	PRIMATES	HOMININ	NA	Au. Sediba	TTH	LM2	ND		A	F	FR	L	ND	NA	yes, with the arm block (via the scapula)	no specific comment	ENAMEL	NA	NA	NA	NA	ND	ND	ND	NA	NA	ND	ND	ND	ND	ND	ND	ND	ND	NO	ND
MALAPA U.W.88	1	unknown	Ex situ	Calcified	20		MH2	"Scapula fragment block"	NA	NA	NA	NA	TOOTH	PRIMATES	HOMININ	NA	Au. Sediba	TTH	LM3	near CO		A	F	near CO	L	ND	NA	yes, with the arm block (via the scapula)	no specific comment	ENAMEL	NA	NA	NA	NA	ND	ND	ND	NA	NA	ND	ND	ND	ND	ND	ND	ND	ND	NO	ND
MALAPA U.W.88	1	unknown	Ex situ	ND	21		MH4	ND	ND	ND	ND	ND	BONE	PRIMATES	HOMININ	NA	Au. Sediba	LBN	TIB	SH-DSH-D		J	M	FR	R	NA	40	NO	no specific comment	COMP	weathered	weathered	NA	NA	ND	ND	ND	ND	NO	2	NO	NO	YES	NO	NO	NO	NO	NO	NO
MALAPA U.W.88	1	D	In situ	Decalcified	22		MH1	NA	-80311.7	2.86545e+06	1413.03	15	BONE	PRIMATES	HOMININ	NA	Au. Sediba	META	MTT	P-PSH		J	M	FR	R	NA	NA	NO	no specific comment	COMP	NA	unidentifiable	NA	NA	ND	ND	ND	ND	NO	unidentifiable	NO	NO	NO	NO	NO	NO	NO	NO	NO
MALAPA U.W.88	1	unknown	Ex situ	unknown	23		MH2	ND	ND	ND	ND	ND	BONE	PRIMATES	HOMININ	NA	Au. Sediba	LBN	FIB	P		A	F	FR	L	NA	84, 146	NO	all fragments of the fibula refit together	COMP+SPONG	weathered	weathered	NA	NA	ND	ND	ND	ND	NO	1	NO	NO	NO	NO	NO	NO	NO	NO	NO
MALAPA U.W.88	1	unknown	Ex situ	Decalcified	24		MH2	ND	ND	ND	ND	ND	BONE	PRIMATES	HOMININ	NA	Au. Sediba	LBN	TIB	P		A	F	FR	L	NA	NA	NO	no specific comment	COMP+SPONG	weathered	NA	NA	NA	ND	ND	ND	ND	NO	1	NO	NO	NO	NO	NO	NO	NO	NO	NO
MALAPA U.W.88	1	unknown	Ex situ	ND	26		MH1	NID	-80313.2	2.86545e+06	1415.42	NA	BONE	PRIMATES	HOMININ	NA	Au. Sediba	LBN	unidentifiable	SH		J	M	FR	unidentifiable	NA	NA	NO	no specific comment	COMP	weathered	weathered	weathered	weathered	ND	ND	ND	ND	NO	1	NO	NO	NO	NO	NO	NO	NO	NO	NO
MALAPA U.W.88	1	unknown	Ex situ	ND	27		MH1	ND	ND	ND	ND	ND	BONE	PRIMATES	HOMININ	NA	Au. Sediba	FBN	PELV?	ND		J	M	FR	unidentifiable	NA	NA	NO	no specific comment	COMP+SPONG	NA	NA	NA	NA	ND	ND	ND	ND	NO	2	NO	NO	NO	NO	NO	NO	NO	NO	NO
MALAPA U.W.88	1	D	In situ	Calcified	28		MH2	"Arm block" (B043)	-80312.4	2.86545e+06	1413.68	11 to 14	BONE	PRIMATES	HOMININ	NA	Au. Sediba	FBN	SCAP	BLADE		A	F	near CO	R	NA	56	YES	no specific comment	COMP	NA	NA	NA	NA	ND	ND	ND	ND	NO	1	NO	NO	NO	NO	NO	NO	NO	NO	NO
MALAPA U.W.88	1	unknown	Sieving	Decalcified	29		MH1	NA	-80312	2.86545e+06	1414.33	9	TOOTH	PRIMATES	HOMININ	NA	Au. Sediba	TTH	UI1	CO		J	M	CO	R	0	NA	NO	no specific comment	ENAMEL	NA	NA	NA	NA	ND	ND	ND	ND	NO	unidentifiable	NO	NO	YES	YES	NO	NO	NO	NO	YES
MALAPA U.W.88	1	D	In situ	Decalcified	30		MH1	NA	-80312.4	2.86545e+06	1414.43	NA	TOOTH	PRIMATES	HOMININ	NA	Au. Sediba	TTH	UC	CO		J	M	CO	R	0	NA	NO	no specific comment	ENAMEL	NA	NA	NA	NA	ND	ND	ND	ND	NO	unidentifiable	NO	NO	YES	YES	NO	NO	NO	NO	YES
MALAPA U.W.88	1	D	In situ	Decalcified	31		MH1	NA	-80311.8	2.86545e+06	1414.28	10	BONE	PRIMATES	HOMININ	NA	Au. Sediba	CRA	SKULL	VAULT		J	M	FR	R	NA	50	YES	no specific comment	COMP	NA	NA	NA	NA	ND	ND	ND	ND	NO	2	NO	NO	NO	NO	NO	NO	NO	NO	NO
MALAPA U.W.88	1	D	In situ	Decalcified	32		MH1	NA	-80311.9	2.86545e+06	1414.28	10	BONE	PRIMATES	HOMININ	NA	Au. Sediba	CRA	SKULL	VAULT		J	M	FR	R	NA	50	YES	no specific comment	COMP	NA	NA	NA	NA	ND	ND	ND	ND	NA	2	NO	NO	NO	NO	NO	NO	NO	NO	NO
MALAPA U.W.88	1	ND	ND	ND	33		MH	ND	ND	ND	ND	ND	BONE	PRIMATES	HOMININ	NA	Au. Sediba	META	MTT5	P		I	unidentifiable	FR	unidentifiable	NA	NA	NO	no specific comment	COMP+SPONG	NA	NA	NA	NA	ND	ND	ND	ND	ND	ND	ND	ND	ND	ND	ND	ND	ND	NO	ND
MALAPA U.W.88	1	unknown	Ex situ	ND	34		MH1	ND	ND	ND	ND	ND	BONE	PRIMATES	HOMININ	NA	Au. Sediba	LBN	HUM	P		J	M	FR	R	NA	88, 42	YES	no specific comment	COMP+SPONG	NA	weathered	NA	NA	ND	ND	ND	ND	NO	unidentifiable	NO	NO	NO	NO	NO	NO	NO	NO	NO
MALAPA U.W.88	1	unknown	Ex situ	ND	35		MH1	ND	ND	ND	ND	ND	BONE	PRIMATES	HOMININ	NA	Au. Sediba	FBN?	SCAP?	ND		J	M	FR	unidentifiable	NA	NA	NO	no specific comment	COMP+SPONG	NA	NA	NA	NA	ND	ND	ND	ND	NA	unidentifiable	NO	NO	NO	NO	NO	NO	NO	NO	NO
MALAPA U.W.88	1	unknown	Ex situ	Calcified	36		MH1	"Skull block"	NA	NA	NA	NA	BONE	PRIMATES	HOMININ	NA	Au. Sediba	LBN	HUM	P		J	M	FR	L	NA	NA	YES	no specific comment	COMP+SPONG	NA	unidentifiable	NA	NA	ND	ND	ND	ND	NO	unidentifiable	NO	NO	NO	NO	NO	NO	NO	NO	NO
MALAPA U.W.88	1	unknown	Ex situ	ND	37		MH1	ND	ND	ND	ND	ND	BONE	PRIMATES	HOMININ	NA	Au. Sediba	VER	THO	CO		J	M	CO	/	NA	NA	NO	pathology	COMP+SPONG	NA	NA	NA	NA	ND	ND	ND	ND	NO	1	NO	NO	NO	NO	NO	NO	NO	NO	NO
MALAPA U.W.88	1	unknown	Ex situ	Calcified	38		MH2	"Scapula fragment block"	NA	NA	NA	NA	BONE	PRIMATES	HOMININ	NA	Au. Sediba	RACHIS	CLAV	LAT END		A	F	near CO	R	NA	scapula fgmt 56	YES (with the arm block)	no specific comment	COMP	NA	NA	NA	NA	ND	ND	ND	ND	NO	1	NO	NO	NO	NO	NO	NO	NO	NO	NO
MALAPA U.W.88	1	unknown	Ex situ	Calcified	39		MH1	ND	NA	NA	NA	NA	BONE	PRIMATES	HOMININ	NA	Au. Sediba	LBN	FEM	P		J	M	FR	R	NA	4, 5, 89	NO	no specific comment	COMP	NA	fresh	NA	NA	ND	ND	ND	ND	NO	1	NO	NO	NO	NO	NO	NO	NO	NO	NO
MALAPA U.W.88	1	unknown	Ex situ	ND	40		MH4	ND	ND	ND	ND	ND	BONE	PRIMATES	HOMININ	NA	Au. Sediba	LBN	TIB	SH		A	M	FR	R	NA	21	NO	no specific comment	COMP	weathered	NA	NA	NA	ND	ND	ND	ND	NO	2	NO	NO	NO	NO	NO	NO	NO	NO	NO
MALAPA U.W.88	1	unknown	Ex situ	ND	41		MH1	ND	ND	ND	ND	ND	BONE	PRIMATES	HOMININ	NA	Au. Sediba	RACHIS	RIB	SH+D		J	M	FR	R	NA	86	NO	no specific comment	COMP	NA	NA	NA	NA	ND	ND	ND	ND	NO	1	NO	NO	NO	NO	NO	NO	NO	NO	NO
MALAPA U.W.88	1	unknown	Ex situ	Calcified	42		MH1	"Skull block"	NA	NA	NA	NA	BONE	PRIMATES	HOMININ	NA	Au. Sediba	LBN	HUM	PSH-SH-DSH		J	M	FR	R	NA	34, 88	YES	no specific comment	COMP	weathered	unidentifiable	NA	NA	ND	ND	ND	ND	NO	2	NO	NO	NO	NO	NO	NO	NO	NO	NO
MALAPA U.W.88	1	unknown	Ex situ	Calcified	43		MH2	"Thoracic vertebrae block 1"	NA	NA	NA	NA	BONE	PRIMATES	HOMININ	NA	Au. Sediba	VER	THO	near CO		A	F	near CO	/	NA	NA	possibly the pelvis 133	no specific comment	COMP+SPONG	NA	NA	NA	NA	ND	ND	ND	unidentifiable	NA	unidentifiable	NO	NO	NO	NO	NO	NO	NO	NO	NO
MALAPA U.W.88	1	unknown	Ex situ	Calcified	44		MH2	"Thoracic vertebrae block 1"	NA	NA	NA	NA	BONE	PRIMATES	HOMININ	NA	Au. Sediba	VER	THO	near CO		A	F	near CO	/	NA	NA	possibly the pelvis 133	no specific comment	COMP+SPONG	NA	NA	NA	NA	ND	ND	ND	unidentifiable	NA	unidentifiable	NO	NO	NO	NO	NO	NO	NO	NO	NO
MALAPA U.W.88	1	unknown	Ex situ	Calcified	45		MH2	"Thoracic vertebrae block 1"	NA	NA	NA	NA	BONE	PRIMATES	HOMININ	NA	Au. Sediba	RACHIS	RIB	ND		A	F	FR	unidentifiable	NA	43, 44	possibly the pelvis 133	no specific comment	COMP+SPONG	NA	NA	NA	NA	ND	ND	ND	unidentifiable	NA	unidentifiable	NO	NO	NO	NO	NO	NO	NO	NO	NO
MALAPA U.W.88	1	unknown	Ex situ	Calcified	46		MH2	"Thoracic vertebrae block 1"	NA	NA	NA	NA	BONE	PRIMATES	HOMININ	NA	Au. Sediba	RACHIS	RIB	ND		A	F	FR	unidentifiable	NA	43, 44	possibly the pelvis 133	no specific comment	COMP	NA	NA	NA	NA	ND	ND	ND	unidentifiable	NA	1	NO	NO	NO	NO	NO	NO	NO	NO	NO
MALAPA U.W.88	1	unknown	Ex situ	Calcified	47		MH2	"Thoracic vertebrae block 1"	NA	NA	NA	NA	BONE	PRIMATES	HOMININ	NA	Au. Sediba	RACHIS	RIB	ND		A	F	FR	unidentifiable	NA	43, 44	possibly the pelvis 133	no specific comment	COMP	NA	NA	NA	NA	ND	ND	ND	unidentifiable	NA	1	NO	NO	NO	NO	NO	NO	NO	NO	NO
MALAPA U.W.88	1	unknown	Ex situ	Calcified	48		MH2	"Thoracic vertebrae block 1"	NA	NA	NA	NA	BONE	PRIMATES	HOMININ	NA	Au. Sediba	RACHIS	RIB	ND		A	F	FR	unidentifiable	NA	43, 44	possibly the pelvis 133	no specific comment	COMP	NA	NA	NA	NA	ND	ND	ND	unidentifiable	NA	1	NO	NO	NO	NO	NO	NO	NO	NO	NO
MALAPA U.W.88	11	unknown	Ex situ	Calcified	50		MH1	"Skull block"	ND	ND	ND	ND	BONE+TOOTH	PRIMATES	HOMININ	NA	Au. Sediba	CRA	SKULL	R& L P3, P4, M1, M2, M3		J	M	near CO	/	0	31, 32	YES	no specific comment	COMP+Enamel	NA	NA	NA	NA	ND	ND	ND	ND	NO	1	NO	NO	NO	NO	NO	NO	NO	NO	NO
MALAPA U.W.88	1	unknown	Ex situ	Calcified	51		MH2	"Ankle block" (B032)	NA	NA	NA	NA	BONE	PRIMATES	HOMININ	NA	Au. Sediba	LBN	FEM	P		A	F	FR	R	NA	NA	NO	no specific comment	COMP+SPONG	NA	weathered	NA	NA	ND	ND	ND	ND	NO	1	NO	NO	NO	NO	NO	NO	NO	NO	NO
MALAPA U.W.88	1	unknown	Ex situ	Calcified	52		MH2	"Ankle block" (B032)	NA	NA	NA	NA	BONE	PRIMATES	HOMININ	NA	Au. Sediba	FBN	PELV	PUBIS		A	F	FR	R	NA	NA	NO	no specific comment	COMP	NA	NA	NA	NA	ND	ND	ND	ND	ND	1	NO	NO	NO	NO	NO	NO	NO	NO	NO
MALAPA U.W.88	1	unknown	Ex situ	ND	53		MH2	ND	ND	ND	ND	ND	BONE	PRIMATES	HOMININ	NA	Au. Sediba	LBN	FEM	SH		A	F	FR	R	NA	63	YES	no specific comment	COMP	weathered	fresh	NA	NA	ND	ND	ND	ND	NO	unidentifiable	NO	NO	NO	NO	NO	NO	NO	NO	NO
MALAPA U.W.88	4	unknown	Ex situ	Calcified	54		MH2	"Scapula fragment block"	NA	NA	NA	NA	BONE+TOOTH	PRIMATES	HOMININ	NA	Au. Sediba	CRA	MANT	HOR+LM1, LM2, LM3		A	F	near CO	R	3	128, 129	yes, with the arm block (via the scapula)	no specific comment	COMP	NA	NA	NA	NA	ND	ND	ND	ND	NA	2	NO	NO	NO	NO	NO	NO	NO	NO	NO
MALAPA U.W.88	2	unknown	Ex situ	ND	55		MH2	ND	-80309.9	2.86544e+06	1415.03		BONE+TOOTH	PRIMATES	HOMININ	NA	Au. Sediba	CRA	MANT	HOR+LM3		A	F	FR	L	3	55b	NO	no specific comment	COMP+SPONG	NA	NA	NA	NA	ND	ND	ND	ND	NA	2	NO	NO	NO	NO	NO	NO	NO	NO	NO
MALAPA U.W.88	2	unknown	Ex situ	Calcified	55	b	MH2	ND	ND	ND	ND	ND	BONE+TOOTH	PRIMATES	HOMININ	NA	Au. Sediba	CRA	MANT	HOR + TTH fgmt		A	F	FR	L	3	55	NO	no specific comment	COMP+SPONG	NA	NA	NA	NA	ND	ND	ND	ND	NA	2	NO	NO	NO	NO	NO	NO	NO	NO	NO
MALAPA U.W.88	1	D	Ex situ	Calcified	56		MH2	"Scapula fragment block"	NA	NA	NA	NA	BONE	PRIMATES	HOMININ	NA	Au. Sediba	FBN	SCAP	GLEN + CORAC		A	F	FR	R	NA	28	yes, with the arm block (via the scapula)	still partly embedded in breccia	COMP+SPONG	NA	NA	NA	NA	73.95	7.9	28.8	3.5	NO	1	NO	NO	NO	NO	NO	NO	NO	NO	NO
MALAPA U.W.88	1	D	In situ	Calcified	57		MH2	"Arm block" (B043)	-80312.4	2.86545e+06	1413.68	11 to 14	BONE	PRIMATES	HOMININ	NA	Au. Sediba	LBN	HUM	COMPLETE		A	F	CO	R	NA	57	YES	two fragments, broken in situ	COMP	NA	weathered+modern	NA	NA	109	37.36	36.8	3.5	NO	1	NO	NO	NO	NO	NO	NO	NO	NO	NO
MALAPA U.W.88	1	D	In situ	Calcified	58		MH2	"Arm block" (B043)	-80312.4	2.86545e+06	1413.68	11 to 14	BONE	PRIMATES	HOMININ	NA	Au. Sediba	RACHIS	RIB2	P + SH		A	F	near CO	R	NA	arm block	YES	no specific comment	COMP	NA	NA	NA	NA	ND	ND	ND	ND	NO	2	NO	NO	NO	NO	NO	NO	NO	NO	NO
MALAPA U.W.88	1	D	In situ	Calcified	59		MH2	"Arm block" (B043)	-80312.4	2.86545e+06	1413.68	11 to 14	BONE	PRIMATES	HOMININ	NA	Au. Sediba	RACHIS	RIB	SH		A	F	FR	unidentifiable	NA	144	YES	no specific comment	COMP	NA	NA	NA	NA	ND	ND	ND	ND	NO	1	NO	NO	NO	NO	NO	NO	NO	NO	NO
MALAPA U.W.88	1	D	In situ	Calcified	60		MH2	"Arm block" (B043)	-80312.4	2.86545e+06	1413.68	11 to 14	BONE	PRIMATES	HOMININ	NA	Au. Sediba	RACHIS	RIB	SH		A	F	FR	unidentifiable	NA	NA	YES	no specific comment	COMP	NA	NA	NA	NA	ND	ND	ND	ND	NO	2	NO	NO	NO	NO	NO	NO	NO	NO	NO
MALAPA U.W.88	1	D	In situ	Calcified	61		MH2	"Arm block" (B043)	-80312.4	2.86545e+06	1413.68	11 to 14	BONE	PRIMATES	HOMININ	NA	Au. Sediba	RACHIS	RIB	CO		A	F	CO	R	NA	NA	YES	two fragments, refit perfectly	COMP	NA	NA	NA	NA	ND	ND	ND	ND	NO	2	NO	NO	NO	NO	NO	NO	NO	NO	NO
MALAPA U.W.88	1	D	In situ	Calcified	62		MH2	"Arm block" (B043)	-80312.4	2.86545e+06	1413.68	11 to 14	BONE	PRIMATES	HOMININ	NA	Au. Sediba	LBN	ULN	CO		A	F	CO	R	NA	arm block	YES	no specific comment	COMP	NA	NA	NA	NA	NA	NA	NA	unidentifiable	NO	1	NO	NO	NO	NO	NO	NO	NO	NO	NO
MALAPA U.W.88	1	D	In situ	Calcified	63		MH2	"Arm block" (B043)	-80312.4	2.86545e+06	1413.68	11 to 14	BONE	PRIMATES	HOMININ	NA	Au. Sediba	LBN	FEM	D-DSH		A	F	FR	R	NA	53	YES	no specific comment	COMP+SPONG	weathered	NA	NA	NA	ND	ND	ND	ND	NO	1	NO	NO	NO	NO	NO	NO	NO	NO	NO
MALAPA U.W.88	1	unknown	Ex situ	ND	64		MH2	ND	ND	ND	ND	ND	BONE	PRIMATES	HOMININ	NA	Au. Sediba	LBN	TIB	P		A	F	FR	R	NA	78	NO	no specific comment	SPONG+COMP	NA	unidentifiable	NA	NA	ND	ND	ND	ND	NO	unidentifiable	NO	NO	NO	NO	NO	NO	NO	NO	NO
MALAPA U.W.88	1	unknown	Ex situ	unknown	65		MH2	ND	ND	ND	ND	ND	BONE	PRIMATES	HOMININ	NA	Au. Sediba	LBN	FIB	D		A	F	FR	R	NA	NA	NO	no specific comment	COMP	unidentifiable	NA	NA	NA	ND	ND	ND	ND	NO	1	NO	NO	NO	NO	NO	NO	NO	NO	NO
MALAPA U.W.88	1	D	In situ	Calcified	66		MH2	"Arm block" (B043)	-80312.4	2.86545e+06	1413.68	11 to 14	BONE	PRIMATES	HOMININ	NA	Au. Sediba	VER	unidentifiable	unidentifiable		A	F	FR	/	NA	near UW88-60	NO	no specific comment	COMP+SPONG	NA	NA	NA	NA	ND	ND	ND	ND	NA	ND	ND	ND	ND	ND	ND	ND	ND	NO	ND
MALAPA U.W.88	1	unknown	Ex situ	ND	67		MH1	ND	ND	ND	ND	ND	BONE	PRIMATES	HOMININ	NA	Au. Sediba	FBN	PELV	ILI		J	M	FR	unidentifiable	NA	NA	NO	no specific comment	COMP+SPONG	NA	NA	NA	NA	ND	ND	ND	ND	NO	1	NO	NO	NO	NO	NO	NO	NO	NO	NO
MALAPA U.W.88	1	unknown	Ex situ	ND	68		MH1	ND	ND	ND	ND	ND	BONE	PRIMATES	HOMININ	NA	Au. Sediba	FBN	SCAP	BLADE		J	M	FR	unidentifiable	NA	NA	NO	no specific comment	COMP	NA	NA	NA	NA	ND	ND	ND	ND	NA	2	NO	NO	NO	NO	NO	NO	NO	NO	NO
MALAPA U.W.88	1	unknown	Ex situ	ND	69		MH1	ND	ND	ND	ND	ND	BONE	PRIMATES	HOMININ	NA	Au. Sediba	VER	THO	near CO		J	M	near CO	/	NA	NA	NO	no specific comment	COMP+SPONG	NA	NA	NA	NA	ND	ND	ND	ND	NO	1	NO	NO	NO	NO	NO	NO	NO	NO	NO
MALAPA U.W.88	1	unknown	Ex situ	ND	70		MH1	ND	ND	ND	ND	ND	BONE	PRIMATES	HOMININ	NA	Au. Sediba	VER	THO	TRANS.PROC.		J	M	FR	/	NA	NA	NO	no specific comment	COMP+SPONG	NA	NA	NA	NA	ND	ND	ND	ND	NO	1	NO	NO	NO	NO	NO	NO	NO	NO	NO
MALAPA U.W.88	1	unknown	Ex situ	ND	71		MH1	ND	ND	ND	ND	ND	BONE	PRIMATES	HOMININ	NA	Au. Sediba	VER	CER	PROC.		J	M	FR	/	NA	NA	NO	no specific comment	COMP	NA	NA	NA	NA	ND	ND	ND	ND	NA	1	NO	NO	NO	NO	NO	NO	NO	NO	NO
MALAPA U.W.88	1	unknown	Ex situ	ND	72		MH1	ND	ND	ND	ND	ND	BONE	PRIMATES	HOMININ	NA	Au. Sediba	VER	CER	SP.PROC.		J	M	FR	/	NA	NA	NO	no specific comment	COMP+SPONG	NA	NA	NA	NA	ND	ND	ND	ND	NO	unidentifiable	NO	NO	NO	NO	NO	NO	NO	NO	NO
MALAPA U.W.88	1	unknown	Ex situ	ND	73		MH1	ND	ND	ND	ND	ND	BONE	PRIMATES	HOMININ	NA	Au. Sediba	VER	THO	near CO		J	M	near CO	/	NA	NA	NO	no specific comment	COMP+SPONG	NA	NA	NA	NA	ND	ND	ND	ND	NO	1	NO	NO	NO	NO	NO	NO	NO	NO	NO
MALAPA U.W.88	1	unknown	Ex situ	ND	74		MH1	ND	ND	ND	ND	ND	BONE	PRIMATES	HOMININ	NA	Au. Sediba	RACHIS	RIB	D		J	M	FR	unidentifiable	NA	NA	NO	no specific comment	COMP	NA	NA	NA	NA	ND	ND	ND	ND	NO	1	NO	NO	NO	NO	NO	NO	NO	NO	NO
MALAPA U.W.88	1	unknown	Ex situ	ND	75		MH1	ND	ND	ND	ND	ND	BONE	PRIMATES	HOMININ	NA	Au. Sediba	LBN	RAD	SH		J	M	FR	unidentifiable	NA	NA	NO	no specific comment	COMP	unidentifiable	unidentifiable	NA	NA	ND	ND	ND	ND	NO	1	NO	NO	NO	NO	NO	NO	NO	NO	NO
MALAPA U.W.88	1	unknown	Ex situ	ND	76		MH1	ND	ND	ND	ND	ND	BONE	PRIMATES	HOMININ	NA	Au. Sediba	RACHIS	RIB	STERN END		J	M	FR	/	NA	NA	NO	no specific comment	ND	NA	NA	NA	NA	ND	ND	ND	ND	NA	ND	ND	ND	ND	ND	ND	ND	ND	NO	ND
MALAPA U.W.88	1	unknown	Ex situ	ND	77		MH1	ND	ND	ND	ND	ND	BONE	PRIMATES	HOMININ	NA	Au. Sediba	LBN	unidentifiable	SH		J	M	FR	unidentifiable	NA	NA	NO	no specific comment	COMP	fresh?	weathered?	NA	NA	ND	ND	ND	ND	NO	1	NO	NO	NO	NO	NO	NO	NO	NO	NO
MALAPA U.W.88	1	unknown	Ex situ	ND	78		MH2	ND	ND	ND	ND	ND	BONE	PRIMATES	HOMININ	NA	Au. Sediba	LBN	TIB	P		A	F	FR	R	NA	79, 64	NO	no specific comment	SPONG+COMP	NA	weathered	NA	NA	ND	ND	ND	ND	NO	unidentifiable	NO	NO	NO	NO	NO	NO	NO	NO	NO
MALAPA U.W.88	1	unknown	Ex situ	Calcified	79		MH2	ND	ND	ND	ND	ND	BONE	PRIMATES	HOMININ	NA	Au. Sediba	SHBN	PAT	ANT		A	F	FR	R	NA	78, 64, 100	NO	still mostly embedded in breccia	SPONG	NA	NA	NA	NA	ND	ND	ND	ND	NA	unidentifiable	NO	NO	NO	NO	NO	NO	NO	NO	NO
MALAPA U.W.88	1	unknown	Ex situ	ND	81		MH5	ND	ND	ND	ND	ND	BONE	PRIMATES	HOMININ	NA	Au. Sediba	LBN	HUM	D-DSH		I	unidentifiable	FR	R	NA	82 (near articulation)	NO	no specific comment	COMP	unidentifiable	NA	NA	NA	ND	ND	ND	ND	ND	unidentifiable	NO	NO	NO	NO	NO	NO	NO	NO	NO
MALAPA U.W.88	1	unknown	Ex situ	ND	82		MH5	ND	ND	ND	ND	ND	BONE	PRIMATES	HOMININ	NA	Au. Sediba	LBN	ULN	P-PSH		I	unidentifiable	FR	R	NA	81 (near articulation)	NO	no specific comment	COMP	NA	unidentifiable	NA	NA	ND	ND	ND	ND	NO	unidentifiable	NO	NO	NO	NO	NO	NO	NO	NO	NO
MALAPA U.W.88	1	unknown	Ex situ	Calcified	83		MH2	"Scapula fragment block"	NA	NA	NA	NA	BONE	PRIMATES	HOMININ	NA	Au. Sediba	VER	CER	CO		A	F	CO	/	NA	NA	YES (with the arm block)	no specific comment	COMP	NA	NA	NA	NA	ND	ND	ND	ND	NA	1	NO	NO	NO	NO	NO	NO	NO	NO	NO
MALAPA U.W.88	1	unknown	Ex situ	unknown	84		MH2	ND	ND	ND	ND	ND	BONE	PRIMATES	HOMININ	NA	Au. Sediba	LBN	FIB	SH		A	F	FR	L	NA	23, 146, 84	NO	all fragments of the fibula refit together	COMP	weathered	weathered	NA	NA	ND	ND	ND	ND	ND	unidentifiable	NO	NO	YES	YES	NO	NO	NO	NO	YES
MALAPA U.W.88	1	D	In situ	Calcified	85		MH2	"Arm block" (B043)	-80312.4	2.86545e+06	1413.68	11 to 14	BONE	PRIMATES	HOMININ	NA	Au. Sediba	LBN	RAD	CO		A	F	CO	R	NA	arm block	YES	no specific comment	COMP+SPONG	NA	NA	NA	NA	NA	NA	NA	unidentifiable	NO	1	NO	NO	NO	NO	NO	NO	NO	NO	NO
MALAPA U.W.88	1	unknown	Ex situ	ND	86		MH1	ND	ND	ND	ND	ND	BONE	PRIMATES	HOMININ	NA	Au. Sediba	RACHIS	RIB	P + SH		J	M	near CO	R	NA	41	NO	no specific comment	COMP	NA	NA	NA	NA	ND	ND	ND	ND	NO	1	NO	NO	NO	NO	NO	NO	NO	NO	NO
MALAPA U.W.88	1	unknown	Ex situ	ND	87		MH2	ND	ND	ND	ND	ND	BONE	PRIMATES	HOMININ	NA	Au. Sediba	LBN	FEM	D		A	F	FR	L	NA	NA	NO	no specific comment	COMP+SPONG	unidentifiable	NA	NA	NA	ND	ND	ND	ND	ND	ND	ND	ND	ND	ND	ND	ND	ND	NO	ND
MALAPA U.W.88	1	unknown	Ex situ	Calcified	88		MH1	"Ilium block"	ND	ND	ND	ND	BONE	PRIMATES	HOMININ	NA	Au. Sediba	LBN	HUM	D		J	M	CO	R	NA	34, 42	YES	no specific comment	COMP+SPONG	unidentifiable	NA	NA	NA	ND	ND	ND	ND	NO	2	NO	NO	NO	NO	NO	NO	NO	NO	NO
MALAPA U.W.88	1	unknown	Ex situ	Calcified	89		MH1	ND	NA	NA	NA	NA	BONE	PRIMATES	HOMININ	NA	Au. Sediba	LBN	FEM	DSH		J	M	FR	R	NA	39, 4, 5, 34, 42	YES	no specific comment	COMP	fresh	fresh	NA	NA	ND	ND	ND	ND	NO	1	NO	NO	NO	NO	NO	NO	NO	NO	NO
MALAPA U.W.88	1	unknown	Ex situ	ND	90		MH1	ND	ND	ND	ND	ND	BONE	PRIMATES	HOMININ	NA	Au. Sediba	VER	THO	BODY + 1 TRANS.PROC.		J	M	FR	/	NA	NA	NO	no specific comment	COMP+SPONG	NA	NA	NA	NA	ND	ND	ND	ND	NA	unidentifiable	NO	NO	NO	NO	NO	NO	NO	NO	NO
MALAPA U.W.88	1	unknown	Ex situ	ND	91		MH2	ND	ND	ND	ND	ND	BONE	PRIMATES	HOMININ	NA	Au. Sediba	SHBN	PHA	PPP		A	F	CO	L	NA	NA	NO	no specific comment	COMP	NA	NA	NA	NA	ND	ND	ND	unidentifiable	NO	1	NO	NO	NO	NO	NO	NO	NO	NO	NO
MALAPA U.W.88	1	unknown	Ex situ	ND	92		MH1	ND	ND	ND	ND	ND	BONE	PRIMATES	HOMININ	NA	Au. Sediba	VER	LUM	CO		J	M	CO	/	NA	NA	NO	no specific comment	SPONG+COMP	NA	NA	NA	NA	ND	ND	ND	ND	NO	1	NO	NO	NO	NO	NO	NO	NO	NO	NO
MALAPA U.W.88	1	unknown	Ex situ	ND	93		MH1	ND	ND	ND	ND	ND	BONE	PRIMATES	HOMININ	NA	Au. Sediba	VER	CER	BODY + 1 TRANS.PROC. + SP.PROC.		J	M	near CO	/	NA	NA	NO	no specific comment	COMP+SPONG	NA	NA	NA	NA	ND	ND	ND	ND	NA	1	NO	NO	NO	NO	NO	NO	NO	NO	NO
MALAPA U.W.88	1	unknown	Ex situ	Calcified	94		MH2	ND	ND	ND	ND	ND	BONE	PRIMATES	HOMININ	NA	Au. Sediba	RACHIS	CLAV	LAT END		A	F	FR	L	NA	NA	NO	no specific comment	COMP	NA	NA	NA	NA	ND	ND	ND	ND	NO	1	NO	NO	NO	NO	NO	NO	NO	NO	NO
MALAPA U.W.88	1	D	In situ	Calcified	95		MH2	"Arm block" (B043)	-80312.4	2.86545e+06	1413.68	11 to 14	BONE	PRIMATES	HOMININ	NA	Au. Sediba	SHBN	CARP	HAM		A	F	CO	R	NA	articulated hand	YES	no specific comment	COMP+SPONG	NA	NA	NA	NA	ND	ND	ND	unidentifiable	NO	unidentifiable	NO	NO	NO	NO	NO	NO	NO	NO	NO
MALAPA U.W.88	1	unknown	Ex situ	Calcified	96		MH2	ND	ND	ND	ND	ND	BONE	PRIMATES	HOMININ	NA	Au. Sediba	VER	CER	PROC.		A	F	FR	/	NA	NA	NO	no specific comment	COMP+SPONG	NA	NA	NA	NA	ND	ND	ND	ND	NA	unidentifiable	NO	NO	NO	NO	NO	NO	NO	NO	NO
MALAPA U.W.88	1	unknown	Ex situ	Calcified	97		MH2	"Ankle block" (B032)	NA	NA	NA	NA	BONE	PRIMATES	HOMININ	NA	Au. Sediba	LBN	TIB	DSH-D		A	F	FR	R	NA	98, 99	NO	no specific comment	COMP+SPONG	weathered	NA	NA	NA	ND	ND	ND	ND	NO	1	NO	NO	NO	NO	NO	NO	NO	NO	NO
MALAPA U.W.88	1	unknown	Ex situ	Calcified	98		MH2	"Ankle block" (B032)	NA	NA	NA	NA	BONE	PRIMATES	HOMININ	NA	Au. Sediba	SHBN	TARS	TAL		A	F	CO	R	NA	97, 99	NO	no specific comment	COMP+SPONG	NA	NA	NA	NA	ND	ND	ND	ND	NA	1	NO	NO	NO	NO	NO	NO	NO	NO	NO
MALAPA U.W.88	1	unknown	Ex situ	Calcified	99		MH2	"Ankle block" (B032)	NA	NA	NA	NA	BONE	PRIMATES	HOMININ	NA	Au. Sediba	SHBN	TARS	CALC		A	F	CO	R	NA	97, 98	NO	no specific comment	COMP+SPONG	NA	NA	NA	NA	ND	ND	ND	ND	NA	1	NO	NO	NO	NO	NO	NO	NO	NO	NO
MALAPA U.W.88	1	unknown	Ex situ	ND	100		MH2	ND	ND	ND	ND	ND	BONE	PRIMATES	HOMININ	NA	Au. Sediba	SHBN	PAT	CO		A	F	CO	R	NA	79	NO	no specific comment	COMP+SPONG	NA	NA	NA	NA	ND	ND	ND	ND	NO	1	NO	NO	NO	NO	NO	NO	NO	NO	NO
MALAPA U.W.88	1	unknown	Ex situ	ND	101		MH2	ND	ND	ND	ND	ND	BONE	PRIMATES	HOMININ	NA	Au. Sediba	LBN	HUM	P		A	F	FR	L	NA	NA	NO	no specific comment	SPONG+COMP	NA	NA	NA	NA	37	35.9	28.2	NA	NO	unidentifiable	NO	NO	NO	NO	NO	NO	NO	NO	NO
MALAPA U.W.88	1	unknown	Ex situ	Calcified	102		MH1	"Ilium block"	NA	NA	NA	NA	BONE	PRIMATES	HOMININ	NA	Au. Sediba	FBN	PELV	ILI		J	M	FR	L	NA	NA	NO	no specific comment	COMP	NA	NA	NA	NA	ND	ND	ND	ND	NO	2	NO	NO	YES	NO	NO	NO	NO	NO	YES
MALAPA U.W.88	1	unknown	Ex situ	ND	103		MH2	ND	ND	ND	ND	ND	BONE	PRIMATES	HOMININ	NA	Au. Sediba	FBN	SCAP	ACRO		A	F	FR	L	NA	NA	NO	no specific comment	SPONG+COMP	NA	NA	NA	NA	56.76	41.88	20.14	NA	NO	1	NO	NO	NO	NO	NO	NO	NO	NO	NO
MALAPA U.W.88	1	unknown	Ex situ	ND	104		MH2	ND	ND	ND	ND	ND	BONE	PRIMATES	HOMININ	NA	Au. Sediba	FBN	SCAP	GLEN + CORAC		A	F	FR	L	NA	NA	NO	no specific comment	COMP+SPONG	NA	NA	NA	NA	ND	ND	ND	ND	NO	unidentifiable	NO	NO	NO	NO	NO	NO	NO	NO	NO
MALAPA U.W.88	1	unknown	Ex situ	ND	105		MH2	ND	ND	ND	ND	ND	BONE	PRIMATES	HOMININ	NA	Au. Sediba	SHBN	CARP	CAPIT		A	F	CO	L	NA	NA	NO	no specific comment	COMP+SPONG	NA	NA	NA	NA	ND	ND	ND	ND	NO	unidentifiable	NO	NO	NO	NO	NO	NO	NO	NO	NO
MALAPA U.W.88	1	unknown	Ex situ	ND	106		MH2	ND	ND	ND	ND	ND	BONE	PRIMATES	HOMININ	NA	Au. Sediba	SHBN	CARP	HAM		A	F	CO	L	NA	NA	NO	no specific comment	COMP+SPONG	NA	NA	NA	NA	ND	ND	ND	unidentifiable	NA	unidentifiable	NO	NO	NO	NO	NO	NO	NO	NO	NO
MALAPA U.W.88	1	unknown	Ex situ	ND	107		MH2	ND	ND	ND	ND	ND	BONE	PRIMATES	HOMININ	NA	Au. Sediba	SHBN	CARP	TRIQU		A	F	CO	unidentifiable	NA	NA	NO	no specific comment	COMP+SPONG	NA	NA	NA	NA	ND	ND	ND	unidentifiable	NO	unidentifiable	NO	NO	NO	NO	NO	NO	NO	NO	NO
MALAPA U.W.88	1	D	In situ	Calcified	108		MH2	"Arm block" (B043)	-80312.4	2.86545e+06	1413.68	11 to 14	BONE	PRIMATES	HOMININ	NA	Au. Sediba	SHBN	PHA	MPP3		A	F	CO	R	NA	articulated hand	YES	no specific comment	COMP	NA	NA	NA	NA	ND	ND	ND	unidentifiable	NO	1	NO	NO	NO	NO	NO	NO	NO	NO	NO
MALAPA U.W.88	1	unknown	Ex situ	ND	109		MH2	ND	ND	ND	ND	ND	BONE	PRIMATES	HOMININ	NA	Au. Sediba	SHBN	PHA	PP	P-PSH-SH	A	F	FR	L	NA	NA	NO	no specific comment	COMP	NA	fresh	NA	NA	ND	ND	ND	ND	NO	1	NO	NO	NO	NO	NO	NO	NO	NO	NO
MALAPA U.W.88	1	unknown	Ex situ	ND	110		MH2	ND	ND	ND	ND	ND	BONE	PRIMATES	HOMININ	NA	Au. Sediba	SHBN	PHA	PP3/4	P-PSH-SH-DSH-D (only half of the bone)	A	F	FR	L	NA	NA	NO	no specific comment	COMP+SPONG	NA	NA	weathered?	NA	ND	ND	ND	ND	NO	1	NO	NO	NO	NO	NO	NO	NO	NO	NO
MALAPA U.W.88	1	unknown	Ex situ	ND	111		MH2	ND	ND	ND	ND	ND	BONE	PRIMATES	HOMININ	NA	Au. Sediba	SHBN	PHA	PDP	P	A	F	CO	unidentifiable	NA	NA	NO	no specific comment	COMP	NA	unidentifiable	unidentifiable	NA	ND	ND	ND	ND	NO	unidentifiable	NO	NO	NO	NO	NO	NO	NO	NO	NO
MALAPA U.W.88	1	unknown	Ex situ	ND	112		MH1	ND	ND	ND	ND	ND	BONE	PRIMATES	HOMININ	NA	Au. Sediba	META	MTC	P-PSH-SH		J	M	near CO	R	NA	NA	NO	no specific comment	COMP	NA	NA	NA	NA	ND	ND	ND	ND	NO	1	NO	NO	NO	NO	NO	NO	NO	NO	NO
MALAPA U.W.88	1	unknown	Ex situ	Calcified	113		MH1	"Clavicle block"	NA	NA	NA	NA	BONE	PRIMATES	HOMININ	NA	Au. Sediba	FBN	SCAP	ACRO		J	M	FR	R	NA	NA	NO	no specific comment	SPONG+COMP	NA	NA	NA	NA	ND	ND	ND	ND	NO	unidentifiable	NO	NO	NO	NO	NO	NO	NO	NO	NO
MALAPA U.W.88	1	unknown	Ex situ	ND	114		MH2	"Thoracic vertebrae block 1"	ND	ND	ND	ND	BONE	PRIMATES	HOMININ	NA	Au. Sediba	VER	THO	BODY		A	F	FR	/	NA	44 (for one piece)	NO	in two pieces	COMP+SPONG	NA	NA	NA	NA	ND	ND	ND	unidentifiable	NA	unidentifiable	NO	NO	NO	NO	NO	NO	NO	NO	NO
MALAPA U.W.88	1	D	In situ	Calcified	115		MH2	"Arm block" (B043)	-80312.4	2.86545e+06	1413.68	11 to 14	BONE	PRIMATES	HOMININ	NA	Au. Sediba	META	MTC5	CO		A	F	CO	R	NA	articulated hand	YES	no specific comment	COMP	NA	NA	NA	NA	ND	ND	ND	unidentifiable	NO	1	NO	NO	NO	NO	NO	NO	NO	NO	NO
MALAPA U.W.88	1	D	In situ	Calcified	116		MH2	"Arm block" (B043)	-80312.4	2.86545e+06	1413.68	11 to 14	BONE	PRIMATES	HOMININ	NA	Au. Sediba	META	MTC4	CO		A	F	CO	R	NA	articulated hand	YES	no specific comment	COMP	NA	NA	NA	NA	ND	ND	ND	unidentifiable	NO	1	NO	NO	NO	NO	NO	NO	NO	NO	NO
MALAPA U.W.88	1	D	In situ	Calcified	117		MH2	"Arm block" (B043)	-80312.4	2.86545e+06	1413.68	11 to 14	BONE	PRIMATES	HOMININ	NA	Au. Sediba	META	MTC3	CO		A	F	CO	R	NA	articulated hand	YES	no specific comment	COMP	NA	NA	NA	NA	ND	ND	ND	unidentifiable	NO	1	NO	NO	NO	NO	NO	NO	NO	NO	NO
MALAPA U.W.88	1	D	In situ	Calcified	118		MH2	"Arm block" (B043)	-80312.4	2.86545e+06	1413.68	11 to 14	BONE	PRIMATES	HOMININ	NA	Au. Sediba	META	MTC2	CO		A	F	CO	R	NA	articulated hand	YES	no specific comment	COMP	NA	NA	NA	NA	ND	ND	ND	unidentifiable	NO	1	NO	NO	NO	NO	NO	NO	NO	NO	NO
MALAPA U.W.88	1	D	In situ	Calcified	119		MH2	"Arm block" (B043)	-80312.4	2.86545e+06	1413.68	11 to 14	BONE	PRIMATES	HOMININ	NA	Au. Sediba	META	MTC1	CO		A	F	CO	R	NA	articulated hand	YES	no specific comment	COMP	NA	NA	NA	NA	ND	ND	ND	unidentifiable	NO	1	NO	NO	NO	NO	NO	NO	NO	NO	NO
MALAPA U.W.88	1	D	In situ	Calcified	120		MH2	"Arm block" (B043)	-80312.4	2.86545e+06	1413.68	11 to 14	BONE	PRIMATES	HOMININ	NA	Au. Sediba	SHBN	PHA	MPP4		A	F	CO	R	NA	articulated hand	YES	no specific comment	COMP	NA	NA	NA	NA	ND	ND	ND	unidentifiable	NO	1	NO	NO	NO	NO	NO	NO	NO	NO	NO
MALAPA U.W.88	1	D	In situ	Calcified	121		MH2	"Arm block" (B043)	-80312.4	2.86545e+06	1413.68	11 to 14	BONE	PRIMATES	HOMININ	NA	Au. Sediba	SHBN	PHA	MPP5		A	F	CO	R	NA	articulated hand	YES	no specific comment	COMP	NA	NA	NA	NA	ND	ND	ND	unidentifiable	NO	1	NO	NO	NO	NO	NO	NO	NO	NO	NO
MALAPA U.W.88	1	D	In situ	Calcified	122		MH2	"Arm block" (B043)	-80312.4	2.86545e+06	1413.68	11 to 14	BONE	PRIMATES	HOMININ	NA	Au. Sediba	SHBN	PHA	MMP4		A	F	CO	R	NA	articulated hand	YES	no specific comment	COMP	NA	NA	NA	NA	ND	ND	ND	unidentifiable	NO	1	NO	NO	NO	NO	NO	NO	NO	NO	NO
MALAPA U.W.88	1	D	In situ	Calcified	123		MH2	"Arm block" (B043)	-80312.4	2.86545e+06	1413.68	11 to 14	BONE	PRIMATES	HOMININ	NA	Au. Sediba	SHBN	PHA	MMP2		A	F	CO	R	NA	articulated hand	YES	still embedded in breccia	COMP	NA	NA	NA	NA	ND	ND	ND	unidentifiable	NO	unidentifiable	NO	NO	NO	NO	NO	NO	NO	NO	NO
MALAPA U.W.88	1	D	In situ	Calcified	124		MH2	"Arm block" (B043)	-80312.4	2.86545e+06	1413.68	11 to 14	BONE	PRIMATES	HOMININ	NA	Au. Sediba	SHBN	PHA	MDP1		A	F	CO	R	NA	articulated hand	YES	no specific comment	COMP	NA	NA	NA	NA	ND	ND	ND	unidentifiable	NO	unidentifiable	NO	NO	NO	NO	NO	NO	NO	NO	NO
MALAPA U.W.88	1	unknown	Ex situ	ND	125		MH2	"Lumbar vertebrae block"	-80316.6	2.86544e+06	1415.33		BONE	PRIMATES	HOMININ	NA	Au. Sediba	RACHIS	SAC	CRA portion		A	F	FR	/	NA	126, 127	NO	no specific comment	SPONG+COMP	NA	NA	NA	NA	ND	ND	ND	unidentifiable	NA	unidentifiable	NO	NO	NO	NO	NO	NO	NO	NO	NO
MALAPA U.W.88	1	unknown	Ex situ	ND	126		MH2	"Lumbar vertebrae block"	-80316.6	2.86544e+06	1415.33		BONE	PRIMATES	HOMININ	NA	Au. Sediba	VER	LUM	CO		A	F	CO	/	NA	125, 127	NO	no specific comment	SPONG+COMP	NA	NA	NA	NA	ND	ND	ND	unidentifiable	NA	unidentifiable	NO	NO	NO	NO	NO	NO	NO	NO	NO
MALAPA U.W.88	1	unknown	Ex situ	ND	127		MH2	"Lumbar vertebrae block"	-80316.6	2.86544e+06	1415.33		BONE	PRIMATES	HOMININ	NA	Au. Sediba	VER	LUM	BODY		A	F	FR	/	NA	43, 44, 114, 125, 126	NO	no specific comment	SPONG+COMP	NA	NA	NA	NA	ND	ND	ND	unidentifiable	NA	unidentifiable	NO	NO	NO	NO	NO	NO	NO	NO	NO
MALAPA U.W.88	2	unknown	Ex situ	ND	128		MH2	ND	-80317.7	2.86545e+06	1415.2	NA	BONE+TOOTH	PRIMATES	HOMININ	NA	Au. Sediba	CRA	MANT	HOR+LPM4		A	F	FR	R	ND	54, 129	NO	no specific comment		NA	NA	NA	NA	ND	ND	ND	ND	NA	1	NO	NO	NO	NO	NO	NO	NO	NO	NO
MALAPA U.W.88	7	unknown	Ex situ	Calcified	129		MH2	ND	-80317.8	2.86545e+06	1414.86	NA	BONE+TOOTH	PRIMATES	HOMININ	NA	Au. Sediba	CRA	MANT	ANT + I1, I2, C, PM1, PM2, PM3		A	F	FR	R	ND	54, 128	NO	no specific comment	COMP	NA	NA	NA	NA	ND	ND	ND	ND	NA	2	NO	NO	NO	NO	NO	NO	NO	NO	NO
MALAPA U.W.88	1	unknown	Ex situ	ND	130		MH1	ND	ND	ND	ND	ND	BONE	PRIMATES	HOMININ	NA	Au. Sediba	LBN	ULN	SH-DSH		J	M	FR	L	NA	NA	NO	no specific comment	COMP	fresh?	NA	NA	NA	ND	ND	ND	ND	NO	1	NO	NO	NO	NO	NO	NO	NO	NO	NO
MALAPA U.W.88	1	unknown	Ex situ	ND	131		MH1	ND	ND	ND	ND	ND	BONE	PRIMATES	HOMININ	NA	Au. Sediba	RACHIS	CLAV	SH		J	M	FR	R	NA	1	NO	no specific comment	COMP	weathered	weathered	NA	NA	ND	ND	ND	ND	NO	2	NO	NO	NO	NO	NO	NO	NO	NO	NO
MALAPA U.W.88	1	unknown	Ex situ	ND	132		MH1	ND	ND	ND	ND	ND	BONE	PRIMATES	HOMININ	NA	Au. Sediba	RACHIS	CLAV	ND		J	M	FR	R	NA	1 to 131	NO	no specific comment	COMP	NA	NA	NA	NA	ND	ND	ND	ND	NO	unidentifiable	NO	NO	NO	NO	NO	NO	NO	NO	NO
MALAPA U.W.88	1	unknown	Ex situ	Calcified	133		MH2	"Pelvis block" (B079)	-80316.8	2.86544e+06	1415.77	746-757-758-759	BONE	PRIMATES	HOMININ	NA	Au. Sediba	FBN	PELV	ILI		A	F	CO	R	NA	137	NO	no specific comment	COMP+SPONG	NA	NA	NA	NA	ND	ND	ND	ND	NA	1	NO	NO	NO	NO	NO	NO	NO	NO	NO
MALAPA U.W.88	1	unknown	Ex situ	Calcified	134		MH2	"Pelvis block" (B079)	-80316.8	2.86544e+06	1415.77	746-757-758-759	BONE	PRIMATES	HOMININ	NA	Au. Sediba	FBN	PELV	ISCH		A	F	FR	L	NA	NA	NO	no specific comment	COMP+SPONG	NA	NA	NA	NA	ND	ND	ND	ND	NA	1	NO	NO	NO	NO	NO	NO	NO	NO	NO
MALAPA U.W.88	1	unknown	Ex situ	Calcified	135		MH2	"Pelvis block" (B079)	-80316.8	2.86544e+06	1415.77	746-757-758-759	BONE	PRIMATES	HOMININ	NA	Au. Sediba	FBN	PELV	ISCH		A	F	FR	L	NA	possible sacral attachement	NO	no specific comment	COMP+SPONG	NA	NA	NA	NA	ND	ND	ND	ND	NA	1	NO	NO	NO	NO	NO	NO	NO	NO	NO
MALAPA U.W.88	1	unknown	Ex situ	Calcified	136		MH2	ND	-80315.1	2.86545e+06	1415.69		BONE	PRIMATES	HOMININ	NA	Au. Sediba	FBN	PELV	PELVIC		A	F	FR	R	NA	52 to 133	NO	no specific comment	COMP	NA	NA	NA	NA	ND	ND	ND	ND	NA	unidentifiable	NO	NO	NO	NO	NO	NO	NO	NO	NO
MALAPA U.W.88	1	unknown	Ex situ	Calcified	137		MH2	"Pelvis block" (B079)	80316.8	2.86544e+06	1415.77	746-757-758-759	BONE	PRIMATES	HOMININ	NA	Au. Sediba	RACHIS	SAC	BODY + RIGHT SIDE		A	F	near CO	/	NA	133	same block as the ilium (UW88-133)	no specific comment	COMP+SPONG	NA	NA	NA	NA	ND	ND	ND	ND	NA	1	NO	NO	NO	NO	NO	NO	NO	NO	NO
MALAPA U.W.88	1	unknown	Ex situ	Calcified	138		MH2	"Pelvis block" (B079)	80316.8	2.86544e+06	1415.77	746-757-758-759	BONE	PRIMATES	HOMININ	NA	Au. Sediba	VER	LUM	SP.PROC.		A	F	FR	/	NA	137	NO	no specific comment	COMP+SPONG	NA	NA	NA	NA	ND	ND	ND	ND	NA	1	NO	NO	NO	NO	NO	NO	NO	NO	NO
MALAPA U.W.88	1	unknown	Ex situ	Calcified	139		MH	B545	-80317.1	2.86545e+06	1415.31	652	BONE	PRIMATES	HOMININ	NA	Au. Sediba	SHBN	TARS	CUN		A	unidentifiable	CO	L	NA	NA	NO	no specific comment	COMP+SPONG	NA	NA	NA	NA	ND	ND	ND	ND	NA	unidentifiable	NO	NO	NO	NO	NO	NO	NO	NO	NO
MALAPA U.W.88	1	unknown	Ex situ	ND	140		MH	ND	NA	NA	NA	NA	BONE	PRIMATES	HOMININ	NA	Au. Sediba	LBN	ULN	SH		A	unidentifiable	FR	unidentifiable	NA	NA	NO	no specific comment	COMP	ND	ND	NA	NA	ND	ND	ND	ND	NO	ND	ND	ND	ND	ND	ND	ND	ND	NO	ND
MALAPA U.W.88	1	unknown	Ex situ	ND	141		MH1	ND	ND	ND	ND	ND	BONE	PRIMATES	HOMININ	NA	Au. Sediba	RACHIS	RIB	SH		J	M	FR	unidentifiable	NA	NA	NO	no specific comment	COMP	NA	NA	NA	NA	ND	ND	ND	ND	NO	unidentifiable	NO	NO	NO	NO	NO	NO	NO	NO	NO
MALAPA U.W.88	1	unknown	Ex situ	ND	142		MH2	ND	ND	ND	ND	ND	BONE	PRIMATES	HOMININ	NA	Au. Sediba	RACHIS	CLAV	STERN END		A	F	FR	R	NA	NA	NO	no specific comment	COMP	NA	NA	NA	NA	ND	ND	ND	ND	NO	1	NO	NO	NO	NO	NO	NO	NO	NO	NO
MALAPA U.W.88	1	unknown	Ex situ	Calcified	143		MH2	ND	ND	ND	ND	ND	BONE	PRIMATES	HOMININ	NA	Au. Sediba	RACHIS	RIB	SH		A	F	FR	R	NA	NA	NO	no specific comment	COMP	NA	NA	NA	NA	ND	ND	ND	ND	NO	unidentifiable	NO	NO	NO	NO	NO	NO	NO	NO	NO
MALAPA U.W.88	1	unknown	Ex situ	Calcified	144		MH2	ND	ND	ND	ND	ND	BONE	PRIMATES	HOMININ	NA	Au. Sediba	RACHIS	RIB	SH		A	F	FR	R	NA	59	YES	no specific comment	COMP	NA	NA	NA	NA	ND	ND	ND	ND	NO	unidentifiable	NO	NO	NO	NO	NO	NO	NO	NO	NO
MALAPA U.W.88	1	unknown	Ex situ	Calcified	145		MH2	ND	ND	ND	ND	ND	BONE	PRIMATES	HOMININ	NA	Au. Sediba	RACHIS	RIB	SH		A	F	FR	R	NA	59, 144	NO	no specific comment	COMP	NA	NA	NA	NA	ND	ND	ND	ND	NO	unidentifiable	NO	NO	NO	NO	NO	NO	NO	NO	NO
MALAPA U.W.88	1	unknown	Ex situ	unknown	146		MH2	ND	-80314.9	2.86545e+06	1415.75	NA	BONE	PRIMATES	HOMININ	NA	Au. Sediba	LBN	FIB	SH		A	F	FR	L	NA	84, 23	NO	all fragments of the fibula refit together	COMP	weathered	weathered	NA	NA	ND	ND	ND	ND	NO	1	NO	NO	NO	NO	NO	NO	NO	NO	NO
MALAPA U.W.88	1	unknown	Ex situ	Calcified	147		MH2	ND	ND	ND	ND	ND	BONE	PRIMATES	HOMININ	NA	Au. Sediba	RACHIS	RIB	SH		A	F	FR	R	NA	NA	NO	no specific comment	COMP	NA	NA	NA	NA	ND	ND	ND	ND	NO	1	NO	NO	NO	NO	NO	NO	NO	NO	NO
MALAPA U.W.88	1	unknown	Ex situ	ND	148		MH1	ND	ND	ND	ND	ND	BONE	PRIMATES	HOMININ	NA	Au. Sediba	RACHIS	RIB1	CO		J	M	CO	R	NA	NA	NO	in two pieces	COMP+SPONG	NA	NA	NA	NA	ND	ND	ND	ND	NO	1	NO	NO	NO	NO	NO	NO	NO	NO	NO
MALAPA U.W.88	1	E?	In situ	Decalcified	149		MH	NA	-80318.1	2.86545e+06	1414.85	923	BONE	PRIMATES	HOMININ	NA	Au. Sediba	LBN	RAD	D		A	unidentifiable	FR	unidentifiable	NA	NA	NA	no specific comment	COMP+SPONG	weathered	NA	NA	NA	31.3	22	17.4	1.9	NO	2	NO	NO	NO	NO	NO	NO	NO	NO	NO
MALAPA U.W.88	1	unknown	Ex situ	ND	150		MH	ND	NA	NA	NA	NA	BONE	PRIMATES	HOMININ	NA	Au. Sediba	LBN	FIB	D		A	unidentifiable	FR	unidentifiable	NA	NA	NO	no specific comment	ND	ND	NA	NA	NA	ND	ND	ND	ND	NO	ND	ND	ND	ND	ND	ND	ND	ND	NO	ND
MALAPA U.W.88	1	ND	In situ	Decalcified	150		NA	NA	-80313.7	2.86545e+06	1443.33		BONE	ARTIO	BOVID	unknown	BOV	META	MTC/MTT	P-PSH	lat fgmt	A	unidentifiable	FR	unidentifiable	NA	NA	NA	2 fgmts (recent fracture)	COMP	NA	weathered	weathered	modern	21.4	24.6	9	4.1	NO	2	NO	NO	YES	YES	YES	NO	NO	NO	NO
MALAPA U.W.88	1	unknown	Ex situ	ND	151		MH	ND	NA	NA	NA	NA	BONE	PRIMATES	HOMININ	NA	Au. Sediba	LBN	FEM	P		A	unidentifiable	FR	unidentifiable	NA	NA	NO	no specific comment	SPONG+COMP	NA	unidentifiable	NA	NA	ND	ND	ND	ND	ND	ND	ND	ND	ND	ND	ND	ND	ND	NO	ND
MALAPA U.W.88	1	unknown	Ex situ	Calcified	152		MH1	B245	NA	NA	NA	NA	BONE	PRIMATES	HOMININ	NA	Au. Sediba	VER	LUM1	CO		J	M	CO	/	NA	same block as 155	NO	no specific comment	SPONG+COMP	NA	NA	NA	NA	ND	ND	ND	ND	NO	1	NO	NO	NO	NO	NO	NO	NO	NO	NO
MALAPA U.W.88	1	unknown	Ex situ	Calcified	153		MH2	"Pelvis block" (B079)	80316.8	2.86544e+06	1415.77	746-757-758-759	BONE	PRIMATES	HOMININ	NA	Au. Sediba	VER	LUM	SP.PROC.		A	F	FR	/	NA	127	NO	no specific comment	COMP+SPONG	NA	NA	NA	NA	ND	ND	ND	ND	NA	ND	ND	ND	ND	ND	ND	ND	ND	NO	ND
MALAPA U.W.88	1	unknown	Ex situ	Calcified	154		MH2	"Scapula fragment block"	ND	ND	ND	ND	BONE	PRIMATES	HOMININ	NA	Au. Sediba	RACHIS	RIB	near CO		A	F	near CO	unidentifiable	NA	on top of the manubrium	NO	no specific comment	COMP	NA	NA	NA	NA	ND	ND	ND	ND	NO	2	NO	NO	NO	NO	NO	NO	NO	NO	NO
MALAPA U.W.88	1	unknown	Ex situ	Calcified	155		MH1	B245	NA	NA	NA	NA	BONE	PRIMATES	HOMININ	NA	Au. Sediba	RACHIS	RIB	SH+D		J	M	FR	unidentifiable	NA	same block as 152	NO	no specific comment	COMP	NA	NA	NA	NA	ND	ND	ND	ND	NO	2	NO	NO	NO	NO	NO	NO	NO	NO	NO
MALAPA U.W.88	1	D	In situ	Calcified	156		MH2	"Arm block" (B043)	-80312.4	2.86545e+06	1413.68	11 to 14	BONE	PRIMATES	HOMININ	NA	Au. Sediba	SHBN	CARP	CAPIT		A	F	CO	R	NA	articulated hand	YES	no specific comment	COMP+SPONG	NA	NA	NA	NA	ND	ND	ND	unidentifiable	NO	unidentifiable	NO	NO	NO	NO	NO	NO	NO	NO	NO
MALAPA U.W.88	1	unknown	Ex situ	ND	157		MH2	ND	ND	ND	ND	ND	BONE	PRIMATES	HOMININ	NA	Au. Sediba	SHBN/META	HAND BONE	unidentifiable		A	F	FR	unidentifiable	NA	NA	NO	unidentified hand bone	COMP+SPONG	NA	NA	NA	NA	ND	ND	ND	ND	NA	unidentifiable	NO	NO	NO	NO	NO	NO	NO	NO	NO
MALAPA U.W.88	1	D	In situ	Calcified	158		MH2	"Arm block" (B043)	-80312.4	2.86545e+06	1413.68	11 to 14	BONE	PRIMATES	HOMININ	NA	Au. Sediba	SHBN	CARP	SCAPH		A	F	CO	R	NA	articulated hand	YES	no specific comment	COMP+SPONG	NA	NA	NA	NA	ND	ND	ND	unidentifiable	NO	1	NO	NO	NO	NO	NO	NO	NO	NO	NO
MALAPA U.W.88	1	D	In situ	Calcified	159		MH2	"Arm block" (B043)	-80312.4	2.86545e+06	1413.68	11 to 14	BONE	PRIMATES	HOMININ	NA	Au. Sediba	SHBN	CARP	LUN		A	F	CO	R	NA	articulated hand	YES	no specific comment	COMP+SPONG	NA	NA	NA	NA	ND	ND	ND	ND	NO	unidentifiable	NO	NO	NO	NO	NO	NO	NO	NO	NO
MALAPA U.W.88	1	D	In situ	Calcified	160		MH2	"Arm block" (B043)	-80312.4	2.86545e+06	1413.68	11 to 14	BONE	PRIMATES	HOMININ	NA	Au. Sediba	SHBN	PHA	MPP1		A	F	CO	R	NA	articulated hand	YES	no specific comment	COMP	NA	NA	NA	NA	ND	ND	ND	unidentifiable	NO	2	NO	NO	NO	NO	NO	NO	NO	NO	NO
MALAPA U.W.88	1	D	In situ	Calcified	161		MH2	"Arm block" (B043)	-80312.4	2.86545e+06	1413.68	11 to 14	BONE	PRIMATES	HOMININ	NA	Au. Sediba	SHBN	PHA	MMP3		A	F	CO	R	NA	articulated hand	YES	no specific comment	COMP	NA	NA	NA	NA	ND	ND	ND	unidentifiable	NO	1	NO	NO	NO	NO	NO	NO	NO	NO	NO
MALAPA U.W.88	1	D	In situ	Calcified	162		MH2	"Arm block" (B043)	-80312.4	2.86545e+06	1413.68	11 to 14	BONE	PRIMATES	HOMININ	NA	Au. Sediba	SHBN	PHA	MMP5		A	F	CO	R	NA	articulated hand	YES	no specific comment	COMP	NA	NA	NA	NA	ND	ND	ND	unidentifiable	NO	1	NO	NO	NO	NO	NO	NO	NO	NO	NO
MALAPA U.W.88	1	D	In situ	Calcified	163		MH2	"Arm block" (B043)	-80312.4	2.86545e+06	1413.68	11 to 14	BONE	PRIMATES	HOMININ	NA	Au. Sediba	SHBN	CARP	TRIQU		A	F	CO	R	NA	articulated hand	YES	no specific comment	COMP+SPONG	NA	NA	NA	NA	ND	ND	ND	unidentifiable	NO	unidentifiable	NO	NO	NO	NO	NO	NO	NO	NO	NO
MALAPA U.W.88	1	D	In situ	Calcified	164		MH2	"Arm block" (B043)	-80312.4	2.86545e+06	1413.68	11 to 14	BONE	PRIMATES	HOMININ	NA	Au. Sediba	SHBN	PHA	MPP2		A	F	CO	R	NA	articulated hand	YES	no specific comment	COMP	NA	NA	NA	NA	ND	ND	ND	unidentifiable	NO	unidentifiable	NO	NO	NO	NO	NO	NO	NO	NO	NO
MALAPA U.W.88	1	D	In situ	Calcified	165		MH2	"Arm block" (B043)	-80312.4	2.86545e+06	1413.68	11 to 14	BONE	PRIMATES	HOMININ	NA	Au. Sediba	RACHIS	RIB	SH		A	F	FR	R	NA	NA	YES	no specific comment	COMP	NA	NA	NA	NA	ND	ND	ND	ND	NO	1	NO	NO	NO	NO	NO	NO	NO	NO	NO
MALAPA U.W.88	1	D	In situ	Calcified	166		MH2	"Arm block" (B043)	-80312.4	2.86545e+06	1413.68	11 to 14	BONE	PRIMATES	HOMININ	NA	Au. Sediba	RACHIS	RIB3	near CO		A	F	near CO	R	NA	NA	YES	no specific comment	COMP	NA	NA	NA	NA	ND	ND	ND	ND	NO	2	NO	NO	NO	NO	NO	NO	NO	NO	NO
MALAPA U.W.88	1	D	In situ	Calcified	167		MH2	"Arm block" (B043)	-80312.4	2.86545e+06	1413.68	11 to 14	BONE	PRIMATES	HOMININ	NA	Au. Sediba	RACHIS	RIB	near CO		A	F	near CO	R	NA	NA	NO	no specific comment	COMP	NA	NA	NA	NA	ND	ND	ND	ND	NO	2	NO	NO	NO	NO	NO	NO	NO	NO	NO
MALAPA U.W.88	1	NA	NA	NA	168		MH1	NA	NA	NA	NA	NA	PRINTOUT	PRIMATES	HOMININ	NA	Au. Sediba	CRA	ENDOCAST	CO		J	M	CO	/	NA	NA	NA	no specific comment	NA	NA	NA	NA	NA	NA	NA	NA	NA	NA	NA	NA	NA	NA	NA	NA	NA	NA	NO	NA
MALAPA U.W.88	1	F	In situ	Decalcified	169		MH	NA	-80310.8	2.86544e+06	1415.03	198	BONE	PRIMATES	HOMININ	NA	Au. Sediba	CRA	MAN	ND		J	unidentifiable	FR	R	NA	NA	NO	still embedded in the matrix at the site	COMP+enamel	NA	NA	NA	NA	ND	ND	ND	ND	NA	ND	ND	ND	ND	ND	ND	ND	ND	NO	ND
MALAPA U.W.88	1	NA	NA	NA	170		MH1	NA	NA	NA	NA	NA	PRINTOUT	PRIMATES	HOMININ	NA	Au. Sediba	TTH	UM3	CO		J	M	CO	R	NA	NA	NA	no specific comment	NA	NA	NA	NA	NA	NA	NA	NA	NA	NA	NA	NA	NA	NA	NA	NA	NA	NA	NO	NA
MALAPA U.W.88	1	NA	NA	NA	171		MH1	NA	NA	NA	NA	NA	PRINTOUT	PRIMATES	HOMININ	NA	Au. Sediba	CRA	MAN	unidentifiable		J	M	FR	L	NA	NA	NA	no specific comment	NA	NA	NA	NA	NA	NA	NA	NA	NA	NA	NA	NA	NA	NA	NA	NA	NA	NA	NO	NA
MALAPA U.W.88	1	D	In situ	Calcified	172		MH2	"Arm block" (B043)	-80312.4	2.86545e+06	1413.68	11 to 14	BONE	PRIMATES	HOMININ	NA	Au. Sediba	RACHIS	MANUB	CO		A	F	CO	/	NA	just behind the scapula	NO	no specific comment	COMP+SPONG	NA	NA	NA	NA	ND	ND	ND	ND	NA	ND	ND	ND	ND	ND	ND	ND	ND	NO	ND
MALAPA U.W.88	1	unknown	Ex situ	Calcified	173		MH	B741	ND	ND	ND	ND	BONE	PRIMATES	HOMININ	NA	Au. Sediba	LBN	FEM	SH		unidentifiable	unidentifiable	FR	unidentifiable	NA	NA	NO	no specific comment	COMP	weathered	unidentifiable	NA	NA	ND	ND	ND	ND	NO	1	NO	NO	NO	NO	NO	NO	NO	NO	NO
MALAPA U.W.88	1	NA	NA	NA	174		MH1	NA	NA	NA	NA	NA	PRINTOUT	PRIMATES	HOMININ	NA	Au. Sediba	TTH	UM3	CO		J	M	CO	L	NA	NA	NA	no specific comment	NA	NA	NA	NA	NA	NA	NA	NA	NA	NA	NA	NA	NA	NA	NA	NA	NA	NA	NO	NA
MALAPA U.W.88	1	unknown	Ex situ	ND	175		MH3	ND	ND	ND	ND	ND	BONE	PRIMATES	HOMININ	NA	Au. Sediba	LBN	FEM	P-PSH-SH		I	unidentifiable	FR	R	NA	NA	NO	no specific comment	COMP	NA	unidentifiable	NA	NA	ND	ND	ND	ND	ND	unidentifiable	YES?	NO	YES?	NO	NO	NO	YES?	NO	NO
MALAPA U.W.88	1	unknown	Ex situ	ND	176		MH3	ND	ND	ND	ND	ND	BONE	PRIMATES	HOMININ	NA	Au. Sediba	unidentifiable	unidentifiable	NID		I	unidentifiable	FR	unidentifiable	NA	associated with infant femur	NO	no specific comment	COMP	NA	NA	NA	NA	ND	ND	ND	ND	ND	ND	ND	ND	ND	ND	ND	ND	ND	NO	ND
MALAPA U.W.88	1	unknown	Ex situ	Calcified	177		MH2?	"Thoracic vertebrae block 2" (B742)	NA	NA	NA	NA	BONE	PRIMATES	HOMININ	NA	Au. Sediba	META	MTT	unidentifiable		A	F	FR	unidentifiable	NA	NA	NO	no specific comment	COMP	NA	NA	NA	NA	ND	ND	ND	ND	NA	ND	ND	ND	ND	ND	ND	ND	ND	NO	ND
MALAPA U.W.88	1	unknown	Ex situ	Calcified	178		MH2	"Thoracic vertebrae block 2" (B742)	NA	NA	NA	NA	BONE	PRIMATES	HOMININ	NA	Au. Sediba	RACHIS	RIB2	prox end		A	F	FR	L	NA	NA	NO	no specific comment	COMP+SPONG	NA	NA	NA	NA	ND	ND	ND	ND	NA	1	NO	NO	NO	NO	NO	NO	NO	NO	NO
MALAPA U.W.88	1	unknown	Ex situ	Calcified	179		MH2	"Thoracic vertebrae block 2" (B742)	NA	NA	NA	NA	BONE	PRIMATES	HOMININ	NA	Au. Sediba	SHBN	PHA	distal pedal		A	F	CO	ND	NA	NA	NO	no specific comment	COMP	NA	NA	NA	NA	ND	ND	ND	unidentifiable	NO	unidentifiable	NO	NO	NO	NO	NO	NO	NO	NO	NO
MALAPA U.W.88	1	unknown	Ex situ	Calcified	180		MH2	"Thoracic vertebrae block 2" (B742)	NA	NA	NA	NA	BONE	PRIMATES	HOMININ	NA	Au. Sediba	SHBN	CARP/TARS	SES		A	F	CO	unidentifiable	NA	NA	NO	no specific comment	COMP	NA	NA	NA	NA	ND	ND	ND	ND	NA	ND	ND	ND	ND	ND	ND	ND	ND	NO	ND
MALAPA U.W.88	1	unknown	Ex situ	Calcified	181		MH2	"Thoracic vertebrae block 2" (B742)	NA	NA	NA	NA	BONE	PRIMATES	HOMININ	NA	Au. Sediba	META	MTT1	P-PSH		A	F	FR	ND	NA	NA	NO	no specific comment	COMP	NA	weathered	NA	NA	ND	ND	ND	ND	NO	unidentifiable	NO	NO	NO	NO	NO	NO	NO	NO	NO
MALAPA U.W.88	1	unknown	Ex situ	Calcified	182		MH2	B894	ND	ND	ND	ND	BONE	PRIMATES	HOMININ	NA	Au. Sediba	META	MTC	P-PSH		A	F	FR	L	NA	NA	NO	no specific comment	COMP	weathered	NA	NA	NA	ND	ND	ND	ND	NO	ND	ND	ND	ND	ND	ND	ND	ND	NO	ND
MALAPA U.W.88	1	unknown	Ex situ	Calcified	183		MH2	"Thoracic vertebrae block 2" (B742)	NA	NA	NA	NA	BONE	PRIMATES	HOMININ	NA	Au. Sediba	unidentifiable	PHA?	NID		A	F	FR	unidentifiable	NA	associated with hominin pedal phalanx	NO	no specific comment	COMP+SPONG	NA	NA	NA	NA	ND	ND	ND	ND	NA	1	NO	NO	NO	NO	NO	NO	NO	NO	NO
MALAPA U.W.88	1	unknown	Ex situ	Calcified	184		MH2	B894	ND	ND	ND	ND	BONE	PRIMATES	HOMININ	NA	Au. Sediba	SHBN	PHA	possible pedal		A	F	FR	unidentifiable	NA	NA	NO	no specific comment	COMP	NA	NA	NA	NA	ND	ND	ND	ND	NA	ND	ND	ND	ND	ND	ND	ND	ND	NO	ND
MALAPA U.W.88	1	unknown	Ex situ	Calcified	185		MH2	"Thoracic vertebrae block 2" (B742)	NA	NA	NA	NA	BONE	PRIMATES	HOMININ	NA	Au. Sediba	unidentifiable	unidentifiable	unidentifiable		A	F	FR	unidentifiable	NA	associated with MH2 foot (from B742)	NO	no specific comment	COMP	NA	NA	NA	NA	ND	ND	ND	ND	NA	unidentifiable	NO	NO	NO	NO	NO	NO	NO	NO	NO
MALAPA U.W.88	1	unknown	Ex situ	Calcified	186		MH	B1001	ND	ND	ND	ND	BONE	PRIMATES	HOMININ	NA	Au. Sediba	CRA	MAN?	unidentifiable		J	unidentifiable	FR	unidentifiable	NA	NA	NO	no specific comment		NA	NA	NA	NA	ND	ND	ND	ND	NA	ND	ND	ND	ND	ND	ND	ND	ND	ND	ND
MALAPA U.W.88	1	unknown	Ex situ	Calcified	187		MH2	"Thoracic vertebrae block 2" (B742)	NA	NA	NA	NA	BONE	PRIMATES	HOMININ	NA	Au. Sediba	RACHIS	RIB1	prox end		A	F	FR	L	NA	NA	NO	no specific comment	COMP+SPONG	NA	NA	NA	NA	ND	ND	ND	ND	NA	1	NO	NO	NO	NO	NO	NO	NO	NO	NO
MALAPA U.W.88	1	unknown	Ex situ	Calcified	188		MH2	"Thoracic vertebrae block 2" (B742)	NA	NA	NA	NA	BONE	PRIMATES	HOMININ	NA	Au. Sediba	VER	THO	BODY + 1 TRANS.PROC.		A	F	near CO	/	NA	in contact with next thoracic vertebra (UW88-189)	NO	no specific comment	COMP+SPONG	NA	NA	NA	NA	ND	ND	ND	ND	NA	1	NO	NO	NO	NO	NO	NO	NO	NO	NO
MALAPA U.W.88	1	unknown	Ex situ	Calcified	189		MH2	"Thoracic vertebrae block 2" (B742)	NA	NA	NA	NA	BONE	PRIMATES	HOMININ	NA	Au. Sediba	VER	THO	CO		A	F	CO	/	NA	in contact with previous thoracic vertebra (UW88-188) and with the next one (UW88-190)	NO	no specific comment	COMP+SPONG	NA	NA	NA	NA	ND	ND	ND	ND	NA	1	NO	NO	NO	NO	NO	NO	NO	NO	NO
MALAPA U.W.88	1	unknown	Ex situ	Calcified	190		MH2	"Thoracic vertebrae block 2" (B742)	NA	NA	NA	NA	BONE	PRIMATES	HOMININ	NA	Au. Sediba	VER	THO	CO		A	F	CO	/	NA	in contact with the previous thoracic vertebra (UW88-189)	NO	no specific comment	COMP+SPONG	NA	NA	NA	NA	ND	ND	ND	ND	NA	1	NO	NO	NO	NO	NO	NO	NO	NO	NO
MALAPA U.W.88	1	unknown	Ex situ	Calcified	191		MH2	"Thoracic vertebrae block 2" (B742)	NA	NA	NA	NA	BONE	PRIMATES	HOMININ	NA	Au. Sediba	VER	THO	CO		A	F	CO	/	NA	188, 189, 190	NO	no specific comment	COMP+SPONG	NA	NA	NA	NA	ND	ND	ND	ND	NA	1	NO	NO	NO	NO	NO	NO	NO	NO	NO
MALAPA U.W.88	1	unknown	Ex situ	Calcified	192		MH2	B1003	ND	ND	ND	ND	BONE	PRIMATES	HOMININ	NA	Au. Sediba	RACHIS	RIB	SH		A	F	FR	unidentifiable	NA	NA	NO	no specific comment	COMP	NA	NA	NA	NA	ND	ND	ND	ND	NO	1	NO	NO	NO	NO	NO	NO	NO	NO	NO
MALAPA U.W.88	1	unknown	Ex situ	Calcified	193		MH2	B1003	ND	ND	ND	ND	BONE	PRIMATES	HOMININ	NA	Au. Sediba	RACHIS	RIB	unidentifiable		A	F	FR	unidentifiable	NA	same block as 188, 189, 190, and 191	NO	no specific comment	COMP	weathered	weathered	NA	NA	ND	ND	ND	ND	NO	1	NO	NO	NO	NO	NO	NO	NO	NO	NO
MALAPA U.W.88	1	unknown	Ex situ	Calcified	194		MH	B1007	ND	ND	ND	ND	BONE	PRIMATES	HOMININ	NA	Au. Sediba	FBN	PELV	PELVIC		A	unidentifiable	FR	ND	NA	small mouse mandible	NO	no specific comment	COMP	NA	NA	NA	NA	ND	ND	ND	ND	NA	ND	ND	ND	ND	ND	ND	ND	ND	ND	ND
MALAPA U.W.88	1	unknown	Ex situ	Calcified	194		MH2	B1003	ND	ND	ND	ND	BONE	PRIMATES	HOMININ	NA	Au. Sediba	RACHIS	RIB	SH		A	F	FR	unidentifiable	NA	NA	NO	no specific comment	COMP	NA	NA	NA	NA	ND	ND	ND	ND	NA	ND	ND	ND	ND	ND	ND	ND	ND	ND	ND
MALAPA U.W.88	1	unknown	Ex situ	Calcified	195		MH	B1027	ND	ND	ND	ND	BONE	PRIMATES	HOMININ	NA	Au. Sediba	FBN	PELV	PELVIC		A	unidentifiable	FR	ND	NA	NA	NO	no specific comment		NA	NA	NA	NA	ND	ND	ND	ND	NA	ND	ND	ND	ND	ND	ND	ND	ND	ND	ND
MALAPA U.W.88	1	unknown	Ex situ	Calcified	196		MH	B1026	ND	ND	ND	ND	BONE	PRIMATES	HOMININ	NA	Au. Sediba	FBN	PELV	small fgmt		A	F?	FR	unidentifiable	NA	NA	NO	no specific comment	COMP	NA	NA	NA	NA	ND	ND	ND	ND	NA	ND	ND	ND	ND	ND	ND	ND	ND	NO	ND
MALAPA U.W.88	1	unknown	Ex situ	Calcified	197		MH1	B057	ND	ND	ND	ND	BONE	PRIMATES	HOMININ	NA	Au. Sediba	FBN	SCAP	Lat fgmt		J	M	FR	L	NA	NA	NO	no specific comment	COMP	NA	NA	NA	NA	ND	ND	ND	ND	NO	1	NO	NO	NO	NO	NO	NO	NO	NO	NO
MALAPA U.W.88	1	D	In situ	Calcified	198		MH2	"Arm block" (B043)	-80312.4	2.86545e+06	1413.68	11 to 14	BONE	PRIMATES	HOMININ	NA	Au. Sediba	RACHIS	RIB1	CO		A	F	CO	R	NA	NA	NO	not prepared yet, still under the scapula in breccia	COMP	NA	NA	NA	NA	ND	ND	ND	ND	NO	1	NO	NO	NO	NO	NO	NO	NO	NO	NO
MALAPA U.W.88	1	unknown	Ex situ	Calcified	199		MH	B808	ND	ND	ND	ND	BONE	PRIMATES	HOMININ	NA	Au. Sediba	RACHIS	RIB	SH		J?	unidentifiable	FR	unidentifiable	NA	NA	NO	surface looks like a juvenile	COMP	NA	NA	NA	NA	ND	ND	ND	ND	NO	1	NO	NO	NO	NO	NO	NO	NO	NO	NO
MALAPA U.W.88	1	unknown	Ex situ	Calcified	200		MH2	B1003	NA	NA	NA		BONE	PRIMATES	HOMININ	NA	Au. Sediba	unidentifiable	VER or pedal PHA?	CO		A	F	CO	unidentifiable	NA	NA	NO	no specific comment	COMP+SPONG	NA	NA	NA	NA	ND	ND	ND	ND	NA	unidentifiable	NO	NO	NO	NO	NO	NO	NO	NO	NO
MALAPA U.W.88	1	unknown	Ex situ	Calcified	201		MH2	B004	NA	NA	NA		TOOTH	PRIMATES	HOMININ	NA	Au. Sediba	TTH	M	crown fgmt		A	F	FR	unidentifiable	ND	NA	NO	no specific comment	enamel	NA	NA	NA	NA	ND	ND	ND	ND	NA	ND	ND	ND	ND	ND	ND	ND	ND	NO	ND
MALAPA U.W.88	1	unknown	Ex situ	Calcified	202		MH2	miner's block	-80316.5	2.86545e+06	1415.39	NID	BONE	PRIMATES	HOMININ	NA	Au. Sediba	LBN	FIB	SH		A	F	FR	unidentifiable	NA	NA	NO	no specific comment	COMP	weathered	weathered	NA	NA	ND	ND	ND	ND	NO	ND	ND	ND	ND	ND	ND	ND	ND	NO	ND
MALAPA U.W.88	1	unknown	Ex situ	ND	204		MH	ND	NA	NA	NA	NA	BONE	PRIMATES	HOMININ	NA	Au. Sediba	LBN	FIB	SH		A	unidentifiable	FR	unidentifiable	NA	NA	NO	originally identified as carnivore fibula (original number=UW88-818)	COMP	unidentifiable	unidentifiable	NA	NA	ND	ND	ND	ND	NO	ND	ND	ND	ND	ND	ND	ND	ND	NO	ND
MALAPA U.W.88	1	unknown	Ex situ	Calcified	205		MH	miner's block	-80311.2	2.86543e+06	1417.26	NID	BONE	PRIMATES	HOMININ	NA	Au. Sediba	RACHIS	RIB	unidentifiable		A	unidentifiable	FR	unidentifiable	NA	NA	NO	no specific comment		NA	NA	NA	NA	ND	ND	ND	ND	NA	ND	ND	ND	ND	ND	ND	ND	ND	ND	ND
MALAPA U.W.88	1	unknown	Ex situ	Calcified	206		MH1	B738	ND	ND	ND	ND	BONE	PRIMATES	HOMININ	NA	Au. Sediba	FBN	PELV	ILI fgmt		J	M	FR	unidentifiable	NA	NA	NO	no specific comment	COMP	NA	NA	NA	NA	ND	ND	ND	ND	NA	unidentifiable	NO	NO	NO	NO	NO	NO	NO	NO	NO
MALAPA U.W.88	1	unknown	Ex situ	ND	207		MH	NID	NA	NA	NA		BONE	PRIMATES	HOMININ	NA	Au. Sediba	LBN	FIB	SH		A	unidentifiable	FR	unidentifiable	NA	NA	NO	previously UW88-663	COMP	weathered	unidentifiable	NA	NA	ND	ND	ND	ND	YES?	ND	ND	ND	ND	ND	ND	ND	ND	ND	ND
MALAPA U.W.88	1	ND	In situ	Decalcified	208		MH	NA	-80316.9	2.86545e+06	1415.35	697	BONE	PRIMATES	HOMININ	NA	Au. Sediba	LBN	ULN	SH		A	unidentifiable	FR	unidentifiable	NA	NA	NO	no specific comment	COMP	weathered	weathered	NA	NA	ND	ND	ND	ND	NO	ND	ND	ND	ND	ND	ND	ND	ND	ND	ND
MALAPA U.W.88	1	unknown	Ex situ	Calcified	209		MH2	B026	NA	NA	NA		BONE	PRIMATES	HOMININ	NA	Au. Sediba	RACHIS	RIB	unidentifiable		A	F	FR	unidentifiable	NA	NA	NO	no specific comment	COMP	weathered	weathered	NA	NA	ND	ND	ND	ND	NO	ND	ND	ND	ND	ND	ND	ND	ND	ND	ND
MALAPA U.W.88	1	unknown	Ex situ	ND	210		MH2	NID	NA	NA	NA		BONE	PRIMATES	HOMININ	NA	Au. Sediba	RACHIS	RIB	unidentifiable		A	F	FR	unidentifiable	NA	NA	NO	no specific comment	COMP	weathered	weathered	NA	NA	ND	ND	ND	ND	NO	ND	ND	ND	ND	ND	ND	ND	ND	ND	ND
MALAPA U.W.88	1	unknown	Ex situ	Calcified	211		MH1	B005	NA	NA	NA	NA	BONE	PRIMATES	HOMININ	NA	Au. Sediba	RACHIS	RIB	unidentifiable		J	M	FR	unidentifiable	NA	NA	NO	no specific comment	COMP	NA	NA	NA	NA	ND	ND	ND	ND	NO	1	NO	NO	NO	NO	NO	NO	NO	NO	NO
MALAPA U.W.88	1	unknown	Ex situ	ND	212		MH	NID	NA	NA	NA	NA	BONE	PRIMATES	HOMININ	NA	Au. Sediba	RACHIS	RIB	unidentifiable		A	unidentifiable	FR	unidentifiable	NA	NA	NO	no specific comment		NA	NA	NA	NA	ND	ND	ND	ND	NA	ND	ND	ND	ND	ND	ND	ND	ND	ND	ND
MALAPA U.W.88	1	unknown	Ex situ	ND	213		MH	NID	NA	NA	NA	NA	BONE	PRIMATES	HOMININ	NA	Au. Sediba	SHBN	PHA	PHA2 manual		J	unidentifiable	CO	unidentifiable	NA	NA	NO	no specific comment	COMP+SPONG	NA	NA	NA	NA	ND	ND	ND	ND	ND	unidentifiable	NO	NO	NO	NO	NO	NO	NO	NO	NO
MALAPA U.W.88	1	unknown	Ex situ	Calcified	214		MH	B013	NA	NA	NA	NA	BONE	PRIMATES	HOMININ	NA	Au. Sediba	RACHIS	RIB	unidentifiable		A	unidentifiable	FR	unidentifiable	NA	NA	NO	no specific comment		NA	NA	NA	NA	ND	ND	ND	ND	NA	ND	ND	ND	ND	ND	ND	ND	ND	ND	ND
MALAPA U.W.88	1	unknown	Ex situ	Calcified	215		MH	B013	NA	NA	NA	NA	BONE	PRIMATES	HOMININ	NA	Au. Sediba	RACHIS	RIB	unidentifiable		A	unidentifiable	FR	unidentifiable	NA	NA	NO	no specific comment		NA	NA	NA	NA	ND	ND	ND	ND	NA	ND	ND	ND	ND	ND	ND	ND	ND	ND	ND
MALAPA U.W.88	1	unknown	Ex situ	Calcified	216		MH	B173	NA	NA	NA	NA	BONE	PRIMATES	HOMININ	NA	Au. Sediba	RACHIS	CLAV	Lat fgmt		A	unidentifiable	FR	R	NA	NA	NO	identified using CT scan; previously UW88-882		NA	NA	NA	NA	ND	ND	ND	ND	NA	ND	ND	ND	ND	ND	ND	ND	ND	ND	ND
MALAPA U.W.88	1	unknown	Ex situ	Calcified	217		MH	miner's block	-80312.8	2.86545e+06	1415.24	191	BONE	PRIMATES	HOMININ	NA	Au. Sediba	LBN	FIB	D		A	unidentifiable	FR	L	NA	NA	NO	identified by Jeremy de Silva	COMP	modern	NA	NA	NA	ND	ND	ND	ND	NO	ND	ND	ND	ND	ND	ND	ND	ND	ND	ND
MALAPA U.W.88	1	unknown	Ex situ	Calcified	218		MH	B1054	NA	NA	NA	NA	BONE	PRIMATES	HOMININ	NA	Au. Sediba	LBN?	TIB?	unfused epiphysis		J	unidentifiable	CO	unidentifiable	NA	NA	NO	prepared by Celeste Yates	COMP+SPONG	weathered	NA	NA	NA	ND	ND	ND	ND	NO	1	NO	NO	NO	NO	NO	NO	NO	NO	NO
MALAPA U.W.88	1	unknown	Ex situ	ND	219		MH	NA	-80315.1	2.86544e+06	1416.14	943	BONE	PRIMATES	HOMININ	NA	Au. Sediba	LBN	ULN	SH		A	unidentifiable	FR	unidentifiable	NA	NA	NO	previously UW88-831	COMP	weathered	weathered	NA	NA	ND	ND	ND	ND	NO	ND	ND	ND	ND	ND	ND	ND	ND	ND	ND
MALAPA U.W.88	1	unknown	Ex situ	Calcified	220		MH	miner's block	-80316.7	2.86545e+06	1415.72	917	BONE	PRIMATES	HOMININ	NA	Au. Sediba	LBN	FIB	SH		A	unidentifiable	FR	unidentifiable	NA	NA	NO	no specific comment	COMP	weathered	fresh?	NA	NA	ND	ND	ND	ND	ND	ND	ND	ND	ND	ND	ND	ND	ND	ND	ND
MALAPA U.W.88	1	unknown	Ex situ	Calcified	501	a	NA	miner's dump	NA	NA	NA	NA	BONE	LAGO	LEPORID	NA	Lepus sp.	CRA	MANT	HOR (LM2, LM3)		A	unidentifiable	FR	L	NA	501b (stuck to one another with breccia)	NO	no specific comment	COMP	NA	NA	NA	NA	35.7	21.1	4.8	NA	NA	1	NO	NO	NO	NO	NO	NO	NO	NO	NO
MALAPA U.W.88	1	unknown	Ex situ	Calcified	501	b	NA	miner's dump	NA	NA	NA	NA	BONE	MIF	unknown	NA	unknown	LBN	unidentifiable	PSH-SH-DSH		A	unidentifiable	FR	unidentifiable	NA	501a (stuck to one another with breccia)	NO	no specific comment	COMP	unidentifiable	unidentifiable	NA	NA	21.7	2.9	1.8	0.8	NO	1	NO	NO	NO	NO	NO	NO	NO	NO	NO
MALAPA U.W.88	1	unknown	Ex situ	Calcified	502		NA	miner's dump	NA	NA	NA	NA	BONE	ARTIO	BOVID	unknown	BOV	LBN	FEM	D		A	unidentifiable	FR	R	NA	NA	NO	no specific comment	SPONG	unidentifiable	NA	NA	NA	32	25.2	22.2	NA	NO	3	NO	NO	NO	NO	NO	NO	NO	NO	NO
MALAPA U.W.88	1	unknown	Ex situ	Calcified	503		NA	miner's dump	NA	NA	NA	NA	BONE	ARTIO	BOVID	unknown	BOV II	VER	THO	near CO	one trans proc missing	A	unidentifiable	near CO	/	NA	NA	NO	no specific comment	SPONG+COMP	NA	NA	NA	NA	28.3	34.3	2.2	unidentifiable	NO	2	NO	NO	NO	NO	NO	NO	NO	NO	NO
MALAPA U.W.88	1	unknown	Ex situ	ND	504		NA	miner's dump	NA	NA	NA	NA	BONE	ARTIO	BOVID	unknown	BOV III	LBN	RAD	SH-DSH-D		A	unidentifiable	FR	R	NA	NA	NO	no specific comment	COMP	ND	ND	ND	ND	ND	ND	ND	ND	ND	ND	ND	ND	ND	ND	ND	ND	ND	ND	ND
MALAPA U.W.88	1	unknown	Ex situ	ND	505		NA	miner's dump	NA	NA	NA	NA	BONE	ARTIO	BOVID	Tragelaphini	BOV II	CRA	OCC	CONDYLE+FORAMEN MAGNUM		A	F	FR	R	NA	NA	NO	no specific comment	COMP+SPONG	NA	NA	NA	NA	162	90	96	NA	NA	1	NO	NO	NO	NO	NO	NO	NO	NO	NO
MALAPA U.W.88	1	ND	ND	ND	506		NA	ND	ND	ND	ND	ND	BONE	MAM	unknown	NA	MAM	unidentifiable	unidentifiable	ND		unidentifiable	unidentifiable	FR	unidentifiable	NA	NA	NO	no specific comment	ND	NA	NA	NA	NA	ND	ND	ND	ND	ND	ND	ND	ND	ND	ND	ND	ND	ND	ND	ND
MALAPA U.W.88	1	unknown	Ex situ	ND	507		NA	miner's dump	NA	NA	NA	NA	BONE	ARTIO	BOVID	unknown	BOV III	LBN	HUM	P-PSH		A	unidentifiable	FR	R	NA	NA	NO	no specific comment	COMP	ND	ND	ND	ND	ND	ND	ND	ND	ND	ND	ND	ND	ND	ND	ND	ND	ND	ND	ND
MALAPA U.W.88	1	unknown	Ex situ	ND	508		NA	miner's dump	NA	NA	NA	NA	BONE	ARTIO	BOVID	unknown	BOV II	LBN	TIB	P-PSH		J	unidentifiable	FR	L	NA	NA	NO	no specific comment	COMP	ND	ND	ND	ND	ND	ND	ND	ND	ND	ND	ND	ND	ND	ND	ND	ND	ND	ND	ND
MALAPA U.W.88	1	ND	ND	ND	509		NA	ND	ND	ND	ND	ND	BONE	MAM	unknown	NA	MAM	FBN	PELV	ND		ND	unidentifiable	FR	ND	NA	NA	NO	no specific comment	ND	NA	NA	NA	NA	ND	ND	ND	ND	ND	ND	ND	ND	ND	ND	ND	ND	ND	ND	ND
MALAPA U.W.88	3	unknown	Ex situ	Calcified	511		NA	Dinofelis block	-80312.8	2.86545e+06	1414.95	972	BONE+TOOTH	CARN	FELID	NA	large felid	CRA	MANT	HOR (UC and roots of LC)		A	unidentifiable	FR	unidentifiable	NA	NA	NO	no specific comment	COMP	NA	NA	NA	NA	74	45.7	25.9	unidentifiable	NA	3	NO	NO	NO	NO	NO	NO	NO	NO	NO
MALAPA U.W.88	1	unknown	Ex situ	Calcified	512		NA	"Dinofelis block?"	ND	ND	ND	ND	BONE	CARN	HYAENID	NA	Parahyaena brunnea	META	MTT3	CO		A	unidentifiable	CO	L	NA	NA	NO	no specific comment	COMP	NA	NA	NA	NA	88.8	10.4	14.6	NID	NO	5	NO	NO	NO	NO	NO	NO	NO	NO	NO
MALAPA U.W.88	1	ND	In situ	Decalcified	513		NA	NA	-80308.7	2.86545e+06	1415.16	139	BONE	CARN	FELID	NA	cf. Dinofelis	LBN	FEM	D		A	unidentifiable	FR	L	NA	NA	NO	no specific comment	SPONG+COMP	unidentifiable	NA	NA	NA	52.6	30.9	26.7	3	NO	3	NO	NO	NO	NO	NO	NO	NO	NO	NO
MALAPA U.W.88	1	ND	ND	ND	514		NA	ND	ND	ND	ND	ND	BONE	CARN	FELID	NA	Dinofelis barlowi	CRA	MAX	ND		A	unidentifiable	FR	L	NA	NA	NO	no specific comment	ND	NA	NA	NA	NA	ND	ND	ND	ND	ND	ND	ND	ND	ND	ND	ND	ND	ND	ND	ND
MALAPA U.W.88	1	unknown	Ex situ	Calcified	515		NA	Dinofelis block	ND	ND	ND	ND	BONE	MAM	unknown	NA	MAM	unidentifiable	unidentifiable	ND		unidentifiable	unidentifiable	FR	unidentifiable	NA	NA	NO	no specific comment	SPONG	NA	NA	NA	NA	27	18.8	12.8	unidentifiable	NA	4	NO	NO	NO	NO	NO	NO	NO	NO	NO
MALAPA U.W.88	1	ND	In situ	Decalcified	516		NA	NA	-80313.1	2.86545e+06	1414.38		TOOTH	CARN	HYAENID	NA	Parahyaena brunnea	TTH	LPM4	CO crown		A	unidentifiable	FR	L	1?	NA	NA	no specific comment	enamel	NA	NA	NA	NA	23.2	14.7	17.1	NA	NA	2	NO	NO	NO	NO	NO	NO	NO	NO	NO
MALAPA U.W.88	1	ND	In situ	Decalcified	517		NA	NA	-80307.5	2.86545e+06	1413.73		TOOTH	CARN	FELID	NA	Felis cf. nigripes	TTH	LPM3	CO crown		A	unidentifiable	FR	R	0	NA	NA	no specific comment	enamel	NA	NA	NA	NA	4.7	5.3	2.3	NA	NA	unidentifiable	NO	NO	NO	NO	NO	NO	NO	NO	NO
MALAPA U.W.88	3	ND	In situ	Decalcified	518		NA	NA	-80306.6	2.86545e+06	1414.77	127	BONE+TOOTH	ARTIO	BOVID	Tragelaphini	Tragelaphus	CRA	MANT	HOR+LM1, LM2		A	unidentifiable	FR	R	1	519, 1015	NA	no specific comment	COMP+enamel	NA	NA	NA	NA	24.5	29.5	13.5	1.7	NA	3	NO	NO	NO	NO	NO	NO	NO	NO	NO
MALAPA U.W.88	1	ND	In situ	Decalcified	519		NA	NA	-80308	2.86545e+06	1443.44		BONE	ARTIO	BOVID	Tragelaphini	Tragelaphus	CRA	MANT	HOR+LM3		A	unidentifiable	FR	R	NA	518, 1015	NA	no specific comment	COMP+enamel	NA	NA	NA	NA	27.6	32.5	13.4	1.5	NA	3	NO	NO	NO	NO	NO	NO	NO	NO	NO
MALAPA U.W.88	1	ND	In situ	Decalcified	520		NA	NA	-80314	2.86545e+06	1443.68		TOOTH	CARN	HYAENID	NA	Parahyaena brunnea	TTH	LPM2	CO		A	unidentifiable	CO	L	1	521, 522	NA	no specific comment	enamel	NA	NA	NA	NA	23.6	14.2	10.2	NA	NA	3	NO	NO	NO	NO	NO	NO	NO	NO	NO
MALAPA U.W.88	1	ND	In situ	Decalcified	521		NA	NA	-80314.3	2.86548e+06	1443.68		TOOTH	CARN	HYAENID	NA	Parahyaena brunnea	TTH	LPM3	CROWN+ROOT		A	unidentifiable	near CO	L	1	520, 522	NA	broken in two pieces (recent)	enamel	NA	NA	NA	NA	29	18.5	12.1	NA	NA	3	NO	NO	NO	NO	NO	NO	NO	NO	NO
MALAPA U.W.88	1	ND	In situ	Decalcified	522		NA	NA	-80312.4	2.86545e+06	1414.44		TOOTH	CARN	HYAENID	NA	Parahyaena brunnea	TTH	LI3	ROOT		A	unidentifiable	FR	unidentifiable	unidentifiable	521, 522	NA	no specific comment	enamel	NA	NA	NA	NA	24.6	10.9	9.4	NA	NA	3	NO	NO	YES	NO	NO	NO	YES	NO	NO
MALAPA U.W.88	1	ND	In situ	Decalcified	523		NA	NA	-80307.5	2.86545e+06	1443.48	133	TOOTH	CARN	HYAENID	NA	Parahyaena brunnea	TTH	LD3	CROWN		J	unidentifiable	FR	L	0	NA	NA	no specific comment	enamel	NA	NA	NA	NA	14.1	10	11	NA	NA	1	NO	NO	NO	NO	NO	NO	NO	NO	NO
MALAPA U.W.88	1	ND	ND	ND	524		NA	ND	ND	ND	ND	ND	TOOTH	CARN	HYAENID	NA	Parahyaena brunnea	TTH	UD2	CROWN		J	unidentifiable	FR	L	0	NA	NA	no specific comment	enamel	NA	NA	NA	NA	18	10.2	13.5	NA	NA	1	NO	NO	NO	NO	NO	NO	NO	NO	NO
MALAPA U.W.88	1	ND	In situ	Decalcified	525		NA	NA	80313.6	2.86545e+06	1443.11		TOOTH	CARN	HYAENID	NA	Parahyaena brunnea like	TTH	LC	CO		A	unidentifiable	CO	L	1	NA	NA	most likely same individual as 617	enamel	NA	NA	NA	NA	57.1	19.2	12.6	NA	NO	2	NO	NO	NO	NO	NO	NO	NO	NO	NO
MALAPA U.W.88	1	ND	In situ	Decalcified	526		NA	NA	-80312.4	2.86545e+06	1414.44		BONE	CARN	HYAENID	NA	unknown	CRA	MAN	HOR		A	unidentifiable	FR	unidentifiable	NA	NA	NA	no specific comment	COMP	NA	NA	NA	NA	64.4	19.4	13.3	5.5	YES?	3	NO	NO	YES	NO	NO	NO	YES	NO	NO
MALAPA U.W.88	1	ND	In situ	Decalcified	527		NA	NA	-80310.9	2.86545e+06	1414.99	182	BONE	CARN	FELID	NA	Dinofelis sp.	META	MTC1	CO		A	unidentifiable	CO	R	NA	NA	NA	no specific comment	COMP	NA	NA	NA	NA	28.3	20	13.6	unidentifiable	NA	1	NO	NO	NO	NO	NO	NO	NO	NO	NO
MALAPA U.W.88	1	E?	In situ?	Calcified	528	a	NA	Dinofelis block	ND	ND	ND	ND	BONE	ARTIO	BOVID	unknown	BOV II	SHBN	PHA	PHA2	half distal part	A	unidentifiable	FR	unidentifiable	NA	articulated with 528b and 528c	NO	no specific comment	SPONG+COMP	unidentifiable	NA	NA	NA	31.9	21.2	12.8	NA	NA	4	NO	NO	NO	NO	NO	NO	NO	NO	NO
MALAPA U.W.88	1	E?	In situ?	Calcified	528	b	NA	Dinofelis block	ND	ND	ND	ND	BONE	ARTIO	BOVID	unknown	BOV II	SHBN	PHA	PHA3	CO lat/med half	A	unidentifiable	FR	unidentifiable	NA	articulated with 528a and 528c	NO	no specific comment	SPONG+COMP	NA	NA	NA	NA	48.1	28	16.1	NA	NA	4	NO	NO	NO	NO	NO	NO	NO	NO	NO
MALAPA U.W.88	1	E?	In situ?	Calcified	528	c	NA	Dinofelis block	ND	ND	ND	ND	BONE	ARTIO	BOVID	unknown	BOV II	SHBN	CARP/TARS	SES	FR (lat half)	A	unidentifiable	FR	unidentifiable	NA	articulated with 528a and 528b	NO	no specific comment	SPONG+COMP	NA	NA	NA	NA	20.2	10.9	7.4	NA	NA	unidentifiable	NO	NO	NO	NO	NO	NO	NO	NO	NO
MALAPA U.W.88	1	unknown	Ex situ	Calcified	529		NA	Dinofelis block	ND	ND	ND	ND	BONE	MAM	unknown	NA	MAM	VER	unidentifiable	unidentifiable		unidentifiable	unidentifiable	FR	/	NA	NA	NO	no specific comment	SPONG+COMP	NA	NA	NA	NA	36.3	22.1	18.6	unidentifiable	NA	3	NO	NO	NO	NO	NO	NO	NO	NO	NO
MALAPA U.W.88	1	unknown	Ex situ	Calcified	531	a	NA	Dinofelis block	ND	ND	ND	ND	BONE	MAM	unknown	NA	MAM II/III	unidentifiable	unidentifiable	unidentifiable		A	unidentifiable	FR	unidentifiable	NA	NA	NO	no specific comment	SPONG+COMP	NA	NA	NA	NA	41.4	29.9	20.8	unidentifiable	NA	4	NO	NO	NO	NO	NO	NO	NO	NO	NO
MALAPA U.W.88	1	unknown	Ex situ	Calcified	531	b	NA	Dinofelis block	ND	ND	ND	ND	BONE	MAM	unknown	NA	MAM II/III	unidentifiable	unidentifiable	spongy		unidentifiable	unidentifiable	FR	unidentifiable	NA	NA	NO	no specific comment	SPONG	NA	NA	NA	NA	34.8	28.5	18.4	NA	NA	4	NO	NO	NO	NO	NO	NO	NO	NO	NO
MALAPA U.W.88	1	unknown	Ex situ	Calcified	532		NA	Dinofelis block	ND	ND	ND	ND	BONE	CARN	HYAENID	NA	unknown	SHBN	PHA	PHA2	CO	A	unidentifiable	CO	unidentifiable	NA	NA	NO	broken in two pieces (recent)	COMP	NA	NA	NA	NA	15	8.3	6.5	1.8	NO	4	NO	NO	NO	NO	NO	NO	NO	NO	NO
MALAPA U.W.88	1	ND	ND	ND	533		NA	ND	ND	ND	ND	ND	TOOTH	CARN	FELID	NA	size lion	TTH	unidentifiable	partial crown and root		A	unidentifiable	FR	unidentifiable	unidentifiable	NA	NO	no specific comment	enamel	NA	NA	NA	NA	19.8	9	4	NA	NA	3	NO	NO	NO	NO	NO	NO	NO	NO	NO
MALAPA U.W.88	9	unknown	Ex situ	Decalcified	534		NA	ND	-80309.6	2.86546e+06	1415.51	24	BONE+TOOTH	CARN	HERPESTID	NA	Atilax cf. A. mesotes	CRA	MANT	LC x 2 (rigth and left), LP2, LP3, LP4, LM1		A	unidentifiable	near CO	R	0	NA	NO	no specific comment	COMP+SPONG	NA	NA	NA	NA	44.6	16	10	NID	NA	2	NO	NO	NO	NO	NO	NO	NO	NO	NO
MALAPA U.W.88	1	unknown	Ex situ	Calcified	535		NA	miner's block	NA	NA	NA	NA	BONE	ARTIO	BOVID	unknown	BOV III	META	MTC	CO		A	unidentifiable	CO	L	NA	NA	NO	broken in two pieces	COMP	NA	NA	NA	NA	ND	ND	ND	ND	ND	ND	ND	ND	ND	ND	ND	ND	ND	ND	ND
MALAPA U.W.88	1	unknown	Ex situ	Calcified	536		NA	miner's dump	NA	NA	NA	NA	BONE	ARTIO	BOVID	unknown	BOV III	SHBN	PHA	PHA1	CO	A	unidentifiable	CO	unidentifiable	NA	NA	NO	no specific comment	COMP	NA	NA	NA	NA	59.3	18.3	16.6	NA	NA	1	NO	NO	NO	NO	NO	NO	NO	NO	NO
MALAPA U.W.88	1	ND	In situ	Decalcified	537		NA	NA	-80314.4	2.86545e+06	1443.41	147	BONE	CARN	HYAENID	NA	unknown	SHBN	PHA	PHA2	CO	A	unidentifiable	CO	unidentifiable	NA	NA	NA	no specific comment	COMP	NA	NA	NA	NA	17	10.6	7.8	NID	NO	unidentifiable	NO	NO	NO	NO	NO	NO	NO	NO	NO
MALAPA U.W.88	1	ND	ND	ND	538		NA	ND	ND	ND	ND	ND	STONE	STONE	NA	NA	STONE	Artefact	NA	NA		NA	NA	NA	NA	NA	NA	NO	no specific comment	NA	NA	NA	NA	NA	NA	NA	NA	NA	NA	NA	NA	NA	NA	NA	NA	NA	NA	NO	NA
MALAPA U.W.88	1	ND	ND	unknown	539	a	same brown hyaena individual	ND	80311.8166	2865448.5002	1414.86	145	BONE	CARN	HYAENID	NA	Parahyaena brunnea	LBN	TIB	D		A	unidentifiable	FR	L	NA	articulated ankle, 539a to 539d	NA	no specific comment	COMP	weathered	NA	NA	NA	34.8	28.4	22.5	NID	NO	5	NO	NO	NO	NO	NO	NO	NO	NO	NO
MALAPA U.W.88	1	ND	ND	unknown	539	b	same brown hyaena individual	ND	80311.8166	2865448.5002	1414.86	145	BONE	CARN	HYAENID	NA	Parahyaena brunnea	LBN	FIB	D		A	unidentifiable	FR	L	NA	articulated ankle, 539a to 539d	NA	no specific comment	COMP	NID	NA	NA	NA	15.2	9.2	7.6	NID	NO	5	NO	NO	NO	NO	NO	NO	NO	NO	NO
MALAPA U.W.88	1	ND	ND	unknown	539	c	same brown hyaena individual	ND	80311.8166	2865448.5002	1414.86	145	BONE	CARN	HYAENID	NA	Parahyaena brunnea	SHBN	TARS	CALC	CO	A	unidentifiable	CO	L	NA	articulated ankle, 539a to 539d	NA	no specific comment	COMP+SPONG	NA	NA	NA	NA	39.3	20.8	13.1	NID	NA	5	NO	NO	NO	NO	NO	NO	NO	NO	NO
MALAPA U.W.88	1	ND	ND	unknown	539	d	same brown hyaena individual	ND	80311.8166	2865448.5002	1414.86	145	BONE	CARN	HYAENID	NA	Parahyaena brunnea	SHBN	TARS	TAL	CO	A	unidentifiable	CO	L	NA	articulated ankle, 539a to 539d	NA	no specific comment	COMP+SPONG	NA	NA	NA	NA	29.3	22.1	17.7	NID	NA	5	NO	NO	NO	NO	NO	NO	NO	NO	NO
MALAPA U.W.88	1	ND	ND	ND	540		NA	ND	ND	ND	ND	ND	STONE	STONE	NA	NA	STONE	Artefact	NA	NA		NA	NA	NA	NA	NA	NA	NO	no specific comment	NA	NA	NA	NA	NA	NA	NA	NA	NA	NA	NA	NA	NA	NA	NA	NA	NA	NA	NO	NA
MALAPA U.W.88	1	ND	ND	ND	542		NA	ND	ND	ND	ND	ND	TOOTH	MAM	unknown	NA	MAM	TTH	unidentifiable	ND		ND	unidentifiable	ND	ND	unidentifiable	NA	NO	no specific comment	ND	ND	ND	ND	ND	ND	ND	ND	ND	ND	ND	ND	ND	ND	ND	ND	ND	ND	ND	ND
MALAPA U.W.88	1	ND	In situ	Decalcified	547		NA	NA	80314.5473	2865448.7658	1414.44	149	BONE	ARTIO	SUID	NA	unknown	META	MTT1/4	D-DSH		A	unidentifiable	FR	unidentifiable	NA	NA	NO	no specific comment	SPONG+COMP	modern	NA	NA	NA	ND	ND	ND	ND	NO	3	NO	NO	YES	YES	NO	NO	NO	NO	NO
MALAPA U.W.88	1	D	In situ	Decalcified	548		NA	NA	80308.3	2.86545e+06	1414.62	126	BONE	PERISSO	EQUID	NA	EQUID III	SHBN	CARP	UNC		A	unidentifiable	CO	R	NA	549, 550	NA	no specific comment	COMP	NA	NA	NA	NA	25.5	20.6	15.5	NA	NA	1 to 2	NO	NO	NO	NO	NO	NO	NO	NO	NO
MALAPA U.W.88	1	D	In situ	Decalcified	549		NA	NA	80308.2	2.86545e+06	1414.62	141	BONE	PERISSO	EQUID	NA	EQUID III	META	MTC accessory	P-PSH		A	unidentifiable	FR	R	NA	548, 550	NA	no specific comment	COMP	NA	weathered	NA	NA	50.5	16.7	11.7	unidentifiable	NO	2	NO	NO	NO	NO	NO	NO	NO	NO	NO
MALAPA U.W.88	1	D	in situ	Decalcified	550		NA	NA	80308.2373	2865453.5612	1414.62	141	BONE	PERISSO	EQUID	NA	EQUID III	SHBN	CARP	MAG		A	unidentifiable	CO	R	NA	549, 548	NA	no specific comment	ND	NA	NA	NA	NA	NA	NA	NA	NA	NO	1	NO	NO	NO	NO	NO	NO	NO	NO	NO
MALAPA U.W.88	1	ND	ND	ND	551		NA	ND	ND	ND	ND	ND	BONE	ARTIO	BOVID	unknown	BOV II	LBN	FEM	P		ND	unidentifiable	FR	unidentifiable	NA	NA	NO	no specific comment	ND	ND	ND	ND	ND	ND	ND	ND	ND	ND	ND	ND	ND	ND	ND	ND	ND	ND	ND	ND
MALAPA U.W.88	1	ND	In situ	Decalcified	552		NA	NA	-80312.9	2.86545e+06	1415.01	NA	BONE	ARTIO	BOVID	unknown	BOV I/II	SHBN	PHA	PHA1	CO	A	unidentifiable	CO	unidentifiable	NA	553	NA	numerotation problem (other 552)	COMP+SPONG	NA	NA	NA	NA	46.9	13.5	8	NA	NO	unidentifiable	NO	NO	NO	NO	NO	NO	NO	NO	NO
MALAPA U.W.88	1	ND	In situ	Decalcified	552	a	NA	NA	80314.0763	2865447.5018	1442.0446		BONE	ARTIO	BOVID	unknown	BOV I	SHBN	PHA	PHA1	CO	A	unidentifiable	CO	unidentifiable	NA	552b (same individual)	NA	no specific comment	COMP+SPONG	NA	NA	NA	NA	41.2	13.1	11.8	1.9	NO	1	NO	NO	NO	NO	NO	NO	NO	NO	NO
MALAPA U.W.88	1	ND	In situ	Decalcified	552	b	NA	NA	80314.0763	2865447.5018	1442.0446		BONE	ARTIO	BOVID	unknown	BOV I	SHBN	PHA	PHA1	CO	A	unidentifiable	CO	unidentifiable	NA	552a (same individual)	NA	no specific comment	COMP+SPONG	NA	NA	NA	NA	39.2	12.2	14.6	unidentifiable	NO	1	NO	NO	YES	NO	NO	NO	NO	YES	NO
MALAPA U.W.88	1	ND	In situ	Decalcified	553		NA	NA	-80312.9	2.86545e+06	1413.38		BONE	MAM	unknown	NA	unidentifiable	unidentifiable	unidentifiable	unidentifiable		unidentifiable	unidentifiable	FR	unidentifiable	NA	552	NA	no specific comment	SPONG	NA	NA	NA	NA	14.4	9.9	6.7	NA	NA	unidentifiable	NO	NO	NO	NO	NO	NO	NO	NO	NO
MALAPA U.W.88	1	ND	In situ	Decalcified	554	a	NA	NA	-80312.4	2.86545e+06	1413.6	51	TOOTH	ARTIO	BOVID	Alcelaphini	BOV III	TTH	PM/M	crown		A	unidentifiable	FR	unidentifiable	1	NA	NA	no specific comment	enamel	NA	NA	NA	NA	56.3	12	9	NA	NA	3	NO	NO	NO	NO	NO	NO	NO	NO	NO
MALAPA U.W.88	1	ND	In situ	Decalcified	554	b	NA	NA	-80312.4	2.86545e+06	1413.6	51	TOOTH	ARTIO	BOVID	Alcelaphini	BOV III	TTH	PM/M	crown		A	unidentifiable	FR	unidentifiable	unidentifiable	NA	NA	no specific comment	enamel	NA	NA	NA	NA	50.4	12.1	9.1	NA	NA	1	NO	NO	YES	YES	NO	NO	NO	NO	YES
MALAPA U.W.88	1	ND	In situ	Decalcified	554	c	NA	NA	-80312.4	2.86545e+06	1413.6	51	TOOTH	ARTIO	BOVID	Alcelaphini	BOV III	TTH	PM/M	crown		A	unidentifiable	FR	unidentifiable	unidentifiable	NA	NA	no specific comment	enamel	NA	NA	NA	NA	39.9	13.1	8.2	NA	NA	unidentifiable	NO	NO	YES	YES	NO	NO	NO	NO	NO
MALAPA U.W.88	1	unknown	Ex situ	ND	555		NA	miner's dump	NA	NA	NA	NA	HORNCORE	ARTIO	BOVID	unknown	BOV II	HORNCORE	NA	ND		unidentifiable	unidentifiable	FR	unidentifiable	NA	NA	NO	no specific comment	NA	NA	NA	NA	NA	38.6	26.6	26.5	NA	NA	3	NO	NO	NO	NO	NO	NO	NO	NO	NO
MALAPA U.W.88	1	ND	In situ	Decalcified	556		NA	NA	-80311.4	2.86545e+06	1412.98	151	TOOTH	ARTIO	BOVID	unknown	BOV	TTH	UPM4	crown		unidentifiable	unidentifiable	FR	R	1	557a, 557b	NA	no specific comment	enamel	NA	NA	NA	NA	27	15	15.1	NA	NA	4	NO	NO	NO	NO	NO	NO	NO	NO	NO
MALAPA U.W.88	1	ND	In situ	Decalcified	557	a	NA	NA	-80311.4	2.86545e+06	1412.98	151	BONE	MAM	unknown	NA	MAM	unidentifiable	unidentifiable	unidentifiable		unidentifiable	unidentifiable	FR	unidentifiable	NA	556	NA	no specific comment	SPONG	NA	NA	NA	NA	20.5	14.5	7	NA	NA	3	NO	NO	NO	NO	NO	NO	NO	NO	NO
MALAPA U.W.88	1	ND	In situ	Decalcified	557	b	NA	NA	-80311.4	2.86545e+06	1412.98	151	BONE	MAM	unknown	NA	MAM	unidentifiable	unidentifiable	unidentifiable		unidentifiable	unidentifiable	FR	unidentifiable	NA	556	NA	no specific comment	SPONG	NA	NA	NA	NA	15.8	8.6	6.1	NA	NA	unidentifiable	NO	NO	NO	NO	NO	NO	NO	NO	NO
MALAPA U.W.88	1	ND	In situ	Decalcified	558		NA	NA	-80312.5	2.86545e+06	1414.66	22	TOOTH	ARTIO	BOVID	unknown	BOV III	TTH	UM	crown		A	unidentifiable	FR	unidentifiable	1	NA	NA	3 fgmts, same tooth ?	enamel	NA	NA	NA	NA	33.9	30.2	12.2	NA	NA	4	NO	YES (large)	NO	NO	NO	NO	NO	NO	NO
MALAPA U.W.88	1	ND	ND	ND	559		NA	ND	ND	ND	ND	ND	STONE	STONE	NA	NA	STONE	Artefact	NA	NA		NA	NA	NA	NA	NA	NA	NO	no specific comment	NA	NA	NA	NA	NA	NA	NA	NA	NA	NA	NA	NA	NA	NA	NA	NA	NA	NA	NO	NA
MALAPA U.W.88	1	ND	ND	ND	560		NA	ND	ND	ND	ND	ND	BONE	MAM	unknown	NA	MAM	unidentifiable	unidentifiable	ND		unidentifiable	unidentifiable	FR	unidentifiable	NA	NA	NO	no specific comment	ND	NA	NA	NA	NA	ND	ND	ND	ND	ND	ND	ND	ND	ND	ND	ND	ND	ND	ND	ND
MALAPA U.W.88	1	ND	In situ	Decalcified	561		NA	NA	-80311.6	2.86545e+06	1413.33	49	TOOTH	ARTIO	BOVID	unknown	BOV II/III	TTH	PM/M	CROWN+ROOT		A	unidentifiable	FR	unidentifiable	0	NA	NA	no specific comment	enamel+COMP	NA	NA	NA	NA	56.5	14	8.7	NA	NO	3	NO	NO	NO	NO	NO	NO	NO	NO	NO
MALAPA U.W.88	3	ND	In situ	Decalcified	562		NA	NA	-80311.4	2.86545e+06	1412.94	161	BONE+TOOTH	ARTIO	BOVID	Tragelaphini	BOV I	CRA	MAXT	UM1, UM2		A	unidentifiable	FR	unidentifiable	0	NA	NA	no specific comment	enamel+COMP	NA	NA	NA	NA	23.1	14.6	6.2	NA	NA	unidentifiable	NO	NO	NO	NO	NO	NO	NO	NO	NO
MALAPA U.W.88	1	ND	In situ	Decalcified	563		NA	NA	-80311.9	2.86545e+06	1413.05	58	BONE	MAM	unknown	NA	MAM	LBN	unidentifiable	SH		unidentifiable	unidentifiable	FR	unidentifiable	NA	564	NA	no specific comment	COMP	fresh	weathered	weathered	weathered	21.2	13.4	4.7	4.6	NO	2	NO	NO	NO	NO	NO	NO	NO	NO	NO
MALAPA U.W.88	1	ND	In situ	Decalcified	564		NA	NA	-80311.9	2.86545e+06	1413.05	58	TOOTH	ARTIO	BOVID	unknown	BOV II/III	TTH	PM/M	partial crown + root	ENAMEL	A	unidentifiable	FR	unidentifiable	NA	563	NA	no specific comment	enamel	NA	NA	NA	NA	45.4	12.7	7.4	NA	NO	2	NO	NO	NO	NO	NO	NO	NO	NO	NO
MALAPA U.W.88	1	ND	In situ	Decalcified	565		NA	NA	-80307.7	2.86545e+06	1413.56	129	TOOTH	ARTIO	BOVID	unknown	Megalotragus sp.	TTH	unidentifiable	unerupted molar	crown	J	unidentifiable	FR	unidentifiable	0	NA	NA	no specific comment	enamel	NA	NA	NA	NA	18.8	13.8	13.1	NA	NA	1	NO	NO	NO	NO	NO	NO	NO	NO	NO
MALAPA U.W.88	1	ND	ND	ND	566		NA	ND	ND	ND	ND	ND	TOOTH	ARTIO	BOVID	unknown	BOV	TTH	unidentifiable	ND		unidentifiable	unidentifiable	FR	unidentifiable	unidentifiable	NA	NO	no specific comment	ND	NA	NA	NA	NA	ND	ND	ND	NA	NA	ND	ND	ND	ND	ND	ND	ND	ND	ND	ND
MALAPA U.W.88	1	ND	In situ	Decalcified	567	a	NA	NA	-80312.4	2.86545e+06	1414.44	3	TOOTH	ARTIO	BOVID	unknown	BOV II/IV	TTH	PM/M	crown fgmt		unidentifiable	unidentifiable	FR	unidentifiable	unidentifiable	NA	NA	no specific comment	enamel	NA	NA	NA	NA	24.7	17.2	6.7	NA	NA	unidentifiable	NO	NO	NO	NO	NO	NO	NO	NO	NO
MALAPA U.W.88	1	ND	In situ	Decalcified	567	b	NA	NA	-80312.4	2.86545e+06	1414.44	3	TOOTH	ARTIO	BOVID	unknown	BOV II/III	TTH	PM/M	crown fgmt		unidentifiable	unidentifiable	FR	unidentifiable	unidentifiable	NA	NA	no specific comment	enamel	NA	NA	NA	NA	33	11.1	5	NA	NA	unidentifiable	NO	NO	NO	NO	NO	NO	NO	NO	NO
MALAPA U.W.88	1	ND	In situ	Decalcified	567	c	NA	NA	-80312.4	2.86545e+06	1414.44	3	TOOTH	ARTIO	BOVID	unknown	BOV	TTH	PM/M	crown fgmt		unidentifiable	unidentifiable	FR	unidentifiable	unidentifiable	NA	NA	no specific comment	enamel	NA	NA	NA	NA	22.3	9.9	4.8	NA	NA	unidentifiable	NO	NO	NO	NO	NO	NO	NO	NO	NO
MALAPA U.W.88	1	ND	In situ	Decalcified	568		NA	NA	-80312.5	2.86545e+06	1413.57	35	TOOTH	ARTIO	BOVID	Alcelaphini	Connochaetes	TTH	PM/M	crown		A	unidentifiable	FR	unidentifiable	1	NA	NA	no specific comment	enamel	NA	NA	NA	NA	48.5	14.6	9.4	NA	NA	3	NO	NO	NO	NO	NO	NO	NO	NO	NO
MALAPA U.W.88	1	unknown	Ex situ	Calcified	569		NA	miner's block	-80313	2.86545e+06	1415.86	50	BONE	ARTIO	BOVID	unknown	BOV I	SHBN	TARS	TAL		A	unidentifiable	CO	L	NA	NA	NO	Peter Schmits excavations (pit)	COMP+SPONG	NA	NA	NA	NA	ND	ND	ND	NA	NO	unidentifiable	NO	NO	YES	NO	YES	NO	YES?	NO	NO
MALAPA U.W.88	1	unknown	Ex situ	Decalcified	570	a	NA	surface near pit	NA	NA	NA	5	TOOTH	UNG	BOVID/EQUID	unknown	UNG II/IV	TTH	PM/M	crown fgmt		unidentifiable	unidentifiable	FR	unidentifiable	unidentifiable	NA	NO	Peter Schmits excavations (pit)	enamel	NA	NA	NA	NA	34.6	11.2	4.1	NA	NA	unidentifiable	NO	NO	NO	NO	NO	NO	NO	NO	NO
MALAPA U.W.88	1	unknown	Ex situ	Decalcified	570	b	NA	surface near pit	NA	NA	NA	5	TOOTH	UNG	BOVID/EQUID	unknown	UNG II/IV	TTH	PM/M	crown fgmt		unidentifiable	unidentifiable	FR	unidentifiable	unidentifiable	NA	NO	Peter Schmits excavations (pit)	enamel	NA	NA	NA	NA	56	8.8	3.8	NA	NA	unidentifiable	NO	NO	NO	NO	NO	NO	NO	NO	NO
MALAPA U.W.88	1	unknown	Ex situ	Decalcified	570	c	NA	surface near pit	NA	NA	NA	5	TOOTH	UNG	BOVID/EQUID	unknown	UNG II/IV	TTH	PM/M	crown fgmt		unidentifiable	unidentifiable	FR	unidentifiable	unidentifiable	NA	NO	Peter Schmits excavations (pit)	enamel	NA	NA	NA	NA	59.6	6	3.7	NA	NA	unidentifiable	NO	NO	NO	NO	NO	NO	NO	NO	NO
MALAPA U.W.88	1	unknown	Ex situ	Decalcified	570	d	NA	surface near pit	NA	NA	NA	5	TOOTH	UNG	BOVID/EQUID	unknown	UNG II/IV	TTH	PM/M	crown fgmt		unidentifiable	unidentifiable	FR	unidentifiable	unidentifiable	NA	NO	Peter Schmits excavations (pit)	enamel	NA	NA	NA	NA	42.6	14.2	6.9	NA	NA	unidentifiable	NO	NO	NO	NO	NO	NO	NO	NO	NO
MALAPA U.W.88	1	unknown	Ex situ	Decalcified	570	e	NA	surface near pit	NA	NA	NA	5	TOOTH	UNG	BOVID/EQUID	unknown	UNG II/IV	TTH	PM/M	crown fgmt		unidentifiable	unidentifiable	FR	unidentifiable	unidentifiable	NA	NO	Peter Schmits excavations (pit)	enamel	NA	NA	NA	NA	34.1	7.7	5	NA	NA	unidentifiable	NO	NO	NO	NO	NO	NO	NO	NO	NO
MALAPA U.W.88	1	unknown	Ex situ	Decalcified	570	f	NA	surface near pit	NA	NA	NA	5	TOOTH	UNG	BOVID/EQUID	unknown	UNG II/IV	TTH	PM/M	CROWN+ROOT	fgmt	unidentifiable	unidentifiable	FR	unidentifiable	unidentifiable	NA	NO	Peter Schmits excavations (pit)	enamel	NA	NA	NA	NA	50.3	11.6	6.6	NA	NA	unidentifiable	NO	NO	NO	NO	NO	NO	NO	NO	NO
MALAPA U.W.88	1	unknown	Ex situ	Decalcified	570	g	NA	surface near pit	NA	NA	NA	5	TOOTH	UNG	BOVID/EQUID	unknown	UNG II/IV	TTH	PM/M	crown fgmt		unidentifiable	unidentifiable	FR	unidentifiable	unidentifiable	NA	NO	Peter Schmits excavations (pit)	enamel	NA	NA	NA	NA	52.9	9	3.9	NA	NA	unidentifiable	NO	NO	NO	NO	NO	NO	NO	NO	NO
MALAPA U.W.88	1	unknown	Ex situ	Decalcified	570	h	NA	surface near pit	NA	NA	NA	5	TOOTH	UNG	unknown	NA	UNG	TTH	fgmt < 2 cm	unidentifiable		unidentifiable	unidentifiable	FR	unidentifiable	unidentifiable	NA	NO	Peter Schmits excavations (pit)	ND	ND	ND	ND	ND	ND	ND	ND	ND	ND	ND	ND	ND	ND	ND	ND	ND	ND	ND	ND
MALAPA U.W.88	1	ND	ND	ND	571		NA	ND	ND	ND	ND	ND	TOOTH	ARTIO	BOVID	unknown	BOV	TTH	unidentifiable	ND		unidentifiable	unidentifiable	FR	unidentifiable	unidentifiable	NA	NO	no specific comment	ND	NA	NA	NA	NA	ND	ND	ND	NA	NA	ND	ND	ND	ND	ND	ND	ND	ND	ND	ND
MALAPA U.W.88	1	unknown	Ex situ	Decalcified	572	a	NA	miner's dump	NA	NA	NA	NA	TOOTH	ARTIO	BOVID	Alcelaphini	BOV III	TTH	PM/M	crown		A	unidentifiable	FR	unidentifiable	0	NA	NO	no specific comment	enamel	NA	NA	NA	NA	48.7	13.6	9.7	NA	NA	unidentifiable	NO	NO	NO	NO	NO	NO	NO	NO	NO
MALAPA U.W.88	1	unknown	Ex situ	Decalcified	572	b	NA	miner's dump	NA	NA	NA	NA	TOOTH	ARTIO	BOVID	Alcelaphini	BOV III	TTH	PM/M	crown		A	unidentifiable	FR	unidentifiable	1	NA	NO	no specific comment	enamel	NA	NA	NA	NA	34.9	11.1	10	NA	NA	unidentifiable	NO	NO	NO	NO	NO	NO	NO	NO	NO
MALAPA U.W.88	1	ND	ND	ND	573		NA	ND	ND	ND	ND	ND	BONE	MAM	unknown	NA	MAM	unidentifiable	unidentifiable	ND		unidentifiable	unidentifiable	FR	unidentifiable	NA	NA	NO	no specific comment	ND	NA	NA	NA	NA	ND	ND	ND	ND	ND	ND	ND	ND	ND	ND	ND	ND	ND	ND	ND
MALAPA U.W.88	1	ND	ND	ND	574		NA	ND	ND	ND	ND	ND	BONE	MAM	unknown	NA	MAM	unidentifiable	unidentifiable	ND		unidentifiable	unidentifiable	FR	unidentifiable	NA	NA	NO	no specific comment	ND	NA	NA	NA	NA	ND	ND	ND	ND	ND	ND	ND	ND	ND	ND	ND	ND	ND	ND	ND
MALAPA U.W.88	1	ND	ND	ND	575		NA	ND	ND	ND	ND	ND	BONE	MAM	unknown	NA	MAM	unidentifiable	unidentifiable	ND		unidentifiable	unidentifiable	FR	unidentifiable	NA	NA	NO	no specific comment	ND	NA	NA	NA	NA	ND	ND	ND	ND	ND	ND	ND	ND	ND	ND	ND	ND	ND	ND	ND
MALAPA U.W.88	1	unknown	Ex situ	Decalcified	576		NA	miner's dump	NA	NA	NA	NA	TOOTH	UNG	BOVID/EQUID	unknown	UNG II/IV	TTH	PM/M	crown fgmt		unidentifiable	unidentifiable	FR	unidentifiable	unidentifiable	NA	NO	no specific comment	enamel	NA	NA	NA	NA	35.8	12.7	4.4	NA	NA	unidentifiable	NO	NO	NO	NO	NO	NO	NO	NO	NO
MALAPA U.W.88	1	unknown	Ex situ	unknown	577		NA	miner's dump	NA	NA	NA	NA	BONE	CARN	HYAENID	NA	Parahyaena brunnea	LBN	RAD	D-DSH		A	unidentifiable	FR	R	NA	NA	NO	no specific comment	COMP	weathered	NA	NA	NA	65.5	32.9	18.7	NID	NO	5	NO	NO	NO	NO	NO	NO	NO	NO	NO
MALAPA U.W.88	1	ND	In situ	Decalcified	578		NA	NA	-80312.5	2.86545e+06	1414.77	185	BONE	CARN	CANID?	NA	small canid?	META	MTC/MTT	D		A	unidentifiable	FR	unidentifiable	NA	NA	NA	no specific comment	COMP	weathered	modern	NA	NA	13.2	8.4	6	1.1	NO	2	NO	NO	YES	YES	NO	NO	NO	NO	NO
MALAPA U.W.88	1	ND	In situ	Decalcified	579		NA	NA	-80311.4	2.86545e+06	1414.76	183	BONE	CARN	FELID?	NA	small felid?	SHBN	TARS	CALC		A	unidentifiable	FR	R	NA	NA	NA	no specific comment	COMP+SPONG	NA	NA	NA	NA	28.7	17.7	12.2	1.7	NO	3	NO	NO	NO	NO	NO	NO	NO	NO	NO
MALAPA U.W.88	1	ND	In situ	Decalcified	580		NA	NA	-80312.5	2.86545e+06	1414.76	183	BONE	MAM	unknown	NA	MAM II/III	RACHIS	SAC	SP.PROC.		A	unidentifiable	FR	/	NA	NA	NA	no specific comment	SPONG	NA	NA	NA	NA	28	19	13.2	unidentifiable	NA	3	NO	NO	NO	NO	NO	NO	NO	NO	NO
MALAPA U.W.88	1	ND	In situ	Decalcified	581		NA	NA	-80312.5	2.86545e+06	1414.76	183	BONE	MAM	unknown	NA	MAM II/III	SHBN	TARS	CUN	CO	A	unidentifiable	CO	R	NA	NA	NA	no specific comment	SPONG	NA	NA	NA	NA	19.8	11.6	10.3	NA	NA	2?	NO	NO	NO	NO	NO	NO	NO	NO	NO
MALAPA U.W.88	1	ND	in situ	Decalcified	582		NA	NA	-80312.5	2.86545e+06	1443.05	192	BONE	CARN	HYAENID	NA	unknown	META	MTC	P-PSH		A	unidentifiable	FR	unidentifiable	NA	NA	NA	no specific comment	COMP	NA	weathered	NA	NA	33.4	11.3	11.3	NID	NO	unidentifiable	NO	NO	NO	NO	NO	NO	NO	NO	NO
MALAPA U.W.88	1	ND	In situ	Decalcified	583	a	NA	NA	-80311.7	2.86545e+06	1413.47	175	TOOTH	ARTIO	BOVID	unknown	BOV II/III	TTH	PM/M	partial crown + root		A	unidentifiable	FR	unidentifiable	unidentifiable	NA	NA	no specific comment	enamel	NA	NA	NA	NA	58	10.7	5.6	NA	NA	unidentifiable	NO	NO	NO	NO	NO	NO	NO	NO	NO
MALAPA U.W.88	1	ND	In situ	Decalcified	583	b	NA	NA	-80311.7	2.86545e+06	1413.47	175	TOOTH	ARTIO	BOVID	unknown	BOV II/III	TTH	PM/M	partial crown + root		A	unidentifiable	FR	unidentifiable	unidentifiable	NA	NA	no specific comment	enamel	NA	NA	NA	NA	54.7	12.3	5.5	NA	NA	unidentifiable	NO	NO	NO	NO	NO	NO	NO	NO	NO
MALAPA U.W.88	1	ND	In situ	Decalcified	584		NA	NA	-80311.7	2.86545e+06	1414.07	175	TOOTH	ARTIO	BOVID	Alcelaphini	BOV II/III	TTH	UM	CROWN		JA	unidentifiable	FR	unidentifiable	unidentifiable	NA	NA	no specific comment	enamel	NA	NA	NA	NA	53.9	14.9	10.1	NA	NA	unidentifiable	NO	NO	NO	NO	NO	NO	NO	NO	NO
MALAPA U.W.88	1	ND	In situ	Decalcified	585		NA	NA	-80311.8	2.86545e+06	1412.56	180	TOOTH	ARTIO	BOVID	unknown	BOV I	TTH	LI	CROWN	unerupted	J	unidentifiable	CO	unidentifiable	0	NA	NA	Unerupted	enamel	NA	NA	NA	NA	22	10.1	7.6	NA	NA	unidentifiable	NO	NO	NO	NO	NO	NO	NO	NO	NO
MALAPA U.W.88	1	ND	In situ	Decalcified	586		NA	NA	-80311.1	2.86545e+06	1414.95	197	TOOTH	ARTIO	BOVID	unknown	BOV	TTH	PM/M	crown fgmt		unidentifiable	unidentifiable	FR	unidentifiable	unidentifiable	NA	NA	no specific comment	enamel	NA	NA	NA	NA	28.1	8.8	1.8	NA	NA	1	NO	NO	NO	NO	NO	NO	NO	NO	NO
MALAPA U.W.88	1	ND	In situ	Decalcified	587		NA	NA	-80311.3	2.86545e+06	1414.72	189	BONE	ARTIO	BOVID	unknown	BOV I	LBN	HUM	D		A	unidentifiable	FR	R	NA	NA	NO	no specific comment	COMP	ND	ND	ND	ND	ND	ND	ND	ND	ND	ND	ND	ND	ND	ND	ND	ND	ND	ND	ND
MALAPA U.W.88	1	ND	In situ	Decalcified	588		NA	NA	-80311.1	2.86545e+06	1414.95	197	TOOTH	ARTIO	BOVID	unknown	BOV III	TTH	LI1	crown CO		A	unidentifiable	FR	R	0	NA	NA	no specific comment	enamel	NA	NA	NA	NA	33.1	18	6.7	NA	NA	unidentifiable	NO	NO	NO	NO	NO	NO	NO	NO	NO
MALAPA U.W.88	1	ND	In situ	Decalcified	589		NA	NA	-80312.6	2.86545e+06	1414.69	186	BONE	ARTIO	BOVID	unknown	BOV II	LBN	RAD	D-DSH		A	unidentifiable	FR	L	NA	NA	NO	no specific comment	COMP	ND	ND	ND	ND	ND	ND	ND	ND	ND	ND	ND	ND	ND	ND	ND	ND	ND	ND	ND
MALAPA U.W.88	1	ND	ND	ND	590		NA	ND	ND	ND	ND	ND	BONE	ARTIO	BOVID	unknown	BOV	SHBN	PHA	PHA2		A	unidentifiable	near CO	R	NA	NA	NO	weathered	ND	ND	ND	ND	ND	ND	ND	ND	ND	ND	ND	ND	ND	ND	ND	ND	ND	ND	ND	ND
MALAPA U.W.88	1	unknown	Ex situ	Decalcified	591		NA	NA	NA	NA	NA	NA	BONE	ARTIO	BOVID	unknown	BOV III	SHBN	PHA	PHA1	P	A	unidentifiable	FR	unidentifiable	NA	NA	NO	from delcacified sediment	COMP+SPONG	NA	weathered/modern	NA	NA	35.8	26.1	21.5	3.3	NO	1	NO	NO	NO	NO	NO	NO	NO	NO	NO
MALAPA U.W.88	1	ND	In situ	Decalcified	592		NA	NA	-80306	2.86545e+06	1414.77	180	TOOTH	ARTIO	BOVID	unknown	BOV I	TTH	fgmt < 2 cm	crown fgmt		unidentifiable	unidentifiable	FR	unidentifiable	unidentifiable	NA	NA	no specific comment	ND	ND	ND	ND	ND	ND	ND	ND	ND	ND	ND	ND	ND	ND	ND	ND	ND	ND	ND	ND
MALAPA U.W.88	1	ND	In situ	Decalcified	593		NA	NA	-80310.5	2.86545e+06	1414.83	173	BONE	CARN	FELID	NA	cf. Felis silvestris	VER	CAU	CO		A	unidentifiable	CO	/	NA	NA	NA	no specific comment	COMP+SPONG	NA	NA	NA	NA	19.2	9.3	8.1	unidentifiable	NA	unidentifiable	NO	NO	NO	NO	NO	NO	NO	NO	NO
MALAPA U.W.88	1	ND	In situ	Decalcified	594		NA	NA	-80311.4	2.86545e+06	1414.86	181	BONE	CARN	FELID	NA	med-sized felid	META	MTC4	D		A	unidentifiable	FR	L	NA	NA	NA	no specific comment	COMP+SPONG	weathered	NA	NA	NA	23.3	15.7	12.2	4	NO	4	NO	NO	YES	YES	NO	NO	NO	NO	NO
MALAPA U.W.88	1	ND	In situ	Decalcified	595		NA	NA	-80311.4	2.86545e+06	1414.86	181	BONE	CARN	FELID	NA	large felid	SHBN	CARP	UNC	CO	A	unidentifiable	CO	R	NA	NA	NA	no specific comment	COMP+SPONG	NA	NA	NA	NA	22.9	16.8	19.5	unidentifiable	NA	unidentifiable	NO	NO	NO	NO	NO	NO	NO	NO	NO
MALAPA U.W.88	1	ND	In situ	Decalcified	596		NA	NA	-80311.4	2.86545e+06	1414.86	181	BONE	CARN	Large carnivore	NA	unknown	SHBN	TARS	CUBO	CO	A	unidentifiable	CO	unidentifiable	NA	NA	NA	no specific comment	SPONG+COMP	NA	NA	NA	NA	20	13.2	17.1	NID	NA	3	NO	NO	NO	NO	NO	NO	NO	NO	NO
MALAPA U.W.88	1	ND	In situ	Decalcified	597		NA	NA	-80311.3	2.86545e+06	1414.95	176	BONE	CARN	FELID	NA	size lion	META	MTC2	P-PSH		A	unidentifiable	FR	L	NA	NA	NA	no specific comment	COMP	NA	weathered	NA	NA	38.9	21.4	16.1	2.7	NO	3	NO	NO	NO	NO	NO	NO	NO	NO	NO
MALAPA U.W.88	1	ND	In situ	Decalcified	598		NA	NA	-80311.5	2.86545e+06	1414.91	195	BONE	CARN	FELID	NA	cf. Dinofelis	META	MTC/MTT	D		A	unidentifiable	FR	unidentifiable	NA	NA	NA	no specific comment	COMP+SPONG	weathered	NA	NA	NA	28.4	17.6	17.1	2.3	NO	3	NO	NO	NO	NO	NO	NO	NO	NO	NO
MALAPA U.W.88	1	ND	ND	ND	599		NA	ND	ND	ND	ND	ND	BONE	MAM	unknown	NA	MAM	unidentifiable	unidentifiable	ND		unidentifiable	unidentifiable	FR	unidentifiable	NA	NA	NO	no specific comment	ND	NA	NA	NA	NA	ND	ND	ND	ND	ND	ND	ND	ND	ND	ND	ND	ND	ND	ND	ND
MALAPA U.W.88	1	ND	In situ	Decalcified	600	a	NA	NA	120764	2.86545e+06	1414.68	190	BONE	MAM	unknown	NA	MAM	LBN	unidentifiable	SH		unidentifiable	unidentifiable	FR	unidentifiable	NA	NA	NA	no specific comment	COMP	weathered	weathered	weathered	weathered	28	8.8	4.1	4.1	NO	unidentifiable	NO	NO	NO	NO	NO	NO	NO	NO	NO
MALAPA U.W.88	6	ND	In situ	Decalcified	600	b	NA	NA	120764	2.86545e+06	1414.68	190	BONE	MAM	unknown	NA	MAM	unidentifiable	fgmt < 2 cm	unidentifiable		unidentifiable	unidentifiable	FR	unidentifiable	NA	NA	NA	smaller than 2 cm	ND	ND	ND	ND	ND	ND	ND	ND	ND	ND	ND	ND	ND	ND	ND	ND	ND	ND	ND	ND
MALAPA U.W.88	1	ND	In situ	Decalcified	601		NA	NA	-80311.5	2.86545e+06	1414.91	195	BONE	MAM	unknown	NA	unidentifiable	unidentifiable	unidentifiable	ND		unidentifiable	unidentifiable	FR	unidentifiable	NA	NA	NA	no specific comment	COMP	unidentifiable	unidentifiable	unidentifiable	unidentifiable	25.6	9.1	8.8	unidentifiable	unidentifiable	unidentifiable	unidentifiable	unidentifiable	unidentifiable	unidentifiable	unidentifiable	unidentifiable	unidentifiable	NO	unidentifiable
MALAPA U.W.88	1	ND	In situ	Decalcified	602		NA	NA	-80312.9	2.86545e+06	1412.56	180	BONE	MAM	unknown	NA	MAM	FBN	RIB?	SH		unidentifiable	unidentifiable	FR	unidentifiable	NA	NA	NA	no specific comment	COMP	weathered	weathered	NA	NA	37.8	10.3	4.2	0.3	NO	2	NO	NO	YES	YES	YES	NO	NO	NO	NO
MALAPA U.W.88	1	ND	ND	ND	603		NA	ND	ND	ND	ND	ND	BONE	MAM	unknown	NA	MAM	unidentifiable	unidentifiable	ND		unidentifiable	unidentifiable	FR	unidentifiable	NA	NA	NO	no specific comment	ND	NA	NA	NA	NA	ND	ND	ND	ND	ND	ND	ND	ND	ND	ND	ND	ND	ND	ND	ND
MALAPA U.W.88	17	ND	In situ	Decalcified	604		NA	NA	-80310.5	2.86545e+06	1414.83	173	BONE	MAM	unknown	NA	MAM	unidentifiable	fgmt < 2 cm	unidentifiable		unidentifiable	unidentifiable	FR	unidentifiable	NA	NA	NA	no specific comment	ND	ND	ND	ND	ND	ND	ND	ND	ND	ND	ND	ND	ND	ND	ND	ND	ND	ND	ND	ND
MALAPA U.W.88	1	ND	ND	ND	605		NA	ND	-80310.1	2.86544e+06	1414.93	195	BONE	MAM	unknown	NA	MAM	META	MTT?	ND		unidentifiable	unidentifiable	FR	unidentifiable	NA	NA	NO	no specific comment	ND	ND	ND	ND	ND	ND	ND	ND	ND	ND	ND	ND	ND	ND	ND	ND	ND	ND	ND	ND
MALAPA U.W.88	7	ND	In situ	Decalcified	606		NA	NA	-80310.9	2.86545e+06	1414.99	182	BONE	MAM	unknown	NA	MAM	unidentifiable	fgmt < 2 cm	unidentifiable		unidentifiable	unidentifiable	FR	unidentifiable	NA	NA	NA	smaller than 2cm	ND	ND	ND	ND	ND	ND	ND	ND	ND	ND	ND	ND	ND	ND	ND	ND	ND	ND	ND	ND
MALAPA U.W.88	24	ND	In situ	Decalcified	607		NA	NA	-80311.1	2.86545e+06	1414.95	197	BONE	MAM	unknown	NA	MAM	unidentifiable	fgmt < 2 cm	unidentifiable		unidentifiable	unidentifiable	FR	unidentifiable	NA	NA	NA	smaller than 2cm	ND	ND	ND	ND	ND	ND	ND	ND	ND	ND	ND	ND	ND	ND	ND	ND	ND	ND	ND	ND
MALAPA U.W.88	1	ND	In situ	Decalcified	608	a	NA	NA	-80312.2	2.86545e+06	1414.95	197	BONE	ARTIO	BOVID	unknown	BOV I	SHBN	TARS	CUBO-NAVI	fgmt	A	unidentifiable	FR	unidentifiable	NA	NA	NA	no specific comment	SPONG	NA	NA	NA	NA	13.6	10.6	8.9	1.2	NO	1	NO	NO	NO	NO	NO	NO	NO	NO	NO
MALAPA U.W.88	1	ND	In situ	Decalcified	608	b	NA	NA	-80312.2	2.86545e+06	1414.95	197	BONE	MAM	unknown	NA	MAM	LBN?	FEM?	P	head	unidentifiable	unidentifiable	FR	unidentifiable	NA	NA	NA	no specific comment	SPONG	NA	NA	NA	NA	12.5	12	11.7	unidentifiable	NO	unidentifiable	NO	NO	NO	NO	NO	NO	NO	NO	NO
MALAPA U.W.88	1	ND	In situ	Decalcified	608	c	NA	NA	-80312.2	2.86545e+06	1414.95	197	BONE	SMAM	unknown	NA	SMAM	SHBN	CARP/TARS	SES	CO	A	unidentifiable	CO	unidentifiable	NA	NA	NA	no specific comment	COMP+SPONG	NA	NA	NA	NA	7.7	4.3	3.3	unidentifiable	NO	unidentifiable	NO	NO	NO	NO	NO	NO	NO	NO	NO
MALAPA U.W.88	1	ND	In situ	Decalcified	609	a	NA	NA	-80311.4	2.86545e+06	1414.76	183	BONE	MAM	unknown	NA	MAM III/IV	LBN	unidentifiable	SH		unidentifiable	unidentifiable	FR	unidentifiable	NA	NA	NA	no specific comment	COMP	weathered	weathered	weathered	weathered	36.1	23	16.7	15.6	NO	4	NO	NO	YES	YES	YES	NO	NO	NO	NO
MALAPA U.W.88	1	ND	In situ	Decalcified	609	b	NA	NA	-80311.4	2.86545e+06	1414.76	183	BONE	MAM	unknown	NA	MAM II/III	LBN	unidentifiable	SH		unidentifiable	unidentifiable	FR	unidentifiable	NA	NA	NA	no specific comment	COMP	weathered	weathered	weathered	weathered	27.8	11.2	9.5	8.3	NO	4	NO	NO	YES	YES	YES	NO	NO	NO	NO
MALAPA U.W.88	12	ND	In situ	Decalcified	609	c	NA	NA	-80311.4	2.86545e+06	1414.76	183	BONE	MAM	unknown	NA	MAM	unidentifiable	fgmt < 2 cm	unidentifiable		unidentifiable	unidentifiable	FR	unidentifiable	NA	NA	NA	no specific comment	ND	ND	ND	ND	ND	ND	ND	ND	ND	ND	ND	ND	ND	ND	ND	ND	ND	ND	ND	ND
MALAPA U.W.88	12	ND	In situ	Decalcified	610		NA	NA	-80311.4	2.86545e+06	1414.78	185	BONE	MAM	unknown	NA	MAM	unidentifiable	fgmt < 2 cm	unidentifiable		unidentifiable	unidentifiable	FR	unidentifiable	NA	NA	NA	smaller than 2 cm	ND	ND	ND	ND	ND	ND	ND	ND	ND	ND	ND	ND	ND	ND	ND	ND	ND	ND	ND	ND
MALAPA U.W.88	1	ND	In situ	Decalcified	611		NA	NA	-80311	2.86545e+06	1413.43	30	STONE	STONE	NA	NA	STONE	Gastrolith	NA	NA		NA	NA	CO	NA	NA	NA	NA	odd stone (gastrolith ?)	NA	NA	NA	NA	NA	17.7	12.2	13.1	NA	NA	ND	ND	ND	ND	ND	ND	ND	ND	ND	ND
MALAPA U.W.88	1	ND	In situ	Decalcified	612		NA	NA	-80312.5	2.86545e+06	1414.85	181	BONE	MAM	unknown	NA	MAM II/III	LBN	TIB?	SH		unidentifiable	unidentifiable	FR	unidentifiable	NA	NA	NA	no specific comment	COMP+SPONG	weathered	weathered	weathered	weathered	22.6	12.2	10.2	unidentifiable	NO	1	NO	NO	YES	YES	NO	NO	NO	NO	YES
MALAPA U.W.88	1	ND	In situ	Decalcified	613		NA	NA	-80312.2	2.86545e+06	1414.52	44	BONE	CARN	FELID	NA	Panthera pardus	META	MTT4	P-PSH		A	unidentifiable	FR	R	NA	NA	NA	no specific comment	COMP+SPONG	NA	weathered	NA	NA	41.2	13.4	17.6	3	NO	4	NO	NO	NO	NO	NO	NO	NO	NO	NO
MALAPA U.W.88	1	ND	In situ	Decalcified	614		NA	NA	-80320	2.86545e+06	1413.43	31	BONE	CARN	FELID	NA	cf. Felis silvestris	SHBN	PHA	PHA1	CO	A	unidentifiable	CO	unidentifiable	NA	NA	NA	no specific comment	COMP	NA	NA	NA	NA	14.9	5.2	5.3	unidentifiable	NO	unidentifiable	NO	NO	NO	NO	NO	NO	NO	NO	NO
MALAPA U.W.88	1	ND	In situ	Decalcified	615		NA	NA	-80313.9	2.86545e+06	1414.86	67	BONE	SMAM	unknown	NA	MAM	FBN	unidentifiable	ND		unidentifiable	unidentifiable	FR	unidentifiable	NA	NA	NA	no specific comment	SPONG+COMP	NA	NA	NA	NA	15.8	8	5.1	2	NO	2	NO	NO	NO	NO	NO	NO	NO	NO	NO
MALAPA U.W.88	1	ND	In situ	Decalcified	616		NA	NA	-80311.2	2.86545e+06	1413.17	36	TOOTH	CARN	FELID	NA	large felid	TTH	UI1	CO		A	unidentifiable	CO	unidentifiable	1	NA	NA	no specific comment	enamel	NA	NA	NA	NA	24	7.2	4.7	NA	NA	3	NO	NO	NO	NO	NO	NO	NO	NO	NO
MALAPA U.W.88	1	ND	In situ	Decalcified	617		NA	NA	-80318.4	2.86545e+06	1443.19	44	TOOTH	CARN	HYAENID	NA	Parahyaena brunnea	TTH	UC1	CO		A	unidentifiable	CO	R	1	NA	NA	most likely same individual as 525	enamel	NA	NA	NA	NA	56.7	18.7	12.3	NA	NA	3	NO	NO	NO	NO	NO	NO	NO	NO	NO
MALAPA U.W.88	1	ND	In situ	Decalcified	618	a	NA	NA	-80313.2	2.86545e+06	1412.67	165	CARAPACE	TORTOISE	unknown	NA	TORTOISE	CARAPACE	NA	NA		unidentifiable	unidentifiable	FR	unidentifiable	NA	NA	NA	possibly modern carapace	NA	NA	NA	NA	NA	ND	ND	ND	NA	NA	ND	ND	ND	ND	ND	ND	ND	ND	ND	ND
MALAPA U.W.88	1	ND	In situ	Decalcified	618	b	NA	NA	-80313.2	2.86545e+06	1412.67	165	CARAPACE	TORTOISE	unknown	NA	TORTOISE	CARAPACE	NA	NA		unidentifiable	unidentifiable	FR	unidentifiable	NA	NA	NA	possibly modern carapace	NA	NA	NA	NA	NA	ND	ND	ND	NA	NA	ND	ND	ND	ND	ND	ND	ND	ND	ND	ND
MALAPA U.W.88	1	ND	In situ	Decalcified	618	c	NA	NA	-80313.2	2.86545e+06	1412.67	165	CARAPACE	TORTOISE	unknown	NA	TORTOISE	CARAPACE	NA	NA		unidentifiable	unidentifiable	FR	unidentifiable	NA	NA	NA	possibly modern carapace	NA	NA	NA	NA	NA	ND	ND	ND	NA	NA	ND	ND	ND	ND	ND	ND	ND	ND	ND	ND
MALAPA U.W.88	1	ND	In situ	Decalcified	618	d	NA	NA	-80313.2	2.86545e+06	1412.67	165	CARAPACE	TORTOISE	unknown	NA	TORTOISE	CARAPACE	NA	NA		unidentifiable	unidentifiable	FR	unidentifiable	NA	NA	NA	possibly modern carapace	NA	NA	NA	NA	NA	ND	ND	ND	NA	NA	ND	ND	ND	ND	ND	ND	ND	ND	ND	ND
MALAPA U.W.88	1	ND	In situ	Decalcified	618	e	NA	NA	-80313.2	2.86545e+06	1412.67	165	CARAPACE	TORTOISE	unknown	NA	TORTOISE	CARAPACE	NA	NA		unidentifiable	unidentifiable	FR	unidentifiable	NA	NA	NA	possibly modern carapace	NA	NA	NA	NA	NA	ND	ND	ND	NA	NA	ND	ND	ND	ND	ND	ND	ND	ND	ND	ND
MALAPA U.W.88	1	ND	In situ	Decalcified	618	f	NA	NA	-80313.2	2.86545e+06	1412.67	165	CARAPACE	TORTOISE	unknown	NA	TORTOISE	CARAPACE	NA	NA		unidentifiable	unidentifiable	FR	unidentifiable	NA	NA	NA	possibly modern carapace	NA	NA	NA	NA	NA	ND	ND	ND	NA	NA	ND	ND	ND	ND	ND	ND	ND	ND	ND	ND
MALAPA U.W.88	1	ND	In situ	Decalcified	618	g	NA	NA	-80313.2	2.86545e+06	1412.67	165	CARAPACE	TORTOISE	unknown	NA	TORTOISE	CARAPACE	NA	NA		unidentifiable	unidentifiable	FR	unidentifiable	NA	NA	NA	possibly modern carapace	NA	NA	NA	NA	NA	ND	ND	ND	NA	NA	ND	ND	ND	ND	ND	ND	ND	ND	ND	ND
MALAPA U.W.88	1	ND	In situ	Decalcified	618	h	NA	NA	-80313.2	2.86545e+06	1412.67	165	CARAPACE	TORTOISE	unknown	NA	TORTOISE	CARAPACE	NA	NA		unidentifiable	unidentifiable	FR	unidentifiable	NA	NA	NA	possibly modern carapace	NA	NA	NA	NA	NA	ND	ND	ND	NA	NA	ND	ND	ND	ND	ND	ND	ND	ND	ND	ND
MALAPA U.W.88	1	ND	In situ	Decalcified	618	i	NA	NA	-80313.2	2.86545e+06	1412.67	165	CARAPACE	TORTOISE	unknown	NA	TORTOISE	CARAPACE	NA	NA		unidentifiable	unidentifiable	FR	unidentifiable	NA	NA	NA	possibly modern carapace	NA	NA	NA	NA	NA	ND	ND	ND	NA	NA	ND	ND	ND	ND	ND	ND	ND	ND	ND	ND
MALAPA U.W.88	1	ND	In situ	Decalcified	618	j	NA	NA	-80313.2	2.86545e+06	1412.67	165	CARAPACE	TORTOISE	unknown	NA	TORTOISE	CARAPACE	NA	NA		unidentifiable	unidentifiable	FR	unidentifiable	NA	NA	NA	possibly modern carapace	NA	NA	NA	NA	NA	ND	ND	ND	NA	NA	ND	ND	ND	ND	ND	ND	ND	ND	ND	ND
MALAPA U.W.88	1	ND	In situ	Decalcified	618	k	NA	NA	-80313.2	2.86545e+06	1412.67	165	CARAPACE	TORTOISE	unknown	NA	TORTOISE	CARAPACE	NA	NA		unidentifiable	unidentifiable	FR	unidentifiable	NA	NA	NA	possibly modern carapace	NA	NA	NA	NA	NA	ND	ND	ND	NA	NA	ND	ND	ND	ND	ND	ND	ND	ND	ND	ND
MALAPA U.W.88	1	ND	In situ	Decalcified	618	l	NA	NA	-80313.2	2.86545e+06	1412.67	165	CARAPACE	TORTOISE	unknown	NA	TORTOISE	CARAPACE	NA	NA		unidentifiable	unidentifiable	FR	unidentifiable	NA	NA	NA	possibly modern carapace	NA	NA	NA	NA	NA	ND	ND	ND	NA	NA	ND	ND	ND	ND	ND	ND	ND	ND	ND	ND
MALAPA U.W.88	1	ND	In situ	Decalcified	620		NA	NA	-80312	2.86545e+06	1412.67	165	BONE	CARN	Large carnivore	NA	unknown	SHBN	PHA	PHA2	P	A	unidentifiable	FR	unidentifiable	NA	NA	NA	no specific comment	SPONG+COMP	NA	weathered	NA	NA	12.6	13.2	9.8	2.1	NO	4	NO	NO	YES	NO	NO	NO	YES	NO	NO
MALAPA U.W.88	5	ND	In situ	Decalcified	621		NA	NA	-80312	2.86545e+06	1412.67		BONE	MAM	unknown	NA	MAM	unidentifiable	fgmt < 2 cm	unidentifiable		unidentifiable	unidentifiable	FR	unidentifiable	NA	NA	NA	smaller than 2 cm	ND	ND	ND	ND	ND	ND	ND	ND	ND	ND	ND	ND	ND	ND	ND	ND	ND	ND	ND	ND
MALAPA U.W.88	2	ND	In situ	Decalcified	622		NA	NA	-80312	2.86545e+06	1412.67	165	TOOTH	UNG	unknown	NA	UNG	TTH	fgmt < 2 cm	crown fgmt		unidentifiable	unidentifiable	FR	unidentifiable	unidentifiable	NA	NA	no specific comment	ND	ND	ND	ND	ND	ND	ND	ND	ND	ND	ND	ND	ND	ND	ND	ND	ND	ND	ND	ND
MALAPA U.W.88	1	unknown	Ex situ	unknown	623		NA	ND	NA	NA	NA	LU	TOOTH	CARN	HYAENID	NA	Parahyaena brunnea	TTH	LPM3	CO crown		A	unidentifiable	FR	L	1	681, 682	NO	no specific comment	enamel	NA	NA	NA	NA	20.3	14.4	16.2	NA	NA	3	NO	NO	NO	NO	NO	NO	NO	NO	NO
MALAPA U.W.88	1	unknown	Ex situ	Decalcified	624		NA	surface of pit	NA	NA	NA	NA	BONE	MAM	unknown	NA	MAM II	LBN	FEM	P-PSH		A	unidentifiable	FR	unidentifiable	NA	NA	NO	from Peter Schmidt excavations	COMP+SPONG	ND	ND	ND	ND	ND	ND	ND	ND	ND	ND	ND	ND	ND	ND	ND	ND	ND	ND	ND
MALAPA U.W.88	1	ND	In situ	Decalcified	624		NA	NA	-80312.9	2.86545e+06	1413.88	84	BONE	MAM	unknown	NA	MAM II/III	LBN	unidentifiable	EP		A	unidentifiable	FR	unidentifiable	NA	NA	NA	problem number (cf above)	SPONG	unidentifiable	unidentifiable	NA	NA	42.7	28.1	26.1	unidentifiable	NO	unidentifiable	NO	NO	NO	NO	NO	NO	NO	NO	NO
MALAPA U.W.88	1	ND	Ex situ	Calcified	625		NA	NA	-80308.8	2.86545e+06	1442.39	136	BONE	ARTIO	BOVID	unknown	BOV II	RACHIS	SAC	half CO		A	unidentifiable	FR	/	NA	NA	NA	needs preparation	COMP+SPONG	NA	NA	NA	NA	73.2	50.6	22.8	1.5	NO	1	NO	NO	NO	NO	NO	NO	NO	NO	NO
MALAPA U.W.88	1	ND	In situ	Decalcified	626		NA	NA	-80313.3	2.86545e+06	1414.84	61	TOOTH	ARTIO	BOVID	unknown	BOV III	TTH	I	CO crown		A	unidentifiable	FR	unidentifiable	0	NA	NA	no specific comment	enamel	NA	NA	NA	NA	27.5	15.9	9.3	NA	NO	unidentifiable	NO	NO	NO	NO	NO	NO	NO	NO	NO
MALAPA U.W.88	1	ND	ND	ND	627		NA	ND	ND	ND	ND	ND	TOOTH	CARN	FELID	NA	Dinofelis barlowi	TTH	LPM3	CO crown		A	unidentifiable	FR	L	0	NA	NO	no specific comment	enamel	NA	NA	NA	NA	13.6	7.3	9.8	NA	NA	1	NO	NO	NO	NO	NO	NO	NO	NO	NO
MALAPA U.W.88	1	ND	ND	ND	628		NA	ND	ND	ND	ND	ND	BONE	MAM	unknown	NA	MAM	unidentifiable	unidentifiable	ND		unidentifiable	unidentifiable	FR	unidentifiable	NA	NA	NO	no specific comment	ND	NA	NA	NA	NA	ND	ND	ND	ND	ND	ND	ND	ND	ND	ND	ND	ND	ND	ND	ND
MALAPA U.W.88	1	ND	In situ	Decalcified	629	a	NA	NA	-80306.5	2.86545e+06	1414.28	140	BONE	MAM	unknown	NA	MAM II/IV	unidentifiable	unidentifiable	skull fgmt?		unidentifiable	unidentifiable	FR	unidentifiable	NA	NA	NA	no specific comment	SPONG	NA	NA	NA	NA	28.9	22.2	11.6	NA	NO	unidentifiable	NO	NO	NO	NO	NO	NO	NO	NO	NO
MALAPA U.W.88	4	ND	In situ	Decalcified	629	b	NA	NA	-80306.5	2.86545e+06	1414.28	140	BONE	MAM	unknown	NA	MAM	unidentifiable	fgmt < 2 cm	unidentifiable		unidentifiable	unidentifiable	FR	unidentifiable	NA	NA	NA	no specific comment	ND	ND	ND	ND	ND	ND	ND	ND	ND	ND	ND	ND	ND	ND	ND	ND	ND	ND	ND	ND
MALAPA U.W.88	1	ND	In situ	Decalcified	630		NA	NA	-80312.9	2.86545e+06	1441.87	54	BONE	MAM	unknown	NA	MAM II/IV	LBN	unidentifiable	EP		unidentifiable	unidentifiable	FR	unidentifiable	NA	NA	NO	in several fgmts	SPONG	weathered	unidentifiable	unidentifiable	unidentifiable	33.9	25	23.8	NA	NA	4	NO	NO	NO	NO	NO	NO	NO	NO	NO
MALAPA U.W.88	>5	ND	In situ	Decalcified	631		NA	NA	-80310.9	2.86545e+06	1413.43	29	BONE	MAM	unknown	NA	MAM	unidentifiable	fgmt < 2 cm	unidentifiable		unidentifiable	unidentifiable	FR	unidentifiable	NA	NA	NA	all still embedded in a little block of breccia	ND	ND	ND	ND	ND	ND	ND	ND	ND	ND	ND	ND	ND	ND	ND	ND	ND	ND	ND	ND
MALAPA U.W.88	1	ND	In situ	Decalcified	632	a	NA	NA	-80312.7	2.86545e+06	1414.92	71	BONE	MAM	unknown	NA	MAM	unidentifiable	unidentifiable	ND		unidentifiable	unidentifiable	FR	unidentifiable	NA	NA	NA	associated with all fgmts 632b	COMP	weathered	weathered	weathered	weathered	30.9	15.5	3.9	3	NO	2	NO	NO	YES	NO	NO	NO	NO	NO	YES
MALAPA U.W.88	11	ND	In situ	Decalcified	632	b	NA	NA	-80312.7	2.86545e+06	1414.92	71	BONE	MAM	unknown	NA	MAM	unidentifiable	fgmt < 2 cm	unidentifiable		unidentifiable	unidentifiable	FR	unidentifiable	NA	NA	NA	associated with fgmts 632a	ND	ND	ND	ND	ND	ND	ND	ND	ND	ND	ND	ND	ND	ND	ND	ND	ND	ND	ND	ND
MALAPA U.W.88	1	ND	ND	ND	633		NA	ND	ND	ND	ND	ND	BONE	CARN	FELID	NA	Felis sp.	SHBN	PHA	ND		A	unidentifiable	FR	unidentifiable	NA	NA	NO	no specific comment	ND	ND	ND	ND	ND	ND	ND	ND	ND	ND	ND	ND	ND	ND	ND	ND	ND	ND	ND	ND
MALAPA U.W.88	15	unknown	In situ	Decalcified	634		NA	NA	-80312.9	2.86545e+06	1414.83	68	BONE	MAM	unknown	NA	MAM	unidentifiable	fgmt < 2 cm	unidentifiable		unidentifiable	unidentifiable	FR	unidentifiable	NA	NA	NA	smaller than 2 cm	ND	ND	ND	ND	ND	ND	ND	ND	ND	ND	ND	ND	ND	ND	ND	ND	ND	ND	ND	ND
MALAPA U.W.88	5	unknown	In situ	Decalcified	635		NA	NA	-80313.3	2.86545e+06	1415.03	25	BONE	MAM	unknown	NA	MAM	unidentifiable	fgmt < 2 cm	unidentifiable		unidentifiable	unidentifiable	FR	unidentifiable	NA	NA	NO	smaller than 2 cm	ND	ND	ND	ND	ND	ND	ND	ND	ND	ND	ND	ND	ND	ND	ND	ND	ND	ND	ND	ND
MALAPA U.W.88	1	ND	ND	ND	636		NA	ND	ND	ND	ND	ND	BONE	MAM	unknown	NA	MAM	unidentifiable	unidentifiable	ND		unidentifiable	unidentifiable	FR	unidentifiable	NA	NA	NO	Irregular bone	ND	NA	NA	NA	NA	ND	ND	ND	ND	ND	ND	ND	ND	ND	ND	ND	ND	ND	ND	ND
MALAPA U.W.88	1	ND	In situ	Decalcified	637		NA	NA	-80312.2	2.86545e+06	1413.62	46	BONE	MAM	unknown	NA	MAM	FBN	unidentifiable	ND		unidentifiable	unidentifiable	FR	unidentifiable	NA	NA	NA	no specific comment	COMP+SPONG	NA	NA	NA	NA	23.5	23.6	2.7	unidentifiable	NO	2	NO	NO	NO	NO	NO	NO	NO	NO	NO
MALAPA U.W.88	1	unknown	Ex situ	Calcified	638		NA	miner's block	-80312.1	2.86545e+06	1414.65	NA	BONE	CARN	FELID	NA	Panthera sp.	SHBN	CARP	UNC	CO	A	unidentifiable	CO	R	NA	640	NO	no specific comment	SPONG+COMP	NA	NA	NA	NA	21.8	21	15.1	NA	NA	2	NO	NO	NO	NO	NO	NO	NO	NO	NO
MALAPA U.W.88	1	unknown	In situ	Decalcified	638		NA	NA	-80312.1	286545	1414.65	80	BONE	ARTIO	BOVID	unknown	BOV III	META	MTT	SH		A	unidentifiable	FR	unidentifiable	NA	NA	NO	9 fgmts, refitting, same bone	COMP	weathered	weathered	weathered	weathered	(max) 48.4	(max) 26.4	(max) 9.8	7.7	NO	4	NO	NO	NO	NO	NO	NO	NO	NO	NO
MALAPA U.W.88	1	unknown	Ex situ	Calcified	639		NA	miner's block	NA	NA	NA	NA	BONE	CARN	FELID	NA	large felid	LBN	ULN?	PSH-SH-DSH		A	unidentifiable	FR	unidentifiable	NA	638 (felid unciform)	NO	no specific comment	COMP+SPONG	unidentifiable	weathered	NA	NA	102.9	41.9	29.9	4.3	NO	4	NO	NO	NO	NO	NO	NO	NO	NO	NO
MALAPA U.W.88	1	ND	ND	ND	640		NA	ND	ND	ND	ND	ND	BONE	ARTIO	BOVID	unknown	BOV III	META	MTT	D		A	unidentifiable	FR	unidentifiable	NA	NA	NO	no specific comment	ND	ND	ND	ND	ND	ND	ND	ND	ND	ND	ND	ND	ND	ND	ND	ND	ND	ND	ND	ND
MALAPA U.W.88	1	unknown	Ex situ	Calcified	641	a	NA	miner's block	NA	NA	NA	NA	BONE	ARTIO	BOVID	unknown	BOV II	RACHIS	RIB	SH		unidentifiable	unidentifiable	FR	unidentifiable	NA	NA	NO	no specific comment	COMP	weathered	weathered	NA	NA	52.4	18.5	5.6	unidentifiable	NO	3	NO	NO	NO	NO	NO	NO	NO	NO	NO
MALAPA U.W.88	1	unknown	Ex situ	Calcified	641	b	NA	miner's block	NA	NA	NA	NA	BONE	ARTIO	BOVID	unknown	BOV II	RACHIS	RIB	SH		unidentifiable	unidentifiable	FR	unidentifiable	NA	NA	NO	no specific comment	COMP	weathered	weathered	NA	NA	36.4	19.2	4.8	unidentifiable	NO	3	NO	NO	NO	NO	NO	NO	NO	NO	NO
MALAPA U.W.88	1	unknown	Ex situ	Calcified	642		NA	miner's block	NA	NA	NA	NA	BONE	ARTIO	BOVID	unknown	BOV II	META	MTC	PSH-SH-DSH-D		A	unidentifiable	near CO	unidentifiable	NA	NA	NO	no specific comment	COMP	unidentifiable	NA	NA	NA	128	22.5	18.6	3.6	NO	2	NO	NO	NO	NO	NO	NO	NO	NO	NO
MALAPA U.W.88	1	unknown	Ex situ	Calcified	643		NA	miner's block	NA	NA	NA	NA	BONE	LAGO	LEPORID	NA	Lepus capensis	LBN	FEM	CO		A	unidentifiable	CO	R	NA	NA	NO	no specific comment	COMP	NA	NA	NA	NA	74.4	14.6	5.2	NID	NA	1	NO	NO	NO	NO	NO	NO	NO	NO	NO
MALAPA U.W.88	1	unknown	Ex situ	Calcified	644		NA	miner's block	NA	NA	NA	NA	BONE	ARTIO	BOVID	unknown	BOV III	LBN	ULN	P		A	unidentifiable	FR	L	NA	NA	NO	no specific comment	COMP	ND	ND	ND	ND	ND	ND	ND	ND	ND	ND	ND	ND	ND	ND	ND	ND	ND	ND	ND
MALAPA U.W.88	1	unknown	Ex situ	Calcified	645		NA	miner's block	NA	NA	NA	NA	BONE	ARTIO	BOVID	unknown	BOV III	SHBN	PHA	PHA1	P	A	unidentifiable	FR	unidentifiable	NA	NA	NO	no specific comment	COMP+SPONG	NA	unidentifiable	NA	NA	24	22.5	19.5	NA	NO	3	NO	NO	NO	NO	NO	NO	NO	NO	NO
MALAPA U.W.88	1	unknown	Ex situ	Calcified	646		NA	miner's block	NA	NA	NA	NA	BONE	ARTIO	BOVID	unknown	BOV III	META	MTC/MTT	D		unidentifiable	unidentifiable	FR	unidentifiable	NA	NA	NO	no specific comment	SPONG+COMP	unidentifiable	NA	NA	NA	ND	ND	ND	ND	NO	2	NO	NO	YES	NO	NO	NO	YES	NO	NO
MALAPA U.W.88	1	unknown	Ex situ	Calcified	647		NA	miner's block	NA	NA	NA	NA	BONE	MAM	unknown	NA	MAM II/III	LBN	FEM/HUM	SH		unidentifiable	unidentifiable	FR	unidentifiable	NA	NA	NO	no specific comment	COMP	weathered	weathered	weathered	weathered	62.5	25.7	9.2	6.9	NO	1	NO	NO	NO	NO	NO	NO	NO	NO	NO
MALAPA U.W.88	1	unknown	Ex situ	Calcified	648		NA	miner's block	NA	NA	NA	NA	BONE	ARTIO	BOVID	unknown	BOV III	LBN	RAD	SH	post fgmt	unidentifiable	unidentifiable	FR	unidentifiable	NA	NA	NO	no specific comment	COMP	weathered	weathered	weathered	weathered	54.2	12.8	10.4	3.6	NO	2	NO	NO	NO	NO	NO	NO	NO	NO	NO
MALAPA U.W.88	1	unknown	Ex situ	Calcified	649		NA	miner's block	NA	NA	NA	NA	BONE	ARTIO	BOVID	unknown	BOV III	SHBN	PHA	PHA2	CO	A	unidentifiable	CO	unidentifiable	NA	NA	NO	no specific comment	COMP	NA	NA	NA	NA	37.2	26.8	20	NA	NO	1	NO	NO	NO	NO	NO	NO	NO	NO	NO
MALAPA U.W.88	1	unknown	Ex situ	Calcified	650	a	NA	miner's block	NA	NA	NA	NA	BONE	ARTIO	BOVID	unknown	BOV III	SHBN	PHA	PHA1	CO dorsal half	A	unidentifiable	FR	unidentifiable	NA	articulated foot, conjoins with 650b to 650h	NO	no specific comment	COMP	NA	NA	NA	NA	52.8	20.1	12	NA	NO	unidentifiable	unidentifiable	unidentifiable	unidentifiable	unidentifiable	unidentifiable	unidentifiable	unidentifiable	NO	unidentifiable
MALAPA U.W.88	1	unknown	Ex situ	Calcified	650	b	NA	miner's block	NA	NA	NA	NA	BONE	ARTIO	BOVID	unknown	BOV III	SHBN	PHA	PHA1	SH-DSH-D	A	unidentifiable	FR	unidentifiable	NA	articulated foot, conjoins with 650a to 650h	NO	no specific comment	COMP+SPONG	NA	NA	NA	NA	49	20.8	20	5.4	NA	3	NO	NO	NO	NO	NO	NO	NO	NO	NO
MALAPA U.W.88	1	unknown	Ex situ	Calcified	650	c	NA	miner's block	NA	NA	NA	NA	BONE	ARTIO	BOVID	unknown	BOV III	SHBN	PHA	PHA2	CO	A	unidentifiable	CO	unidentifiable	NA	articulated foot, conjoins with 650a to 650h	NO	no specific comment	COMP	NA	NA	NA	NA	38.8	20.7	25.5	unidentifiable	NA	3	NO	NO	NO	NO	NO	NO	NO	NO	NO
MALAPA U.W.88	1	unknown	Ex situ	Calcified	650	d	NA	miner's block	NA	NA	NA	NA	BONE	ARTIO	BOVID	unknown	BOV III	SHBN	PHA	PHA2	CO dorsal half	A	unidentifiable	FR	unidentifiable	NA	articulated foot, conjoins with 650a to 650h	NO	no specific comment	SPONG+COMP	NA	NA	NA	NA	35.2	21.5	5	3.4	NO	3	NO	NO	NO	NO	NO	NO	NO	NO	NO
MALAPA U.W.88	1	unknown	Ex situ	Calcified	650	e	NA	miner's block	NA	NA	NA	NA	BONE	ARTIO	BOVID	unknown	BOV III	SHBN	PHA	PHA3	P	A	unidentifiable	FR	unidentifiable	NA	articulated foot, conjoins with 650a to 650h	NO	no specific comment	SPONG+COMP	NA	NA	NA	NA	14	16.4	33.5	unidentifiable	NO	3	NO	NO	NO	NO	NO	NO	NO	NO	NO
MALAPA U.W.88	1	unknown	Ex situ	Calcified	650	f	NA	miner's block	NA	NA	NA	NA	BONE	ARTIO	BOVID	unknown	BOV III	SHBN	PHA	PHA3	P	A	unidentifiable	FR	unidentifiable	NA	articulated foot, conjoins with 650a to 650h	NO	no specific comment	SPONG+COMP	NA	NA	NA	NA	7	8.3	15.1	unidentifiable	NO	3	NO	NO	NO	NO	NO	NO	NO	NO	NO
MALAPA U.W.88	1	unknown	Ex situ	Calcified	650	g	NA	miner's block	NA	NA	NA	NA	BONE	ARTIO	BOVID	unknown	BOV III	SHBN	CARP/TARS	SES	CO	A	unidentifiable	CO	unidentifiable	NA	articulated foot, conjoins with 650a to 650h	NO	no specific comment	SPONG+COMP	NA	NA	NA	NA	17.9	12.6	9	unidentifiable	NA	3	NO	NO	NO	NO	NO	NO	NO	NO	NO
MALAPA U.W.88	1	unknown	Ex situ	Calcified	650	h	NA	miner's block	NA	NA	NA	NA	BONE	ARTIO	BOVID	unknown	BOV III	SHBN	CARP/TARS	SES	CO	A	unidentifiable	CO	unidentifiable	NA	articulated foot, conjoins with 650a to 650g	NO	no specific comment	SPONG+COMP	NA	NA	NA	NA	20	12.6	7.5	unidentifiable	NA	3	NO	NO	NO	NO	NO	NO	NO	NO	NO
MALAPA U.W.88	1	unknown	Ex situ	Calcified	651		NA	miner's block	NA	NA	NA	NA	BONE	ARTIO	BOVID	unknown	BOV III	LBN	ULN	P		A	unidentifiable	FR	R	NA	NA	NO	no specific comment	COMP	ND	ND	ND	ND	ND	ND	ND	ND	ND	ND	ND	ND	ND	ND	ND	ND	ND	ND	ND
MALAPA U.W.88	1	unknown	Ex situ	Calcified	652		NA	miner's block	NA	NA	NA	NA	BONE	CARN	Small carnivore	NA		LBN	HUM	D		unidentifiable	unidentifiable	FR	R	NA	NA	NO	specimen has disappeared	ND	ND	ND	ND	ND	ND	ND	ND	ND	ND	ND	ND	ND	ND	ND	ND	ND	ND	ND	ND
MALAPA U.W.88	1	ND	In situ	Decalcified	653		NA	NA	-80312.3	2.86545e+06	1441.88	38	BONE	MAM	unknown	NA	MAM II	LBN	FEM/HUM	SH		unidentifiable	unidentifiable	FR	unidentifiable	NA	NA	NA	no specific comment	COMP	weathered	weathered	weathered	weathered	41.3	32.9	20.9	7.2	NO	3	NO	NO	YES	YES	NO	NO	NO	NO	NO
MALAPA U.W.88	4	unknown	In situ	Decalcified	654		NA	NA	-80312.8	2.86545e+06	1415.38	15	BONE	MAM	unknown	NA	MAM	unidentifiable	fgmt < 2 cm	unidentifiable		unidentifiable	unidentifiable	FR	unidentifiable	NA	NA	NA	smaller than 2 cm	ND	ND	ND	ND	ND	ND	ND	ND	ND	ND	ND	ND	ND	ND	ND	ND	ND	ND	ND	ND
MALAPA U.W.88	1	unknown	Ex situ	Decalcified	655	a	NA	surface of pit	NA	NA	NA	44	TOOTH	ROD	unknown	NA	unknown	TTH	I	CO		A	unidentifiable	CO	R	0	655b (same individual, embedded together in breccia)	NO	no specific comment	enamel	NA	NA	NA	NA	8.8	1.6	2	NA	NA	unidentifiable	NO	NO	NO	NO	NO	NO	NO	NO	NO
MALAPA U.W.88	1	unknown	Ex situ	Decalcified	655	b	NA	surface of pit	NA	NA	NA	44	TOOTH	ROD	unknown	NA	unknown	TTH	I	CO		A	unidentifiable	CO	L	0	655a (same individual, embedded together in breccia)	NO	no specific comment	enamel	NA	NA	NA	NA	8.8.	1.6	2	NA	NA	unidentifiable	NO	NO	NO	NO	NO	NO	NO	NO	NO
MALAPA U.W.88	1	ND	ND	ND	656		NA	ND	ND	ND	ND	ND	BONE	MAM	unknown	NA	MAM	VER	unidentifiable	SP.PROC.		unidentifiable	unidentifiable	FR	/	NA	NA	NO	no specific comment	ND	NA	NA	NA	NA	ND	ND	ND	ND	NA	ND	ND	ND	ND	ND	ND	ND	ND	ND	ND
MALAPA U.W.88	1	unknown	Ex situ	Calcified	657		NA	B020	ND	ND	ND	ND	COPROLITHE	CARN	HYAENID	NA	unidentifiable	NA	CO	CO		NA	unidentifiable	CO	unidentifiable	NA	NA	NO	no specific comment	ND	NA	NA	NA	NA	ND	ND	ND	NA	NA	ND	ND	ND	ND	ND	ND	ND	ND	ND	ND
MALAPA U.W.88	1	ND	In situ	Decalcified	658		NA	NA	-80312.2	2.86545e+06	1414.5	53	TOOTH	ARTIO	BOVID	unknown	BOV II/III	TTH	PM/M	crown fgmt		unidentifiable	unidentifiable	FR	unidentifiable	unidentifiable	NA	NA	no specific comment	enamel	NA	NA	NA	NA	28.7	9.6	3.8	NA	NA	unidentifiable	NO	NO	NO	NO	NO	NO	NO	NO	NO
MALAPA U.W.88	1	ND	In situ	Decalcified	659		NA	NA	-80312.2	2.86545e+06	1414.5	53	BONE	ARTIO	BOVID	unknown	BOV I	SHBN	CARP/TARS	SES	CO	A	unidentifiable	CO	unidentifiable	NA	NA	NO	no specific comment	COMP+SPONG	NA	NA	NA	NA	12	5.3	6.2	unidentifiable	NA	3 to 4	NO	NO	NO	NO	NO	NO	NO	NO	NO
MALAPA U.W.88	1	ND	In situ	Decalcified	660	a	NA	NA	-80312.2	2.86545e+06	1414.5	53	BONE	MIF	unknown	NA	unknown	LBN	unidentifiable	PSH-SH-DSH		A	unidentifiable	FR	unidentifiable	NA	NA	NA	no specific comment	COMP	unidentifiable	unidentifiable	NA	NA	17.6	2.2	unidentifiable	unidentifiable	NO	1	NO	NO	NO	NO	NO	NO	NO	NO	NO
MALAPA U.W.88	1	ND	In situ	Decalcified	660	b	NA	NA	-80312.2	2.86545e+06	1414.5	53	BONE	MIF	unknown	NA	unknown	LBN	unidentifiable	PSH-SH-DSH		A	unidentifiable	FR	unidentifiable	NA	NA	NA	no specific comment	COMP	unidentifiable	unidentifiable	NA	NA	13.4	3	2.8	unidentifiable	NO	1	NO	NO	NO	NO	NO	NO	NO	NO	NO
MALAPA U.W.88	2	unknown	Ex situ	Calcified	661		NA	B003	NA	NA	NA	NA	BONE+TOOTH	CARN	FELID	NA	Panthera pardus	CRA	MANT	HOR+LM1		A	unidentifiable	FR	R	0	NA	NO	no specific comment	COMP+enamel	NA	NA	NA	NA	64.5	36.2	9	unidentifiable	NA	3 to 4	NO	NO	NO	NO	NO	NO	NO	NO	NO
MALAPA U.W.88	2	ND	In situ	Decalcified	662		NA	NA	-80313.3	2.86545e+06	1413.81	34	BONE	MAM	unknown	NA	MAM	unidentifiable	fgmt < 2 cm	unidentifiable		unidentifiable	unidentifiable	FR	unidentifiable	NA	NA	NA	smaller than 2 cm	ND	ND	ND	ND	ND	ND	ND	ND	ND	ND	ND	ND	ND	ND	ND	ND	ND	ND	ND	ND
MALAPA U.W.88	1	ND	ND	ND	663		NA	ND	ND	ND	ND	ND	BONE	MAM	unknown	NA	MAM	LBN	FIB	ND		unidentifiable	unidentifiable	FR	unidentifiable	NA	NA	NO	no specific comment	ND	ND	ND	ND	ND	ND	ND	ND	ND	ND	ND	ND	ND	ND	ND	ND	ND	ND	ND	ND
MALAPA U.W.88	1	ND	ND	ND	664		NA	ND	ND	ND	ND	ND	BONE	MAM	unknown	NA	MAM	LBN	unidentifiable	ND		unidentifiable	unidentifiable	FR	unidentifiable	NA	NA	NO	no specific comment	ND	ND	ND	ND	ND	ND	ND	ND	ND	NA	ND	ND	ND	ND	ND	ND	ND	ND	ND	ND
MALAPA U.W.88	1	unknown	Ex situ	Calcified	665		NA	miner's block	-80310.6	2.86545e+06	1411.82	8	BONE	ARTIO	BOVID	unknown	BOV I/II	LBN	FEM	small trochanter		unidentifiable	unidentifiable	FR	unidentifiable	NA	NA	NO	no specific comment	SPONG+COMP	weathered	weathered	weathered	NA	33.5	21.1	16	3.5	NO	2	NO	NO	NO	NO	NO	NO	NO	NO	NO
MALAPA U.W.88	16	ND	In situ	Decalcified	665		NA	NA	-80310.6	2.86545e+06	1411.82	8	BONE	MAM	unknown	NA	MAM	unidentifiable	fgmt < 2 cm	unidentifiable		unidentifiable	unidentifiable	FR	unidentifiable	NA	NA	NA	smaller than 2 cm	ND	ND	ND	ND	ND	ND	ND	ND	ND	ND	ND	ND	ND	ND	ND	ND	ND	ND	ND	ND
MALAPA U.W.88	1	ND	In situ	Decalcified	666		NA	NA	-80310.6	2.86545e+06	1411.82	8	BONE	ARTIO	BOVID	unknown	BOV I	LBN	unidentifiable	EP		unidentifiable	unidentifiable	FR	unidentifiable	NA	NA	NA	no specific comment	COMP+SPONG	NA	weathered	weathered	NA	23.6	12.2	8.9	unidentifiable	NO	2	NO	NO	YES	NO	YES	NO	NO	NO	NO
MALAPA U.W.88	5	ND	In situ	Decalcified	667		NA	NA	-80312.1	2.86545e+06	1414.55	52	TOOTH	UNG	unknown	NA	UNG	TTH	fgmt < 2 cm	crown fgmt		unidentifiable	unidentifiable	FR	unidentifiable	unidentifiable	NA	NA	no specific comment	ND	ND	ND	ND	ND	ND	ND	ND	ND	ND	ND	ND	ND	ND	ND	ND	ND	ND	ND	ND
MALAPA U.W.88	1	ND	ND	Decalcified	668	a	NA	ND	ND	ND	ND	ND	BONE	ARTIO	BOVID	unknown	BOV III	SHBN	TARS	CUN 2		A	unidentifiable	CO	L	NA	NA	NO	no specific comment	COMP+SPONG	NA	NA	NA	NA	ND	ND	ND	ND	NA	ND	ND	ND	ND	ND	ND	ND	ND	ND	ND
MALAPA U.W.88	1	ND	ND	Decalcified	668	b	NA	ND	ND	ND	ND	ND	BONE	ARTIO	BOVID	unknown	BOV III	SHBN	TARS	CUN 3		A	unidentifiable	CO	L	NA	NA	NO	no specific comment	COMP+SPONG	NA	NA	NA	NA	ND	ND	ND	ND	NA	ND	ND	ND	ND	ND	ND	ND	ND	ND	ND
MALAPA U.W.88	1	ND	ND	ND	669		NA	ND	ND	ND	ND	ND	BONE	MAM	unknown	NA	MAM	unidentifiable	unidentifiable	ND		unidentifiable	unidentifiable	FR	unidentifiable	NA	NA	NO	no specific comment	ND	NA	NA	NA	NA	ND	ND	ND	ND	NA	ND	ND	ND	ND	ND	ND	ND	ND	ND	ND
MALAPA U.W.88	>5	ND	In situ	Decalcified	670		NA	NA	-80313.7	2.86545e+06	1414.7	166	TOOTH	UNG	unknown	NA	UNG	TTH	fgmt < 2 cm	crown fgmt		unidentifiable	unidentifiable	FR	unidentifiable	unidentifiable	NA	NA	no specific comment	ND	ND	ND	ND	ND	ND	ND	ND	ND	ND	ND	ND	ND	ND	ND	ND	ND	ND	ND	ND
MALAPA U.W.88	14	ND	In situ	Decalcified	671		NA	NA	-80313.7	2.86545e+06	1414.7	166	BONE	MAM	unknown	NA	MAM	unidentifiable	fgmt < 2 cm	unidentifiable		unidentifiable	unidentifiable	FR	unidentifiable	NA	NA	NA	smaller than 2cm	ND	ND	ND	ND	ND	ND	ND	ND	ND	ND	ND	ND	ND	ND	ND	ND	ND	ND	ND	ND
MALAPA U.W.88	1	ND	In situ	Decalcified	672		NA	NA	-80313.7	2.86545e+06	1414.7	166	BONE	ARTIO	BOVID	unknown	BOV	META	MTT	SH		J	unidentifiable	FR	unidentifiable	NA	NA	NO	part of the same bone with 672 bis (one single number in the fauna database)	SPONG+COMP	weathered	weathered	NA	NA	ND	ND	ND	ND	NO	1	NO	NO	NO	NO	NO	NO	NO	NO	NO
MALAPA U.W.88	1	ND	In situ	Decalcified	672	bis	NA	NA	80314.9239	2865448.7651	1443.3674	166	BONE	ARTIO	BOVID	unknown	BOV	META	MTT	SH		J	unidentifiable	FR	unidentifiable	NA	NA	NO	part of the same bone with 672 (one single number in the fauna database	COMP	weathered ?	weathered	unidentifiable	unidentifiable	ND	ND	ND	ND	NO	1	NO	NO	YES	YES	NO	NO	YES	NO	NO
MALAPA U.W.88	1	ND	In situ	Decalcified	673		NA	NA	-80314.9	2.86545e+06	1414.79	82	BONE	LAGO	LEPORID?	NA	Lepus sp.	FBN	PELV	ILI	ACET	A	unidentifiable	FR	L	NA	NA	NA	no specific comment	COMP	NA	NA	NA	NA	17.7	8.8	9.9	unidentifiable	NA	unidentifiable	NO	NO	NO	NO	NO	NO	NO	NO	NO
MALAPA U.W.88	1	ND	In situ	Decalcified	674		NA	NA	-80312.4	2.86545e+06	-28.666	160	BONE	ARTIO	BOVID	unknown	BOV II	SHBN	CARP	SCAPH	CO	A	unidentifiable	CO	L	NA	NA	NA	no specific comment	COMP	NA	NA	NA	NA	20	14.2	10	NA	NA	unidentifiable	NO	NO	NO	NO	NO	NO	NO	NO	NO
MALAPA U.W.88	1	ND	In situ	Decalcified	675		NA	NA	-80312.9	2.86545e+06	1414.96	6	BONE	ARTIO	BOVID	unknown	BOV III	SHBN	TARS	CALC	P	A	unidentifiable	FR	L	NA	NA	NA	no specific comment	COMP+SPONG	NA	NA	NA	NA	32.9	22.9	12.1	4.6	NO	2	NO	NO	NO	NO	NO	NO	NO	NO	NO
MALAPA U.W.88	1	ND	In situ	Decalcified	676	a	NA	NA	-80312.9	2.86545e+06	1414.96	6	BONE	MAM	unknown	NA	MAM	unidentifiable	unidentifiable	unidentifiable		unidentifiable	unidentifiable	FR	unidentifiable	NA	NA	NA	no specific comment	COMP	weathered	weathered	weathered	weathered	45.9	11.1	8.4	8.4	NO	4	NO	NO	NO	NO	NO	NO	NO	NO	NO
MALAPA U.W.88	1	ND	In situ	Decalcified	676	b	NA	NA	-80312.9	2.86545e+06	1414.96	6	BONE	MAM	unknown	NA	MAM	unidentifiable	unidentifiable	unidentifiable		unidentifiable	unidentifiable	FR	unidentifiable	NA	NA	NA	no specific comment	COMP	weathered	weathered	weathered	weathered	33.7	12.2	6.3	6.2	NO	4	NO	NO	YES	YES	NO	NO	NO	NO	NO
MALAPA U.W.88	1	ND	In situ	Decalcified	676	c	NA	NA	-80312.9	2.86545e+06	1414.96	6	BONE	MAM	unknown	NA	MAM	unidentifiable	unidentifiable	unidentifiable		unidentifiable	unidentifiable	FR	unidentifiable	NA	NA	NA	no specific comment	COMP	weathered	weathered	weathered	weathered	31	8.2	6.2	6.2	NO	3	NO	NO	NO	NO	NO	NO	NO	NO	NO
MALAPA U.W.88	1	ND	In situ	Decalcified	676	c	NA	NA	-80312.9	2.86545e+06	1414.96	6	BONE	MAM	unknown	NA	MAM	unidentifiable	unidentifiable	unidentifiable		unidentifiable	unidentifiable	FR	unidentifiable	NA	NA	NA	no specific comment	COMP	weathered	weathered	weathered	weathered	25	15.8	7.5	5.8	NO	4	NO	NO	NO	NO	NO	NO	NO	NO	NO
MALAPA U.W.88	1	ND	In situ	Decalcified	676	d	NA	NA	-80312.9	2.86545e+06	1414.96	6	BONE	MAM	unknown	NA	MAM	unidentifiable	unidentifiable	unidentifiable		unidentifiable	unidentifiable	FR	unidentifiable	NA	NA	NA	no specific comment	COMP	weathered	weathered	weathered	weathered	28.4	11.1	5.8	5	NO	3	NO	NO	NO	NO	NO	NO	NO	NO	NO
MALAPA U.W.88	23	ND	In situ	Decalcified	676	e	NA	NA	-80312.9	2.86545e+06	1414.96	6	BONE	MAM	unknown	NA	MAM	unidentifiable	fgmt < 2 cm	unidentifiable		unidentifiable	unidentifiable	FR	unidentifiable	NA	NA	NA	no specific comment	ND	ND	ND	ND	ND	ND	ND	ND	ND	ND	ND	ND	ND	ND	ND	ND	ND	ND	ND	ND
MALAPA U.W.88	1	ND	In situ	Decalcified	677	a	NA	NA	-80312.5	2.86545e+06	1414.9	8	BONE	MAM	unknown	NA	MAM	LBN	unidentifiable	SH		unidentifiable	unidentifiable	FR	unidentifiable	NA	NA	NA	677a-677c all found together	COMP	weathered	weathered	weathered	weathered	31.7	16.2	8.6	7	NO	2	NO	NO	NO	NO	NO	NO	NO	NO	NO
MALAPA U.W.88	1	ND	In situ	Decalcified	677	b	NA	NA	-80312.5	2.86545e+06	1414.9	8	BONE	MAM	unknown	NA	MAM	LBN	unidentifiable	SH		unidentifiable	unidentifiable	FR	unidentifiable	NA	NA	NA	677a-677c all found together	COMP	weathered	weathered	weathered	weathered	26.6	17.2	6.3	4.1	NO	2	NO	NO	NO	NO	NO	NO	NO	NO	NO
MALAPA U.W.88	39	ND	In situ	Decalcified	677	c	NA	NA	-80312.5	2.86545e+06	1414.9	8	BONE	MAM	unknown	NA	MAM	unidentifiable	fgmt < 2 cm	unidentifiable		unidentifiable	unidentifiable	FR	unidentifiable	NA	NA	NA	677a-677c all found together	ND	ND	ND	ND	ND	ND	ND	ND	ND	ND	ND	ND	ND	ND	ND	ND	ND	ND	ND	ND
MALAPA U.W.88	1	ND	ND	ND	678		NA	ND	ND	ND	ND	ND	TOOTH	ARTIO	BOVID	unknown	BOV	TTH	unidentifiable	ND		unidentifiable	unidentifiable	FR	unidentifiable	unidentifiable	NA	NO	no specific comment	ND	NA	NA	NA	NA	ND	ND	ND	NA	NA	ND	ND	ND	ND	ND	ND	ND	ND	ND	ND
MALAPA U.W.88	1	ND	In situ	Decalcified	679		NA	NA	80314.4145	2865448.3767	1414.92	62	BONE	ARTIO	BOVID	unknown	BOV III	SHBN	PHA	PHA1	DSH-D	A	unidentifiable	FR	R	NA	NA	NO	no specific comment	SPONG	modern/weathered	NA	NA	NA	ND	ND	ND	ND	NO	3	NO	NO	YES	YES	YES	NO	YES	NO	NO
MALAPA U.W.88	1	ND	ND	ND	680		NA	ND	ND	ND	ND	ND	STONE	STONE	NA	NA	STONE	Probable Artefact	NA	ND		NA	NA	NA	NA	NA	NA	NO	no specific comment	NA	NA	NA	NA	NA	NA	NA	NA	NA	NA	NA	NA	NA	NA	NA	NA	NA	NA	NO	NA
MALAPA U.W.88	1	unknown	Ex situ	Decalcified	681		NA	ND	NA	NA	NA	NA	TOOTH	CARN	HYAENID	NA	Parahyaena brunnea	TTH	LM1	CO crown		A	unidentifiable	FR	R	0	NA	NO	no specific comment	enamel	NA	NA	NA	NA	18.9	11.2	14.5	NA	NA	unidentifiable	NO	NO	NO	NO	NO	NO	NO	NO	NO
MALAPA U.W.88	1	unknown	Ex situ	unknown	682		NA	ND	NA	NA	NA	LU	TOOTH	CARN	HYAENID	NA	Parahyaena brunnea	TTH	LM1	CO crown		A	unidentifiable	FR	L	0	623, 681	NO	no specific comment	enamel	NA	NA	NA	NA	23.1	11.8	13.3	NA	NA	1	NO	NO	NO	NO	NO	NO	NO	NO	NO
MALAPA U.W.88	1	ND	ND	ND	683		NA	ND	ND	ND	ND	ND	BONE	MAM	unknown	NA	MAM	unidentifiable	unidentifiable	ND		unidentifiable	unidentifiable	FR	unidentifiable	NA	NA	NO	no specific comment	ND	NA	NA	NA	NA	ND	ND	ND	ND	NA	ND	ND	ND	ND	ND	ND	ND	ND	ND	ND
MALAPA U.W.88	1	unknown	Ex situ	ND	684		NA	ND	ND	ND	ND	ND	BONE	LAGO	LEPORID?	NA	Lepus sp.	RACHIS+LBN	RIBS+TIB	ND		unidentifiable	unidentifiable	FR	unidentifiable	NA	NA	NO	no specific comment	ND	ND	ND	ND	ND	ND	ND	ND	ND	NA	ND	ND	ND	ND	ND	ND	ND	ND	ND	ND
MALAPA U.W.88	1	ND	ND	ND	685		NA	ND	ND	ND	ND	ND	BONE	ARTIO	BOVID	unknown	BOV	META	MTC/MTT	ND		unidentifiable	unidentifiable	FR	unidentifiable	NA	NA	NO	no specific comment	ND	ND	ND	ND	ND	ND	ND	ND	ND	ND	ND	ND	ND	ND	ND	ND	ND	ND	ND	ND
MALAPA U.W.88	1	unknown	Ex situ	Calcified	686		NA	ND	NA	NA	NA	NA	BONE	ARTIO	BOVID	unknown	BOV II	SHBN	PHA	PHA2	DSH-D (lat/med part only)	A	unidentifiable	FR	unidentifiable	NA	NA	NO	no specific comment	SPONG+COMP	unidentifiable	NA	NA	NA	41	23	9	unidentifiable	NA	3	NO	NO	NO	NO	NO	NO	NO	NO	NO
MALAPA U.W.88	1	unknown	Ex situ	Calcified	688		NA	miner's block	NA	NA	NA	NA	TOOTH	UNG	BOVID/EQUID	unknown	UNG II/III	TTH	PM/M	crown fgmt		A	unidentifiable	FR	unidentifiable	unidentifiable	NA	NO	no specific comment	enamel	NA	NA	NA	NA	20.2	10.7	5.6	NA	NA	1	NO	NO	NO	NO	NO	NO	NO	NO	NO
MALAPA U.W.88	1	unknown	Ex situ	Calcified	689		NA	miner's block	NA	NA	NA	NA	BONE	MIF	unknown	NA	unknown	FBN	PELV	CO		A	unidentifiable	CO	L	NA	NA	NO	still embedded in breccia	COMP	NA	NA	NA	NA	27.1	8.7	unidentifiable	unidentifiable	NA	1	NO	NO	NO	NO	NO	NO	NO	NO	NO
MALAPA U.W.88	1	unknown	Ex situ	Calcified	690		NA	miner's block	NA	NA	NA	NA	BONE	MIF	unknown	NA	unknown	LBN	TIB	P-PSH-SH-DSH		A	unidentifiable	near CO	unidentifiable	NA	NA	NO	no specific comment	COMP	unidentifiable	unidentifiable	NA	NA	19.1	3.3	2.6	unidentifiable	NA	1	NO	NO	NO	NO	NO	NO	NO	NO	NO
MALAPA U.W.88	1	unknown	Ex situ	Calcified	691		NA	miner's block	NA	NA	NA	NA	BONE	MAM	unknown	NA	MAM	unidentifiable	fgmt < 2 cm	unidentifiable		unidentifiable	unidentifiable	FR	unidentifiable	NA	NA	NO	smaller than 2 cm	ND	ND	ND	ND	ND	ND	ND	ND	ND	ND	ND	ND	ND	ND	ND	ND	ND	ND	ND	ND
MALAPA U.W.88	1	unknown	Ex situ	Calcified	692		NA	miner's block	NA	NA	NA	NA	BONE	ARTIO	BOVID	unknown	BOV	SHBN	PHA?	unidentifiable	P	unidentifiable	unidentifiable	FR	unidentifiable	NA	NA	NO	no specific comment	SPONG+COMP	NA	NA	NA	NA	32.7	18.2	11.2	unidentifiable	NO	unidentifiable	NO	NO	NO	NO	NO	NO	NO	NO	NO
MALAPA U.W.88	1	ND	ND	ND	693		NA	ND	ND	ND	ND	ND	BONE	MAM	unknown	NA	MAM	unidentifiable	unidentifiable	ND		unidentifiable	unidentifiable	FR	unidentifiable	NA	NA	NO	no specific comment	ND	NA	NA	NA	NA	ND	ND	ND	ND	NA	ND	ND	ND	ND	ND	ND	ND	ND	ND	ND
MALAPA U.W.88	1	unknown	Ex situ	Calcified	694		NA	ND	NA	NA	NA	NA	TOOTH	CARN	HERPESTID	NA	Herpestides sp.	TTH	UC1	CO		A	unidentifiable	CO	L	0	NA	YES	found on top of MH1 skull	enamel	NA	NA	NA	NA	15.9	4.2	3	NA	NA	1	NO	NO	NO	NO	NO	NO	NO	NO	NO
MALAPA U.W.88	1	ND	In situ	Decalcified	695		NA	NA	-80306	2.86545e+06	1414.81	138	BONE	ARTIO	BOVID	unknown	BOV II	SHBN	TARS	CALC	P	A	unidentifiable	FR	R	NA	NA	NA	no specific comment	COMP+SPONG	NA	NA	NA	NA	30.1	17.8	10.8	NA	NO	2	NO	NO	YES	YES	YES	NO	NO	NO	NO
MALAPA U.W.88	1	ND	In situ	Decalcified	696		NA	NA	-80312.6	2.86545e+06	1414.8		BONE	CARN	Medium carnivore	NA	size wild dog	LBN	FEM	D	CONDYLE	A	unidentifiable	FR	L	NA	697 (same individual, most likely)	NA	no specific comment	SPONG+COMP	modern	NA	NA	NA	23	14.9	11.4	NID	NO	2	NO	NO	NO	NO	NO	NO	NO	NO	NO
MALAPA U.W.88	1	ND	In situ	Decalcified	697		NA	NA	-80312.6	2.86545e+06	1414.8		BONE	CARN	Medium carnivore	NA	size wild dog	LBN	FEM	D	CONDYLE	A	unidentifiable	FR	L	NA	696 (same individual, most likely)	NA	no specific comment	SPONG+COMP	modern	NA	NA	NA	22	13.8	11.2	2.6	NO	2	NO	NO	NO	NO	NO	NO	NO	NO	NO
MALAPA U.W.88	1	ND	In situ	Decalcified	698		NA	NA	-80312.6	2.86545e+06	1414.8		BONE	CARN	Medium carnivore	NA	size small wilddog	FBN	PELV	ISCH	ACET	A	unidentifiable	FR	R	NA	NA	NA	no specific comment	SPONG+COMP	NA	NA	NA	NA	21.2	16	14.6	1.4	NA	2	NO	NO	NO	NO	NO	NO	NO	NO	NO
MALAPA U.W.88	1	ND	In situ	Decalcified	699		NA	NA	-80311.3	2.86545e+06	1414.38	192	BONE	CARN	FELID	NA	med-sized felid	SHBN	CARP	PISI	CO	A	unidentifiable	CO	unidentifiable	NA	NA	NA	no specific comment	COMP	NA	NA	NA	NA	14.5	9.3	7	unidentifiable	NA	2	NO	NO	NO	NO	NO	NO	NO	NO	NO
MALAPA U.W.88	1	ND	In situ	Decalcified	700		NA	NA	-80311.3	2.86545e+06	1414.38	192	BONE	CARN	FELID	NA	med-sized felid	SHBN	CARP/TARS	SES	CO	A	unidentifiable	CO	unidentifiable	NA	NA	NA	no specific comment	COMP+SPONG	NA	NA	NA	NA	17.4	6.4	7.3	NO	NO	2	NO	NO	NO	NO	NO	NO	NO	NO	NO
MALAPA U.W.88	1	ND	In situ	Decalcified	701		NA	NA	-80313.3	2.86545e+06	1414.66	142	BONE	ARTIO	BOVID	unknown	BOV IV	SHBN	TARS	CALC	P	A	unidentifiable	FR	L	NA	NA	NA	no specific comment	COMP+SPONG	NA	weathered	NA	NA	64.3	39.6	19.1	9.9	NO	3	NO	NO	NO	NO	NO	NO	NO	NO	NO
MALAPA U.W.88	1	ND	In situ	Decalcified	702		NA	NA	-80305.7	2.86545e+06	1414.94	128	BONE	ARTIO	BOVID	unknown	BOV II	SHBN	PHA	PHA1	PSH-SH-DSH-D	A	unidentifiable	FR	unidentifiable	NA	NA	NA	no specific comment	COMP+SPONG	NA	weathered	NA	NA	32.8	14.5	11	2.1	NO	1	NO	NO	YES	YES	NO	NO	NO	NO	NO
MALAPA U.W.88	1	ND	In situ	Decalcified	703		NA	NA	-80310.8	2.86545e+06	1415.27	193	BONE	CARN	FELID	NA	med-sized felid	SHBN	PHA	PHA1	P	A	unidentifiable	FR	unidentifiable	NA	NA	NA	no specific comment	COMP+SPONG	NA	modern	NA	NA	15.3	11.7	11	2	NO	2	NO	NO	NO	NO	NO	NO	NO	NO	NO
MALAPA U.W.88	1	ND	In situ	Decalcified	704		NA	NA	-80311.3	2.86545e+06	1414.38	192	BONE	CARN	FELID	NA	med-sized felid	SHBN	CARP/TARS	SES	CO	A	unidentifiable	CO	unidentifiable	NA	NA	NA	no specific comment	COMP	NA	NA	NA	NA	14.9	7.2	7.1	unidentifiable	NA	2	NO	NO	NO	NO	NO	NO	NO	NO	NO
MALAPA U.W.88	1	ND	In situ	Decalcified	705		NA	NA	-80312.7	2.86545e+06	1443.74	170	BONE	CARN	FELID	NA	unidentifiable	SHBN	PHA	PHA2	P-PSH	A	unidentifiable	FR	unidentifiable	NA	NA	NA	no specific comment	COMP	NA	unidentifiable	NA	NA	16.8	11.8	8.5	1.9	NO	1	NO	NO	NO	NO	NO	NO	NO	NO	NO
MALAPA U.W.88	1	unknown	Ex situ	Decalcified	706		NA	ND	-80313.1	2.86545e+06	1415.01		BONE	MAM	unknown	NA	MAM II/III	SHBN	CARP/TARS	SES	CO	A	unidentifiable	CO	unidentifiable	NA	NA	NO	no specific comment	COMP+SPONG	NA	NA	NA	NA	12.4	6	5.1	NA	NA	1	NO	NO	YES	NO	NO	NO	YES	NO	NO
MALAPA U.W.88	1	ND	In situ	Decalcified	707		NA	NA	-80307.2	2.86545e+06	1443.51	124	BONE	ARTIO	BOVID	unknown	BOV I	SHBN	TARS	TAL	near CO	A	unidentifiable	near CO	R	NA	NA	NA	no specific comment	COMP+SPONG	NA	NA	NA	NA	30.1	19.5	17.6	unidentifiable	NO	2	NO	NO	YES	YES	NO	NO	NO	NO	NO
MALAPA U.W.88	1	unknown	In situ	Decalcified	708		NA	NA	-80312.5	2.86545e+06	1414.59	156	BONE	ARTIO	BOVID	unknown	BOV II	SHBN	TARS	CALC	P	A	unidentifiable	FR	L	NA	NA	NA	no specific comment	SPONG+COMP	NA	NA	NA	NA	43.1	24.9	19.3	NA	NO	2	NO	NO	NO	NO	NO	NO	NO	NO	NO
MALAPA U.W.88	1	ND	In situ	Decalcified	709		NA	NA	-80311.3	2.86545e+06	1414.38	192	BONE	CARN	FELID	NA	med-sized felid	SHBN	CARP/TARS	SES	CO	A	unidentifiable	CO	unidentifiable	NA	NA	NA	no specific comment	COMP+SPONG	NA	NA	NA	NA	13	7.8	7.8	unidentifiable	NA	1	NO	NO	NO	NO	NO	NO	NO	NO	NO
MALAPA U.W.88	1	ND	ND	unknown	710		NA	ND	ND	ND	ND	ND	BONE	ARTIO	BOVID	unknown	BOV II	SHBN	TARS	CUBO-NAVI	CO	A	unidentifiable	CO	R	NA	NA	NO	no specific comment	COMP	NA	NA	NA	NA	26.2	26.5	20.6	NA	NA	2	NO	NO	NO	NO	NO	NO	NO	NO	NO
MALAPA U.W.88	1	ND	ND	unknown	711		NA	ND	ND	ND	ND	ND	BONE	ARTIO	BOVID	unknown	BOV II	SHBN	CARP	UNC	CO	A	unidentifiable	CO	L	NA	712	NO	no specific comment	COMP	NA	NA	NA	NA	14.9	11.1	10.1	NA	NA	1	NO	NO	NO	NO	NO	NO	NO	NO	NO
MALAPA U.W.88	1	ND	ND	unknown	712		NA	ND	ND	ND	ND	ND	BONE	ARTIO	BOVID	unknown	BOV II	SHBN	CARP	PISI	CO	A	unidentifiable	CO	L	NA	711	NO	no specific comment	COMP	NA	NA	NA	NA	14.8	11	6.7	NA	NA	1	NO	NO	NO	NO	NO	NO	NO	NO	NO
MALAPA U.W.88	1	unknown	Ex situ	Calcified	713		NA	ND	NA	NA	NA		BONE	ARTIO	BOVID	unknown	BOV II	LBN	TIB	DSH-D		A	unidentifiable	FR	L	NA	NA	NO	no specific comment	COMP	fresh	NA	NA	NA	80.7	31.2	23.6	4.6	YES	1	NO	NO	NO	NO	NO	NO	NO	NO	NO
MALAPA U.W.88	1	ND	ND	ND	714		NA	ND	ND	ND	ND	ND	BONE	ARTIO	BOVID	unknown	BOV III	LBN	RAD	PSH-SH		A	unidentifiable	FR	L	NA	NA	NO	no specific comment	COMP	ND	ND	ND	ND	ND	ND	ND	ND	ND	ND	ND	ND	ND	ND	ND	ND	ND	ND	ND
MALAPA U.W.88	1	unknown	Ex situ	Calcified	715		NA	ND	ND	ND	ND	ND	BONE	ARTIO	BOVID	unknown	BOV II	FBN	PELV	ISCH		J	unidentifiable	FR	L	NA	NA	NO	no specific comment	COMP+SPONG	NA	NA	NA	NA	38.7	26.1	20.5	NA	NO	1	NO	NO	NO	NO	NO	NO	NO	NO	NO
MALAPA U.W.88	1	ND	ND	ND	716		NA	ND	ND	ND	ND	ND	BONE	ARTIO	BOVID	unknown	BOV III	LBN	ULN	near CO		A	unidentifiable	near CO	L	NA	NA	NO	no specific comment	COMP	ND	ND	ND	ND	ND	ND	ND	ND	ND	ND	ND	ND	ND	ND	ND	ND	ND	ND	ND
MALAPA U.W.88	1	unknown	Ex situ	Calcified	717		NA	B160	NA	NA	NA	NA	BONE	MAM	unknown	NA	MAM I/II	RACHIS	RIB	SH		unidentifiable	unidentifiable	FR	unidentifiable	NA	NA	NO	no specific comment	COMP	weathered	weathered	NA	NA	28.6	9.2	3.5	0.3	NO	1	NO	NO	NO	NO	NO	NO	NO	NO	NO
MALAPA U.W.88	1	unknown	Ex situ	Calcified	718		NA	ND	ND	ND	ND	ND	BONE	ARTIO	BOVID	unknown	BOV I	LBN	TIB	P-PSH		JA	unidentifiable	FR	L	NA	NA	NO	no specific comment	COMP+SPONG	NA	weathered	NA	NA	49.3	27.7	23.6	3	NO	2	NO	NO	NO	NO	NO	NO	NO	NO	NO
MALAPA U.W.88	1	unknown	Ex situ	Calcified	719		NA	ND	ND	ND	ND	ND	BONE	ARTIO	BOVID	unknown	BOV II	FBN	SCAP	GLEN		A	unidentifiable	FR	R	NA	720, 721, 722	NO	no specific comment	COMP+SPONG	NA	NA	NA	NA	56.5	31.9	24.8	1.7	NO	1	NO	NO	NO	NO	NO	NO	NO	NO	NO
MALAPA U.W.88	1	unknown	Ex situ	Calcified	720		NA	ND	ND	ND	ND	ND	BONE	ARTIO	BOVID	unknown	BOV II	VER	CER6	CO		A	unidentifiable	CO	/	NA	719, 721, 722	NO	no specific comment	COMP	NA	NA	NA	NA	55.8	55	69.8	unidentifiable	NA	1	NO	NO	NO	NO	NO	NO	NO	NO	NO
MALAPA U.W.88	1	unknown	Ex situ	Calcified	721		NA	ND	ND	ND	ND	ND	BONE	ARTIO	BOVID	unknown	BOV II	VER	CER5	BODY		A	unidentifiable	FR	/	NA	719, 720, 722	NO	no specific comment	COMP+SPONG	NA	NA	NA	NA	51.2	32.5	39.3	unidentifiable	NA	1	NO	NO	NO	NO	NO	NO	NO	NO	NO
MALAPA U.W.88	1	unknown	Ex situ	Calcified	722		NA	ND	ND	ND	ND	ND	BONE	ARTIO	BOVID	unknown	BOV II	VER	CER7	CO		A	unidentifiable	CO	/	NA	719, 720, 721	NO	no specific comment	COMP	NA	NA	NA	NA	41.3	57	56	unidentifiable	NA	1	NO	NO	NO	NO	NO	NO	NO	NO	NO
MALAPA U.W.88	1	unknown	Ex situ	Calcified	723		NA	B035	NA	NA	NA	NA	BONE	ARTIO	BOVID	unknown	BOV III	SHBN	PHA	PHA2	CO	A	unidentifiable	CO	unidentifiable	NA	NA	NO	2 fgmts stick together	COMP	NA	NA	NA	NA	35	25	18.5	NA	NA	1	NO	NO	NO	NO	NO	NO	NO	NO	NO
MALAPA U.W.88	1	unknown	Ex situ	Calcified	724		NA	B045	NA	NA	NA	NA	BONE	ARTIO	BOVID	unknown	BOV III	SHBN	TARS	TAL	CO	A	unidentifiable	CO	R	NA	725	NO	no specific comment	COMP+SPONG	NA	NA	NA	NA	52.6	32.7	28.9	NA	NA	1	NO	NO	NO	NO	NO	NO	NO	NO	NO
MALAPA U.W.88	1	unknown	Ex situ	Calcified	725		NA	B045	NA	NA	NA	NA	BONE	ARTIO	BOVID	unknown	BOV III	SHBN	CARP/TARS	SES	CO	A	unidentifiable	CO	unidentifiable	NA	724	NO	no specific comment	COMP	NA	NA	NA	NA	19	15.3	9.8	NA	NO	1	NO	NO	NO	NO	NO	NO	NO	NO	NO
MALAPA U.W.88	1	unknown	Ex situ	ND	726		NA	ND	NA	NA	NA	NA	BONE	ARTIO	BOVID	unknown	BOV II	LBN	RAD	SH		A	unidentifiable	FR	unidentifiable	NA	NA	NO	no specific comment	COMP	ND	ND	ND	ND	ND	ND	ND	ND	ND	ND	ND	ND	ND	ND	ND	ND	ND	ND	ND
MALAPA U.W.88	1	unknown	Ex situ	Calcified	727		NA	B032	NA	NA	NA	NA	BONE	SMAM	unknown	NA	SMAM	CRA	OCC	unidentifiable		unidentifiable	unidentifiable	FR	unidentifiable	NA	NA	NO	no specific comment	COMP	NA	NA	NA	NA	28.8	27.6	11.3	1.8	NO	1	NO	NO	NO	NO	NO	NO	NO	NO	NO
MALAPA U.W.88	1	unknown	Ex situ	Calcified	728		NA	B181	NA	NA	NA	NA	BONE	MAM	unknown	NA	MAM III	LBN	unidentifiable	SH		unidentifiable	unidentifiable	FR	unidentifiable	NA	NA	NO	no specific comment	COMP	weathered	weathered	NA	NA	50	28.5	21	8.2	NO	5	NO	NO	NO	NO	NO	NO	NO	NO	NO
MALAPA U.W.88	1	unknown	Ex situ	Calcified	729		NA	B032	ND	ND	ND	ND	BONE	ARTIO	BOVID	unknown	BOV II	RACHIS	RIB	SH		A	unidentifiable	FR	unidentifiable	NA	NA	NO	no specific comment	COMP	weathered	weathered	NA	NA	76.4	16.9	7.3	NA	NO	1	NO	NO	NO	NO	NO	NO	NO	NO	NO
MALAPA U.W.88	1	unknown	Ex situ	Calcified	730		NA	B215	NA	NA	NA	NA	BONE	ARTIO	BOVID	unknown	BOV II	RACHIS	RIB	SH		A	unidentifiable	FR	unidentifiable	NA	730	NO	no specific comment	COMP	weathered	weathered	NA	NA	34.4	9.7	4.5	NA	NO	1	NO	NO	NO	NO	NO	NO	NO	NO	NO
MALAPA U.W.88	1	unknown	Ex situ	Calcified	731		NA	B215	NA	NA	NA	NA	BONE	ARTIO	BOVID	unknown	BOV II	RACHIS	RIB	SH +STERN END		A	unidentifiable	FR	unidentifiable	NA	729	NO	no specific comment	COMP	NA	modern	NA	NA	34	11	5.4	NA	NO	1	NO	NO	NO	NO	NO	NO	NO	NO	NO
MALAPA U.W.88	1	unknown	Ex situ	Calcified	732		NA	B176	NA	NA	NA	NA	BONE	CARN	FELID	NA	size felis sylvestris	FBN	PELV	ILI+PUB	ACET	A	unidentifiable	FR	L	NA	NA	NO	no specific comment	COMP	NA	NA	NA	NA	77.9	18.2	9.7	1.8	NA	2	NO	NO	NO	NO	NO	NO	NO	NO	NO
MALAPA U.W.88	1	unknown	Ex situ	Calcified	733		NA	miner's block	NA	NA	NA	NA	BONE	ARTIO	BOVID	unknown	BOV III	LBN	FEM	D		A	unidentifiable	FR	L	NA	NA	NO	no specific comment	COMP+SPONG	ND	ND	ND	ND	ND	ND	ND	ND	ND	ND	ND	ND	ND	ND	ND	ND	ND	ND	ND
MALAPA U.W.88	1	unknown	Ex situ	Calcified	734		NA	B032	NA	NA	NA	NA	HORNCORE	ARTIO	BOVID	unknown	BOV III	HORNCORE	NA	ND		A	unidentifiable	FR	unidentifiable	NA	NA	NO	no specific comment	NA	NA	NA	NA	NA	151.4	34.7	26.9	NA	NA	unidentifiable	NO	NO	NO	NO	NO	NO	NO	NO	NO
MALAPA U.W.88	1	ND	ND	ND	735		NA	ND	ND	ND	ND	ND	BONE	CARN	FELID	NA	cf. Panthera	LBN	FEM	PSH-SH-DSH		A	unidentifiable	FR	R	NA	NA	NO	no specific comment	COMP	weathered	weathered	NA	NA	122.3	19.9	16.7	4.2	NO	1	NO	NO	NO	NO	NO	NO	NO	NO	NO
MALAPA U.W.88	1	unknown	Ex situ	Calcified	736		NA	B178	NA	NA	NA	NA	BONE	ARTIO	BOVID	unknown	BOV III	FBN	PELV	ACET		A	unidentifiable	FR	L	NA	NA	NO	no specific comment	COMP+SPONG	NA	NA	NA	NA	84.55	47.4	38.8	unidentifiable	NO	3	NO	NO	NO	NO	NO	NO	NO	NO	NO
MALAPA U.W.88	1	unknown	Ex situ	Calcified	737	a	NA	B215	NA	NA	NA	NA	BONE	ARTIO	BOVID	unknown	BOV III	FBN	unidentifiable	unidentifiable		A	unidentifiable	FR	unidentifiable	NA	NA	NO	no specific comment	COMP	NA	NA	NA	NA	79	60	16.5	16.5	NO	3	NO	NO	NO	NO	NO	NO	NO	NO	NO
MALAPA U.W.88	1	unknown	Ex situ	Calcified	737	b	NA	B215	NA	NA	NA	NA	BONE	MAM	unknown	NA	MAM I/II	RACHIS	RIB	STERN END		A	unidentifiable	FR	R	NA	NA	NO	no specific comment	COMP	NA	NA	NA	NA	25	15	7.4	NA	NO	1	NO	NO	NO	NO	NO	NO	NO	NO	NO
MALAPA U.W.88	1	unknown	Ex situ	Calcified	738		NA	B215	NA	NA	NA	NA	BONE	ARTIO	BOVID	unknown	BOV II	VER	THO	SP.PROC.		A	unidentifiable	FR	unidentifiable	NA	NA	NO	no specific comment	COMP	NA	NA	NA	NA	45	20	14.8	NA	NO	1	NO	NO	NO	NO	NO	NO	NO	NO	NO
MALAPA U.W.88	1	ND	ND	ND	739		NA	ND	ND	ND	ND	ND	BONE	ARTIO	BOVID	unknown	BOV II	VER	LUM	TRANS.PROC.		ND	unidentifiable	FR	/	NA	NA	NO	no specific comment	ND	NA	NA	NA	NA	ND	ND	ND	ND	NA	ND	ND	ND	ND	ND	ND	ND	ND	ND	ND
MALAPA U.W.88	1	ND	ND	ND	740		NA	ND	ND	ND	ND	ND	BONE	ARTIO	BOVID	unknown	BOV I	CRA	MAX	ND		ND	unidentifiable	FR	unidentifiable	NA	NA	NO	no specific comment	ND	NA	NA	NA	NA	ND	ND	ND	ND	NA	ND	ND	ND	ND	ND	ND	ND	ND	ND	ND
MALAPA U.W.88	1	unknown	Ex situ	Calcified	741		NA	B185	NA	NA	NA	NA	BONE	ARTIO	BOVID	unknown	BOV III	VER	LUM	TRANS.PROC.		A	unidentifiable	FR	/	NA	NA	NO	no specific comment	COMP	NA	NA	NA	NA	49.5	15.6	9	6	NO	1	NO	NO	NO	NO	NO	NO	NO	NO	NO
MALAPA U.W.88	1	unknown	Ex situ	Calcified	742		NA	B185	NA	NA	NA	NA	BONE	MAM	unknown	NA	MAM II/III	RACHIS	RIB	SH	fgmt	unidentifiable	unidentifiable	FR	unidentifiable	NA	NA	NO	no specific comment	COMP	NA	NA	NA	NA	37.2	13.3	4.3	4.3	NO	1	NO	NO	NO	NO	NO	NO	NO	NO	NO
MALAPA U.W.88	1	ND	In situ	Decalcified	743		NA	NA	-80320.3	2.86545e+06	1414.38	192	BONE	CARN	FELID	NA	cf. Dinofelis	SHBN	PHA	PHA2	CO	A	unidentifiable	CO	unidentifiable	NA	744	NA	no specific comment	COMP	NA	NA	NA	NA	20.7	11.5	8.9	unidentifiable	NO	1	NO	NO	NO	NO	NO	NO	NO	NO	NO
MALAPA U.W.88	1	ND	ND	ND	744		NA	ND	ND	ND	ND	ND	BONE	CARN	FELID	NA	cf. Dinofelis	SHBN	PHA	PHA3	CO	A	unidentifiable	CO	unidentifiable	NA	743	NA	no specific comment	COMP	NA	NA	NA	NA	19.2	8.8	8.9	unidentifiable	NO	1	NO	NO	NO	NO	NO	NO	NO	NO	NO
MALAPA U.W.88	1	unknown	Ex situ	Calcified	745		NA	B164	NA	NA	NA	NA	BONE	MAM	unknown	NA	MAM	LBN/FBN	unidentifiable	unidentifiable		unidentifiable	unidentifiable	FR	unidentifiable	NA	NA	NO	no specific comment	COMP	NA	NA	NA	NA	13.3	11.4	3.6	unidentifiable	NO	1	NO	NO	NO	NO	NO	NO	NO	NO	NO
MALAPA U.W.88	1	unknown	Ex situ	Calcified	745		NA	miner's block	NA	NA	NA	NA	BONE	UNG	unknown	NA	UNG V	RACHIS	RIB1/2	STERN END+PSH		A	unidentifiable	FR	R	NA	NA	NO	no specific comment	COMP+SPONG	NA	NA	NA	NA	98.4	24.1	20.2	unidentifiable	NO	2	NO	NO	NO	NO	NO	NO	NO	NO	NO
MALAPA U.W.88	3	ND	ND	Calcified	746		NA	ND	ND	ND	ND	ND	BONE+TOOTH	ARTIO	BOVID	Alcelaphini	BOV III	CRA	MAXT	UM2, UM3		A	unidentifiable	FR	unidentifiable	0	NA	NO	no specific comment	COMP+enamel	NA	NA	NA	NA	69.3	72.4	35	2.5	NO	1	NO	NO	NO	NO	NO	NO	NO	NO	NO
MALAPA U.W.88	1	ND	ND	Calcified	747	a	same dinofelis individual	ND	ND	ND	ND	ND	BONE	CARN	FELID	NA	Dinofelis aff.piveteaui	SHBN	TARS	CALC		A	unidentifiable	CO	R	NA	articulated ankle, 747a to 747g	NO	articulated ankle	COMP+SPONG	NA	NA	NA	NA	70.7	24	22.6	unidentifiable	NA	4	NO	NO	NO	NO	NO	NO	NO	NO	NO
MALAPA U.W.88	1	ND	ND	Calcified	747	b	same dinofelis individual	ND	ND	ND	ND	ND	BONE	CARN	FELID	NA	Dinofelis aff.piveteaui	SHBN	TARS	TAL		A	unidentifiable	CO	R	NA	articulated ankle, 747a to 747g	NO	articulated ankle	COMP+SPONG	NA	NA	NA	NA	37	29.8	22	unidentifiable	NA	4	NO	NO	NO	NO	NO	NO	NO	NO	NO
MALAPA U.W.88	1	ND	ND	Calcified	747	c	same dinofelis individual	ND	ND	ND	ND	ND	BONE	CARN	FELID	NA	Dinofelis aff.piveteaui	SHBN	TARS	NAVI		A	unidentifiable	CO	R	NA	articulated ankle, 747a to 747g	NO	articulated ankle	COMP+SPONG	NA	NA	NA	NA	33	21.7	11.4	unidentifiable	NA	3	NO	NO	NO	NO	NO	NO	NO	NO	NO
MALAPA U.W.88	1	ND	ND	Calcified	747	d	same dinofelis individual	ND	ND	ND	ND	ND	BONE	CARN	FELID	NA	Dinofelis aff.piveteaui	SHBN	TARS	CUBO		A	unidentifiable	CO	R	NA	articulated ankle, 747a to 747g	NO	articulated ankle	COMP+SPONG	NA	NA	NA	NA	19	18.3	18.8	unidentifiable	NA	3	NO	NO	NO	NO	NO	NO	NO	NO	NO
MALAPA U.W.88	1	ND	ND	Calcified	747	e	same dinofelis individual	ND	ND	ND	ND	ND	BONE	CARN	FELID	NA	Dinofelis aff.piveteaui	SHBN	TARS	CUN		A	unidentifiable	CO	R	NA	articulated ankle, 747a to 747g	NO	articulated ankle	COMP+SPONG	NA	NA	NA	NA	19.4	12.3	13.7	unidentifiable	NA	3	NO	NO	NO	NO	NO	NO	NO	NO	NO
MALAPA U.W.88	1	ND	ND	Calcified	747	f	same dinofelis individual	ND	ND	ND	ND	ND	BONE	CARN	FELID	NA	Dinofelis aff.piveteaui	META	MTT4	CO		A	unidentifiable	CO	R	NA	articulated ankle, 747a to 747g	NO	articulated ankle	COMP+SPONG	NA	NA	NA	NA	18.1	19	10.4	unidentifiable	NA	4	NO	NO	NO	NO	NO	NO	NO	NO	NO
MALAPA U.W.88	1	ND	ND	Calcified	747	g	same dinofelis individual	ND	ND	ND	ND	ND	BONE	CARN	FELID	NA	Dinofelis aff.piveteaui	META	MTT5	CO		A	unidentifiable	CO	R	NA	articulated ankle, 747a to 747g	NO	articulated ankle	COMP+SPONG	NA	NA	NA	NA	23.5	10.1	9.7	unidentifiable	NA	3	NO	NO	NO	NO	NO	NO	NO	NO	NO
MALAPA U.W.88	1	unknown	Ex situ	Calcified	748		NA	miner's block	NA	NA	NA	NA	BONE	ARTIO	BOVID	unknown	BOV II	LBN	FEM	CO		A	unidentifiable	CO	R	NA	NA	NO	two pieces forming the CO femur (recent fracture)	COMP+SPONG	NA	NA	NA	NA	212	57.3	52.3	3.4	NO	4	NO	NO	NO	NO	NO	NO	NO	NO	NO
MALAPA U.W.88	1	unknown	Ex situ	ND	749		NA	ND	NA	NA	NA	NA	BONE	PERISSO	EQUID	NA	unidentifiable	LBN	HUM	P-PSH		A	unidentifiable	FR	R	NA	NA	NO	no specific comment	ND	NA	weathered	NA	NA	NA	NA	NA	NA	NO	1	NO	NO	NO	NO	NO	NO	NO	NO	NO
MALAPA U.W.88	1	unknown	Ex situ	Calcified	750		NA	B235	NA	NA	NA	NA	BONE	ARTIO	BOVID	unknown	BOV III	SHBN	PHA	PHA1	P-PSH	A	unidentifiable	FR	unidentifiable	NA	NA	NO	no specific comment	SPONG+COMP	NA	weathered	NA	NA	38.2	27.4	18.5	4.2	NO	5	NO	NO	NO	NO	NO	NO	NO	NO	NO
MALAPA U.W.88	1	unknown	Ex situ	Calcified	751		NA	B235	NA	NA	NA	NA	BONE	ARTIO	BOVID	unknown	BOV III	SHBN	CARP/TARS	SES		J	unidentifiable	CO	unidentifiable	NA	752, 753, 754, 755, 756	NO	no specific comment	COMP+SPONG	NA	NA	NA	NA	ND	ND	ND	ND	NA	3	NO	NO	NO	NO	NO	NO	NO	NO	NO
MALAPA U.W.88	1	unknown	Ex situ	Calcified	752		NA	B235	NA	NA	NA	NA	BONE	ARTIO	BOVID	unknown	BOV III	SHBN	CARP/TARS	SES		J	unidentifiable	CO	unidentifiable	NA	751, 753, 754, 755, 757	NO	no specific comment	COMP+SPONG	NA	NA	NA	NA	ND	ND	ND	ND	NA	3	NO	NO	NO	NO	NO	NO	NO	NO	NO
MALAPA U.W.88	1	unknown	Ex situ	Calcified	753		NA	B235	NA	NA	NA	NA	BONE	ARTIO	BOVID	unknown	BOV III	SHBN	CARP/TARS	SES		J	unidentifiable	CO	unidentifiable	NA	751, 752, 754, 755, 758	NO	no specific comment	COMP+SPONG	NA	NA	NA	NA	ND	ND	ND	ND	NA	3	NO	NO	NO	NO	NO	NO	NO	NO	NO
MALAPA U.W.88	1	unknown	Ex situ	Calcified	754		NA	B235	NA	NA	NA	NA	BONE	ARTIO	BOVID	unknown	BOV III	SHBN	CARP/TARS	SES		J	unidentifiable	CO	unidentifiable	NA	751, 752, 753, 755, 759	NO	no specific comment	COMP+SPONG	NA	NA	NA	NA	ND	ND	ND	ND	NA	3	NO	NO	NO	NO	NO	NO	NO	NO	NO
MALAPA U.W.88	1	unknown	Ex situ	Calcified	755		NA	B235	NA	NA	NA	NA	BONE	ARTIO	BOVID	unknown	BOV III	SHBN	PHA	unidentifiable	P-PSH	A	unidentifiable	FR	unidentifiable	NA	751, 752, 753, 754, 760	NO	no specific comment	COMP+SPONG	weathered	NA	NA	NA	ND	ND	ND	ND	NO	3	NO	NO	NO	NO	NO	NO	NO	NO	NO
MALAPA U.W.88	1	unknown	Ex situ	Calcified	756		NA	B235	NA	NA	NA	NA	BONE	ARTIO	BOVID	unknown	BOV III	META	MTT	D-DSH		J	unidentifiable	FR	unidentifiable	NA	751, 752, 753, 754, 755	NO	adult size but metapodial not COly fused yet	COMP+SPONG	NA	weathered	NA	NA	ND	ND	ND	ND	NO	3	NO	NO	NO	NO	NO	NO	NO	NO	NO
MALAPA U.W.88	1	ND	ND	ND	757		NA	ND	ND	ND	ND	ND	BONE	ARTIO	BOVID	unknown	BOV	CRA	MAX	ND		unidentifiable	unidentifiable	FR	unidentifiable	NA	NA	NO	no specific comment	ND	NA	NA	NA	NA	ND	ND	ND	ND	NA	ND	ND	ND	ND	ND	ND	ND	ND	ND	ND
MALAPA U.W.88	1	unknown	Ex situ	Calcified	758		NA	B155	ND	ND	ND	ND	BONE	ARTIO	BOVID	unknown	BOV III	SHBN	PHA	PHA1	P-PSH	unidentifiable	unidentifiable	FR	unidentifiable	NA	759, 760	NO	missing distal part	COMP+SPONG	NA	NA	NA	NA	ND	ND	ND	ND	NO	3	NO	NO	YES?	NO	NO	NO	YES?	NO	NO
MALAPA U.W.88	1	unknown	Ex situ	Calcified	759		NA	B155	ND	ND	ND	ND	BONE	ARTIO	BOVID	unknown	BOV III	SHBN	PHA	unidentifiable	P-PSH	unidentifiable	unidentifiable	FR	unidentifiable	NA	758, 760	NO	no specific comment	COMP+SPONG	NA	NA	NA	NA	ND	ND	ND	ND	NO	3	NO	NO	NO	NO	NO	NO	NO	NO	NO
MALAPA U.W.88	1	unknown	Ex situ	Calcified	760		NA	B155	ND	ND	ND	ND	BONE	ARTIO	BOVID	unknown	BOV III	META	MTC/MTT	D-DSH		unidentifiable	unidentifiable	FR	unidentifiable	NA	758, 759	NO	no specific comment	COMP+SPONG	NA	NA	NA	NA	ND	ND	ND	ND	NO	3	NO	NO	YES?	NO	NO	NO	YES ?	NO	NO
MALAPA U.W.88	1	unknown	Ex situ	Calcified	761		NA	B213	NA	NA	NA	NA	BONE	MAM	unknown	NA	MAM II	LBN	unidentifiable	SH		unidentifiable	unidentifiable	FR	unidentifiable	NA	NA	NO	embedded in the same block of breccia as 762	COMP	weathered	weathered	weathered	weathered	47.8	26.1	14.7	3.1	NO	3	NO	NO	NO	NO	NO	NO	NO	NO	NO
MALAPA U.W.88	1	unknown	Ex situ	Calcified	762		NA	B213	NA	NA	NA	NA	BONE	SMAM	unknown	NA	MAM	LBN	FEM	D-DSH		A	unidentifiable	FR	L	NA	NA	NO	embedded in the same block of breccia as 761	COMP	unidentifiable	NA	NA	NA	23.8	11.8	13.5	unidentifiable	NO	1	NO	NO	NO	NO	NO	NO	NO	NO	NO
MALAPA U.W.88	1	ND	ND	ND	763		NA	ND	ND	ND	ND	ND	INSECT	INSECT	unknown	NA	Millipede	BODY	NA	ND		ND	unidentifiable	ND	unidentifiable	NA	NA	NO	no specific comment	ND	ND	ND	ND	ND	ND	ND	ND	ND	ND	ND	ND	ND	ND	ND	ND	ND	ND	ND	ND
MALAPA U.W.88	1	unknown	Ex situ	Calcified	764		NA	B233	NA	NA	NA	NA	BONE	ARTIO	BOVID	unknown	BOV III	LBN	HUM	D-DSH		A	unidentifiable	FR	L	NA	NA	NO	to be sliced for pollen analysis	COMP	ND	ND	ND	ND	ND	ND	ND	ND	ND	ND	ND	ND	ND	ND	ND	ND	ND	ND	ND
MALAPA U.W.88	1	ND	In situ	Decalcified	765	a	NA	NA	80314.3544	2865448.1375	1414.75		BONE	ARTIO	BOVID	unknown	BOV I	SHBN	TARS	CUN 2		A	unidentifiable	CO	R	NA	NA	NO	no specific comment	COMP+SPONG	NA	NA	NA	NA	ND	ND	ND	NA	NO	1	NO	NO	YES	YES	YES	NO	YES	NO	NO
MALAPA U.W.88	1	ND	In situ	Decalcified	765	b	NA	NA	80314.3544	2865448.1375	1414.75		BONE	ARTIO	BOVID	unknown	BOV I	SHBN	TARS	CUN 3		A	unidentifiable	CO	R	NA	NA	NO	no specific comment	COMP+SPONG	NA	NA	NA	NA	ND	ND	ND	ND	NO	1	NO	NO	YES	YES	YES	NO	YES	NO	NO
MALAPA U.W.88	1	unknown	Ex situ	Calcified	766		NA	B008	ND	ND	ND	ND	BONE	ARTIO	BOVID	unknown	BOV I	VER	LUM	TRANS.PROC.		unidentifiable	unidentifiable	FR	/	NA	Block B008 (same individual)	NO	no specific comment	COMP+SPONG	NA	NA	NA	NA	ND	ND	ND	ND	NO	1	NO	NO	NO	NO	NO	NO	NO	NO	NO
MALAPA U.W.88	1	unknown	Ex situ	Calcified	767		NA	B008	ND	ND	ND	ND	BONE	ARTIO	BOVID	unknown	BOV I	VER	LUM	BODY		unidentifiable	unidentifiable	FR	/	NA	Block B008 (same individual)	NO	no specific comment	COMP+SPONG	NA	NA	NA	NA	ND	ND	ND	ND	NO	1	NO	NO	NO	NO	NO	NO	NO	NO	NO
MALAPA U.W.88	1	unknown	Ex situ	Calcified	768		NA	B008	ND	ND	ND	ND	BONE	ARTIO	BOVID	unknown	BOV I	VER	LUM	BODY + SP.PROC.		unidentifiable	unidentifiable	near CO	/	NA	Block B008 (same individual)	NO	no specific comment	COMP+SPONG	NA	NA	NA	NA	ND	ND	ND	ND	NO	1	NO	NO	NO	NO	NO	NO	NO	NO	NO
MALAPA U.W.88	1	unknown	Ex situ	Calcified	769	a	same rabbit individual	B670	-80318.8	2.86545e+06	1415.28	NA	BONE	LAGO	LEPORID	NA	Lepus sp.	FBN	PELV	CO		A	unidentifiable	CO	R	NA	769a to 769e are same individual (articulation)	NO	all bones in articulation	COMP	NA	NA	NA	NA	60.8	10.7	8.7	NID	NA	1	NO	NO	NO	NO	NO	NO	NO	NO	NO
MALAPA U.W.88	1	unknown	Ex situ	Calcified	769	b	same rabbit individual	B670	-80318.8	2.86545e+06	1415.28		BONE	LAGO	LEPORID	NA	Lepus sp.	VER	SAC	CO		A	unidentifiable	CO	/	NA	769a to 769e are same individual (articulation)	NO	all bones in articulation	COMP	NA	NA	NA	NA	17.6	13	6.5	NID	NA	1	NO	NO	NO	NO	NO	NO	NO	NO	NO
MALAPA U.W.88	1	unknown	Ex situ	Calcified	769	c	same rabbit individual	B670	-80318.8	2.86545e+06	1415.28		BONE	LAGO	LEPORID	NA	Lepus sp.	VER	LUM	BODY+SP PROC + 1 TRANS PROC		A	unidentifiable	near CO	/	NA	769a to 769e are same individual (articulation)	NO	all bones in articulation	COMP	NA	NA	NA	NA	26.2	19	11.1	NID	NA	1	NO	NO	NO	NO	NO	NO	NO	NO	NO
MALAPA U.W.88	1	unknown	Ex situ	Calcified	769	d	same rabbit individual	B670	-80318.8	2.86545e+06	1415.28		BONE	LAGO	LEPORID	NA	Lepus sp.	VER	LUM	BODY		A	unidentifiable	FR	/	NA	769a to 769e are same individual (articulation)	NO	all bones in articulation	COMP	NA	NA	NA	NA	16.8	13.7	11.5	NID	NA	1	NO	NO	NO	NO	NO	NO	NO	NO	NO
MALAPA U.W.88	1	unknown	Ex situ	Calcified	769	e	same rabbit individual	B670	-80318.8	2.86545e+06	1415.28		BONE	LAGO	LEPORID	NA	Lepus sp.	VER	LUM	BODY		A	unidentifiable	FR	/	NA	769a to 769e are same individual (articulation)	NO	all bones in articulation	COMP	NA	NA	NA	NA	17.7	10.6	12	NID	NA	1	NO	NO	NO	NO	NO	NO	NO	NO	NO
MALAPA U.W.88	1	unknown	Ex situ	Calcified	770		NA	B047	NA	NA	NA		BONE	CARN	HERPESTID	NA	Herpestes sp.	RACHIS	SAC	CO		A	unidentifiable	CO	/	NA	NA	NO	no specific comment	COMP	NA	NA	NA	NA	20.7	26.2	15.5	NID	NA	1	NO	NO	NO	NO	NO	NO	NO	NO	NO
MALAPA U.W.88	1	unknown	Ex situ	Calcified	771		NA	B039	NA	NA	NA	NA	BONE	CARN	HERPESTID	NA	unknown	LBN	FEM	D		unidentifiable	unidentifiable	FR	R	NA	NA	NO	no specific comment	COMP	NID	NA	NA	NA	13.6	11.2	7.5	NID	NO	1	NO	NO	NO	NO	NO	NO	NO	NO	NO
MALAPA U.W.88	1	unknown	Ex situ	Calcified	772		NA	B157	NA	NA	NA	NA	BONE	MAM	unknown	NA	MAM I/II	CRA	MAX	unidentifiable	ALV	A	unidentifiable	FR	unidentifiable	NA	NA	NO	no specific comment	COMP	NA	NA	NA	NA	49.8	22.5	15	1	NA	1	NO	NO	NO	NO	NO	NO	NO	NO	NO
MALAPA U.W.88	1	unknown	Ex situ	Calcified	773		NA	B157	NA	NA	NA	NA	BONE	CARN	FELID	NA	cf. Dinofelis	META	MTC/MTT	SH-DSH-D		A	unidentifiable	FR	unidentifiable	NA	NA	NO	no specific comment	COMP	weathered	NA	NA	NA	52.7	16.9	13.5	2.7	NO	4	NO	NO	NO	NO	NO	NO	NO	NO	NO
MALAPA U.W.88	1	unknown	Ex situ	Calcified	774		NA	B157	NA	NA	NA	NA	BONE	CARN	unknown	NA	MAM	SHBN	CARP/TARS	SES	CO	unidentifiable	unidentifiable	CO	unidentifiable	NA	NA	NO	no specific comment	COMP+SPONG	NA	NA	NA	NA	11.1	6.6	6.9	unidentifiable	NA	unidentifiable	NO	NO	NO	NO	NO	NO	NO	NO	NO
MALAPA U.W.88	1	unknown	Ex situ	Calcified	775		NA	B157	NA	NA	NA	NA	BONE	CARN	unknown	NA	unknown	SHBN	CARP/TARS	SES	CO	unidentifiable	unidentifiable	CO	unidentifiable	NA	NA	NO	no specific comment	COMP+SPONG	NA	NA	NA	NA	10.2	8.1	6.4	unidentifiable	NA	unidentifiable	NO	NO	NO	NO	NO	NO	NO	NO	NO
MALAPA U.W.88	1	unknown	Ex situ	Calcified	776		NA	B157	NA	NA	NA	NA	BONE	CARN	HYAENID	NA	unknown	VER	CAU	CO		A	unidentifiable	CO	/	NA	NA	NO	no specific comment	SPONG+COMP	NA	NA	NA	NA	22.4	27.3	15.8	NID	NA	2	NO	NO	NO	NO	NO	NO	NO	NO	NO
MALAPA U.W.88	1	ND	ND	ND	777		NA	ND	ND	ND	ND	ND	BONE	MAM	unknown	NA	MAM	LBN	unidentifiable	SH		unidentifiable	unidentifiable	FR	unidentifiable	NA	NA	NO	crushed	ND	ND	ND	ND	ND	ND	ND	ND	ND	NA	ND	ND	ND	ND	ND	ND	ND	ND	ND	ND
MALAPA U.W.88	1	unknown	Ex situ	Calcified	777		NA	B157	NA	NA	NA	NA	BONE	CARN	FELID	NA	unidentifiable	LBN	RAD?	SH		A	unidentifiable	FR	unidentifiable	NA	NA	NO	no specific comment	COMP	weathered	weathered	NA	NA	119.1	34.5	19.9	5	YES	5	NO	NO	NO	NO	NO	NO	NO	NO	NO
MALAPA U.W.88	1	unknown	Ex situ	Calcified	778		NA	B157	ND	ND	ND	ND	BONE	CARN	HYAENID	NA	cf. P. brunnea	LBN	HUM	P-PSH-SH		A	unidentifiable	FR	L	NA	NA	NO	crushed	COMP+SPONG	NA	weathered	NA	NA	113.8	50	47	NID	NO	5	NO	NO	NO	NO	NO	NO	NO	NO	NO
MALAPA U.W.88	1	unknown	Ex situ	Calcified	779		NA	B157	ND	ND	ND	ND	BONE	MAM	unknown	NA	MAM	RACHIS	RIB	SH		A	unidentifiable	FR	unidentifiable	NA	NA	NO	no specific comment	COMP+SPONG	NA	NA	NA	NA	ND	ND	ND	NA	NO	4	NO	NO	YES	YES	NO	NO	YES	NO	NO
MALAPA U.W.88	1	ND	ND	ND	780		NA	ND	ND	ND	ND	ND	BONE	ARTIO	BOVID	unknown	unidentifiable	unidentifiable	unidentifiable	ND		unidentifiable	unidentifiable	FR	unidentifiable	NA	NA	NO	no specific comment	ND	NA	NA	NA	NA	ND	ND	ND	ND	NA	ND	ND	ND	ND	ND	ND	ND	ND	ND	ND
MALAPA U.W.88	5	unknown	Ex situ	Calcified	781	a	NA	B052	NA	NA	NA	NA	BONE+TOOTH	ROD	unknown	NA	RODENT	CRA	SKULL	CO	UI1, UM1, UM2, UM3	A	unidentifiable	CO	/	NA	NA	NO	skull, 2 hemi-mandible and humerus still embedded in the same small block of breccia	COMP	NA	NA	NA	NA	24.4	13.9	15.3	unidentifiable	NO	1	NO	NO	NO	NO	NO	NO	NO	NO	NO
MALAPA U.W.88	4	unknown	Ex situ	Calcified	781	b	NA	B052	NA	NA	NA	NA	BONE+TOOTH	ROD	unknown	NA	RODENT	CRA	MANT	CO	LI, LM1, LM2	A	unidentifiable	CO	R	NA	NA	NO	skull, 2 hemi-mandible and humerus still embedded in the same small block of breccia	COMP	NA	NA	NA	NA	25.4	14.8	4.3	unidentifiable	NO	1	NO	NO	NO	NO	NO	NO	NO	NO	NO
MALAPA U.W.88	3	unknown	Ex situ	Calcified	781	c	NA	B052	NA	NA	NA	NA	BONE+TOOTH	ROD	unknown	NA	RODENT	CRA	MANT	CO	LM1, LM2	A	unidentifiable	CO	L	NA	NA	NO	skull, 2 hemi-mandible and humerus still embedded in the same small block of breccia	COMP	NA	NA	NA	NA	22	16.8	8.9	unidentifiable	NO	1	NO	NO	NO	NO	NO	NO	NO	NO	NO
MALAPA U.W.88	1	unknown	Ex situ	Calcified	781	d	NA	B052	NA	NA	NA	NA	BONE	MIF	unknown	NA	MIF	LBN	HUM	CO		A	unidentifiable	CO	L	NA	NA	NO	skull, 2 hemi-mandible and humerus still embedded in the same small block of breccia	COMP	NA	NA	NA	NA	16.8	5.5	1.9	unidentifiable	NO	1	NO	NO	NO	NO	NO	NO	NO	NO	NO
MALAPA U.W.88	1	unknown	Ex situ	Calcified	782		NA	B157	NA	NA	NA	NA	BONE	CARN	HYAENID	NA	cf. P. brunnea	SHBN	PHA	PHA1	CO	A	unidentifiable	CO	unidentifiable	NA	NA	NO	still in connection with 782bis	COMP	NA	NA	NA	NA	23	9.3	8.5	NA	NO	3	NO	NO	NO	NO	NO	NO	NO	NO	NO
MALAPA U.W.88	1	unknown	Ex situ	Calcified	783		NA	B157	NA	NA	NA	NA	BONE	CARN	HYAENID	NA	cf. P. brunnea	SHBN	PHA	PHA2	CO	A	unidentifiable	CO	unidentifiable	NA	NA	NO	still in connection with 782	COMP	NA	NA	NA	NA	13.6	8.4	6.1	NA	NO	3	NO	NO	NO	NO	NO	NO	NO	NO	NO
MALAPA U.W.88	1	unknown	Ex situ	Calcified	784		NA	B157	NA	NA	NA	NA	BONE	CARN	HYAENID	NA	cf. P. brunnea	SHBN	PHA	PHA1	P-PSH-SH-DSH	A	unidentifiable	near CO	unidentifiable	NA	NA	NO	no specific comment	COMP	NA	weathered	NA	NA	24	9.4	7.4	NID	NO	4	NO	NO	NO	NO	NO	NO	NO	NO	NO
MALAPA U.W.88	1	unknown	Ex situ	Calcified	785		NA	B157	NA	NA	NA	NA	BONE	CARN	HYAENID	NA	cf. P. brunnea	SHBN	PHA	PHA1	near CO	A	unidentifiable	near CO	unidentifiable	NA	NA	NO	no specific comment	COMP	weathered	NA	NA	NA	23.4	8.4	4.9	NID	NO	4	NO	NO	NO	NO	NO	NO	NO	NO	NO
MALAPA U.W.88	1	unknown	Ex situ	Calcified	786		NA	B157	NA	NA	NA	NA	BONE	CARN	unknown	NA	unknown	SHBN	CARP/TARS	SES	CO	A	unidentifiable	CO	unidentifiable	NA	NA	NO	no specific comment	COMP+SPONG	NA	NA	NA	NA	11.7	4.1	6.2	unidentifiable	NA	3	NO	NO	NO	NO	NO	NO	NO	NO	NO
MALAPA U.W.88	1	unknown	Ex situ	Calcified	787		NA	B157	NA	NA	NA	NA	BONE	CARN	HYAENID	NA	cf. P. brunnea	META	MTT	SH-DSH-D		A	unidentifiable	FR	unidentifiable	NA	NA	NO	no specific comment	COMP	weathered	NA	NA	NA	33.8	9.6	9.1	1.9	NO	4	NO	NO	NO	NO	NO	NO	NO	NO	NO
MALAPA U.W.88	1	unknown	ex situ	Calcified	788		NA	B157	NA	NA	NA	NA	BONE	MAM	unknown	NA	MAM II	LBN	TIB?	SH+ep		A	unidentifiable	FR	unidentifiable	NA	NA	NO	no specific comment	COMP+SPONG	NA	weathered	NA	NA	71.3	22.2	16.6	5.4	NO	4	NO	NO	NO	NO	NO	NO	NO	NO	NO
MALAPA U.W.88	1	unknown	Ex situ	Calcified	789		NA	B157	NA	NA	NA	NA	BONE	CARN	unknown	NA	unknown	SHBN	CARP/TARS	SES	CO	A	unidentifiable	CO	unidentifiable	NA	NA	NO	no specific comment	COMP+SPONG	NA	NA	NA	NA	11.7	5.7	3.8	NA	NO	2	NO	NO	NO	NO	NO	NO	NO	NO	NO
MALAPA U.W.88	1	unknown	Ex situ	Calcified	789		NA	B157	NA	NA	NA	NA	BONE	MAM	unknown	NA	MAM II/III	LBN	HUM?	D	ART SURF	unidentifiable	unidentifiable	FR	unidentifiable	NA	NA	NO	no specific comment	SPONG+COMP	unidentifiable	NA	NA	NA	62.1	51.3	30.8	unidentifiable	NO	3 to 4	NO	NO	NO	NO	NO	NO	NO	NO	NO
MALAPA U.W.88	1	unknown	Ex situ	Calcified	792		NA	B157	NA	NA	NA	NA	BONE	ARTIO	SUID	NA	M.andrewsi?	META	MT3/4	D	ep non fused	J	unidentifiable	CO	unidentifiable	NA	NA	NO	CO distal epiphyse	SPONG+COMP	NA	NA	NA	NA	32	19.7	27.2	NA	NA	1	NO	NO	NO	NO	NO	NO	NO	NO	NO
MALAPA U.W.88	1	unknown	Ex situ	Calcified	794		NA	B157	NA	NA	NA	NA	BONE	UNG	GIRAFFID/ELEPHANTID	NA	UNG V	LBN	ULN	PSH-SH-DSH		A	unidentifiable	FR	unidentifiable	NA	NA	NO	no specific comment	COMP+SPONG	weathered	weathered	NA	NA	295	53	31.5	11.6	NO	5	NO	NO	YES	NO	NO	NO	YES	NO	NO
MALAPA U.W.88	1	unknown	Ex situ	Calcified	795		NA	B244	NA	NA	NA	NA	BONE	ARTIO	BOVID	unknown	BOV III	CRA	OCC	CONDYLE		A	unidentifiable	FR	R	NA	NA	NO	no specific comment	COMP+SPONG	NA	NA	NA	NA	73.4	62	37.2	2	NO	2	NO	NO	NO	NO	NO	NO	NO	NO	NO
MALAPA U.W.88	4	ND	In situ	Decalcified	796		NA	NA	-80313.7	2.86545e+06	1415.99	304	BONE+TOOTH	ARTIO	BOVID	unknown	BOV III	CRA	MAXT	UPM3, UPM4, UM1		O	unidentifiable	FR	R	3	NA	NA	no specific comment	COMP+SPONG	NA	NA	NA	NA	90.3	64.2	37.4	2.5	NO	1	NO	NO	NO	NO	NO	NO	NO	NO	NO
MALAPA U.W.88	3	unknown	Ex situ	Calcified	797	a	NA	B202	NA	NA	NA	NA	BONE+TOOTH	ARTIO	BOVID	unknown	BOV III	CRA	MAXT	UM2, UM3		A	unidentifiable	FR	L	1	797b, 797c, 797d (likely to be the same individual)	NO	no specific comment	COMP+enamel	NA	NA	NA	NA	79	33	50.7	unidentifiable	NO	2	NO	NO	NO	NO	NO	NO	NO	NO	NO
MALAPA U.W.88	3	unknown	Ex situ	Calcified	797	b	NA	B202	NA	NA	NA	NA	BONE+TOOTH	ARTIO	BOVID	unknown	BOV III	CRA	MANT	LPM4, erupting LM1		JA	unidentifiable	FR	L	0	797a, 797c, 797d (likely to be the same individual)	NO	no specific comment	COMP+enamel	NA	NA	NA	NA	34.9	23.1	11.5	unidentifiable	NO	1	NO	NO	NO	NO	NO	NO	NO	NO	NO
MALAPA U.W.88	1	unknown	Ex situ	Calcified	797	c	NA	B202	NA	NA	NA	NA	BONE	ARTIO	BOVID	unknown	BOV III	CRA	MAN	CONDYLE		A	unidentifiable	FR	L	NA	797a, 797b, 797d (likely to be the same individual)	NO	no specific comment	COMP+SPONG	NA	NA	NA	NA	42.9	24.8	28.3	unidentifiable	NO	2 to 3	NO	NO	NO	NO	NO	NO	NO	NO	NO
MALAPA U.W.88	1	unknown	Ex situ	Calcified	797	d	NA	B202	NA	NA	NA	NA	BONE	ARTIO	BOVID	unknown	BOV III	CRA	SKULL	unidentifiable		A	unidentifiable	FR	unidentifiable	NA	797a, 797b, 797c (likely to be the same individual)	NO	no specific comment	COMP	NA	NA	NA	NA	49.7	13	16.3	unidentifiable	NO	2	NO	NO	NO	NO	NO	NO	NO	NO	nn
MALAPA U.W.88	2	ND	In situ	Decalcified	798		NA	NA	80312.2868	65453.1418	1415.8	7	BONE+TOOTH	ARTIO	BOVID	unknown	BOV III	CRA	MANT	LPM3		A	unidentifiable	FR	ND	unidentifiable	NA	NO	previous number (written on the tooth) = 556	NA	NA	NA	NA	NA	ND	ND	ND	NA	NO	1	NO	NO	YES	YES	YES	NO	NO	NO	NO
MALAPA U.W.88	1	unknown	Ex situ	Calcified	799		NA	B157	NA	NA	NA	NA	BONE	UNG	unknown	NA	UNG III	META	MTC/MTT	D	ep non fused	JA	unidentifiable	FR	unidentifiable	NA	NA	NO	no specific comment	SPONG+COMP	NA	NA	NA	NA	38.6	26.8	19.5	unidentifiable	NO	2	NO	NO	NO	NO	NO	NO	NO	NO	NO
MALAPA U.W.88	1	unknown	Ex situ	Calcified	801		NA	B157	NA	NA	NA	NA	BONE	ARTIO	BOVID	unknown	BOV II	SHBN	PHA	PHA2	P-PSH-SH	A	unidentifiable	FR	unidentifiable	NA	NA	NO	no specific comment	COMP	NA	unidentifiable	NA	NA	20	19	13.7	3.2	NO	3	NO	NO	NO	NO	NO	NO	NO	NO	NO
MALAPA U.W.88	1	ND	In situ	Decalcified	802		NA	NA	-80312.4	2.86545e+06	1445.2	25	BONE	CARN	FELID	NA	cf. Dinofelis	LBN	RAD	D		A	unidentifiable	FR	R	NA	NA	NA	no specific comment	COMP	weathered	NA	NA	NA	29.9	25.5	24	2.4	NO	2 to 3	NO	NO	YES	YES	NO	NO	NO	NO	NO
MALAPA U.W.88	1	unknown	ex situ	Calcified	802		NA	B505	NA	NA	NA	NA	BONE	MAM	unknown	NA	MAM II/IV	CRA	SKULL	unidentifiable		unidentifiable	unidentifiable	FR	unidentifiable	NA	NA	NO	no specific comment	COMP+SPONG	NA	NA	NA	NA	122.5	121	47.4	unidentifiable	NO	1	NO	NO	NO	NO	NO	NO	NO	NO	NO
MALAPA U.W.88	1	unknown	Ex situ	Calcified	803		NA	B120	NA	NA	NA	NA	BONE	CARN	FELID	NA	cf. Dinofelis	LBN	RAD	D		A	unidentifiable	FR	L	NA	NA	NO	no specific comment	SPONG+COMP	weathered	NA	NA	NA	48.8	26.5	38.5	unidentifiable	NO	2 to 3	NO	NO	NO	NO	NO	NO	NO	NO	NO
MALAPA U.W.88	1	unknown	Ex situ	Calcified	804		NA	B120	NA	NA	NA	NA	BONE	MAM	unknown	NA	MAM	SHBN	CARP	MAG		A	unidentifiable	CO	L	NA	805	NO	no specific comment	COMP+SPONG	NA	NA	NA	NA	ND	ND	ND	NA	NO	4	NO	NO	NO	NO	NO	NO	NO	NO	NO
MALAPA U.W.88	1	unknown	Ex situ	Calcified	805		NA	B120	NA	NA	NA	NA	BONE	CARN	FELID	NA	possible Dinofelis	FBN	PELV	ILI BLADE		A	unidentifiable	FR	R	NA	804	NO	no specific comment	COMP	NA	NA	NA	NA	112	47.7	9.2	NA	NA	5	NO	NO	YES	YES	YES	NO	YES	NO	YES
MALAPA U.W.88	1	unknown	Ex situ	Calcified	806		NA	B120	NA	NA	NA	NA	BONE	CARN	FELID	NA	cf. Dinofelis	LBN	ULN	D		A	unidentifiable	FR	L	NA	NA	NO	no specific comment	SPONG+COMP	weathered	NA	NA	NA	33.2	28.1	15.4	unidentifiable	NO	2	NO	NO	NO	NO	NO	NO	NO	NO	NO
MALAPA U.W.88	1	unknown	Ex situ	Calcified	808		NA	B245	NA	NA	NA	NA	BONE	ARTIO	BOVID	unknown	BOV II	RACHIS	RIB	SH +STERN END		A	unidentifiable	FR	R	NA	NA	NO	no specific comment	COMP	NA	weathered	NA	NA	83	36.5	17.2	NA	NO	1	NO	NO	NO	NO	NO	NO	NO	NO	NO
MALAPA U.W.88	1	unknown	Ex situ	Calcified	811		NA	B221	NA	NA	NA	NA	BONE	ARTIO	BOVID	unknown	BOV II	META	MTC	P-PSH		A	unidentifiable	FR	L	NA	NA	NO	no specific comment	COMP	NA	weathered	NA	NA	29.3	22.3	11.7	3.5	NO	1	NO	NO	YES	YES	NO	NO	NO	NO	NO
MALAPA U.W.88	3	unknown	Ex situ	Calcified	812		possibly same canid individual	B379?	ND	ND	ND	ND	BONE+TOOTH	CARN	CANID	NA	Vulpes cf. chacma	CRA	MANT	HOR+LPM4, LM1		A	unidentifiable	FR	L	0	813, 814	NO	no specific comment	COMP+enamel	NA	NA	NA	NA	60.9	30.2	5.1	unidentifiable	NA	1	NO	NO	NO	NO	NO	NO	NO	NO	NO
MALAPA U.W.88	1	unknown	Ex situ	Calcified	813		possibly same canid individual	B379	-80303.2	2865462	1443.81		BONE	CARN	CANID	NA	Vulpes cf. chacma	RACHIS	RIB1	CO		A	unidentifiable	CO	R	NA	812, 814	NO	broken in 2 pieces (prepa)	COMP	NA	NA	NA	NA	46.4	11	3.2	unidentifiable	NA	1	NO	NO	NO	NO	NO	NO	NO	NO	NO
MALAPA U.W.88	1	unknown	Ex situ	Calcified	814		possibly same canid individual	B379	-80303.2	2865462	1443.81		BONE	CARN	CANID	NA	Vulpes cf. chacma	TTH	LM2	CO		A	unidentifiable	CO	L	0	812, 813	NO	no specific comment	enamel	NA	NA	NA	NA	6.2	5.1	8.5	NA	NA	1	NO	NO	NO	NO	NO	NO	NO	NO	NO
MALAPA U.W.88	1	unknown	Ex situ	Calcified	816		NA	B113	NA	NA	NA	NA	BONE	CARN	FELID	NA	cf. Dinofelis	META	MTC3/4	SH-DSH-D		A	unidentifiable	FR	R	NA	NA	NO	no specific comment	COMP+SPONG	weathered	NA	NA	NA	51.8	16.5	15.7	3.1	NO	4	NO	NO	NO	NO	NO	NO	NO	NO	NO
MALAPA U.W.88	1	ND	ND	ND	818		NA	ND	ND	ND	ND	ND	BONE	MAM	unknown	NA	MAM	LBN	FIB	ND		ND	unidentifiable	FR	ND	NA	NA	NO	no specific comment	ND	ND	ND	ND	ND	ND	ND	ND	ND	ND	ND	ND	ND	ND	ND	ND	ND	ND	ND	ND
MALAPA U.W.88	1	unknown	Ex situ	Calcified	820		NA	B197	NA	NA	NA	NA	BONE	CARN	FELID	NA	large felid	CRA	OCC	CONDYLE		J	unidentifiable	FR	R	NA	821	NO	no specific comment	COMP	NA	NA	NA	NA	36.9	29	28.5	unidentifiable	NA	1	NO	NO	NO	NO	NO	NO	NO	NO	NO
MALAPA U.W.88	1	unknown	Ex situ	Calcified	821		NA	B197	NA	NA	NA	NA	BONE	CARN	FELID	NA	large felid	CRA	SPHEN	ND		J	unidentifiable	FR	/	NA	820	NO	no specific comment	COMP	NA	NA	NA	NA	41.1	29.7	13.2	unidentifiable	NA	1	NO	NO	NO	NO	NO	NO	NO	NO	NO
MALAPA U.W.88	1	unknown	Ex situ	Calcified	822		NA	B822	NA	NA	NA	NA	BONE	CARN	HERPESTID	NA	unknown	CRA	SKULL	PAR right and left, left ZYG, VOMER, right and left AUDIT BULLAE		A	unidentifiable	FR	/	NA	NA	NO	no specific comment	COMP	NA	NA	NA	NA	64	44.5	33.7	NID	NA	1	NO	NO	NO	NO	NO	NO	NO	NO	NO
MALAPA U.W.88	1	ND	ND	ND	831		NA	ND	ND	ND	ND	ND	BONE	MAM	unknown	NA	MAM	LBN	ULN	ND		unidentifiable	unidentifiable	FR	unidentifiable	NA	NA	NO	no specific comment	ND	ND	ND	ND	ND	ND	ND	ND	ND	ND	ND	ND	ND	ND	ND	ND	ND	ND	ND	ND
MALAPA U.W.88	1	ND	ND	ND	833		NA	ND	ND	ND	ND	ND	BONE	MAM	unknown	NA	MAM	LBN	ULN	ND		unidentifiable	unidentifiable	FR	unidentifiable	NA	NA	NO	no specific comment	ND	ND	ND	ND	ND	ND	ND	ND	ND	ND	ND	ND	ND	ND	ND	ND	ND	ND	ND	ND
MALAPA U.W.88	1	ND	ND	ND	834		NA	ND	-80313.6	2.86545e+06	1414.6		BONE	MAM	unknown	NA	MAM	CRA	MAN	ND		unidentifiable	unidentifiable	FR	L	NA	NA	NO	no specific comment	ND	NA	NA	NA	NA	ND	ND	ND	ND	NA	ND	ND	ND	ND	ND	ND	ND	ND	ND	ND
MALAPA U.W.88	4	unknown	Ex situ	Calcified	834		NA	ND	-80314.8	2.86545e+06	1443.26	163	BONE+TOOTH	CARN	VIVERRID	NA	Genetta sp.	CRA	MANT	HOR+ LC, LPM4, LM1		A	unidentifiable	near CO	L	0	NA	NO	no specific comment	COMP+enamel	NA	NA	NA	NA	42.6	11.9	5.3	NID	NA	1 to 2	NO	NO	NO	NO	NO	NO	NO	NO	NO
MALAPA U.W.88	2	unknown	Ex situ	Calcified	835		NA	B238	NA	NA	NA	NA	BONE+TOOTH	ROD	unknown	NA	RODENT	CRA	SKULL	UI left	near CO	A	unidentifiable	near CO	/	unidentifiable	NA	NO	still embedded in breccia	COMP	NA	NA	NA	NA	22.8	15.5	9.5	unidentifiable	NA	1	NO	NO	NO	NO	NO	NO	NO	NO	NO
MALAPA U.W.88	4	unknown	Ex situ	Calcified	836		NA	B052	NA	NA	NA	NA	BONE+TOOTH	LAGO	LEPORID	NA	Lepus sp.	CRA	MANT	near CO (ant portion missing); LM1, LM2, LM3		A	unidentifiable	near CO	R	0	NA	NO	no specific comment	COMP	NA	NA	NA	NA	53.6	32	4.7	NA	NA	1	NO	NO	NO	NO	NO	NO	NO	NO	NO
MALAPA U.W.88	1	unknown	Ex situ	Calcified	838		NA	B331	-80306.2	2.86546e+06	1444.15	399	BONE	CARN	CANID	NA	size wild dog	LBN	FEM	D		A	unidentifiable	FR	R	NA	NA	NO	no specific comment	COMP+SPONG	weathered	NA	NA	NA	50.7	28.6	35.9	3.6	NO	2	NO	NO	NO	NO	NO	NO	NO	NO	NO
MALAPA U.W.88	1	unknown	Ex situ	Calcified	839		NA	B899	NA	NA	NA	NA	BONE	MAM	unknown	NA	MAM I	CRA	SKULL	auditory bulla	CO	A	unidentifiable	CO	ND	NA	NA	NO	no specific comment	COMP	NA	NA	NA	NA	18.3	9.2	7.5	0.9	NO	1	NO	NO	NO	NO	NO	NO	NO	NO	NO
MALAPA U.W.88	1	ND	In situ	Decalcified	840		NA	NA	-80315.3	2.86545e+06	1415.6	907	TOOTH	UNG	unknown	NA	UNG	TTH	fgmt < 2 cm	crown fgmt		unidentifiable	unidentifiable	FR	unidentifiable	unidentifiable	NA	NA	no specific comment	ND	ND	ND	ND	ND	ND	ND	ND	ND	ND	ND	ND	ND	ND	ND	ND	ND	ND	ND	ND
MALAPA U.W.88	1	ND	In situ	Decalcified	841		NA	NA	-80311.7	2.86545e+06	1413.33	47	TOOTH	UNG	unknown	NA	UNG	TTH	fgmt < 2 cm	crown fgmt		unidentifiable	unidentifiable	FR	unidentifiable	unidentifiable	NA	NA	no specific comment	ND	ND	ND	ND	ND	ND	ND	ND	ND	ND	ND	ND	ND	ND	ND	ND	ND	ND	ND	ND
MALAPA U.W.88	1	unknown	Ex situ	Decalcified	842		NA	surface of pit	NA	NA	NA	NA	TOOTH	ARTIO	BOVID	unknown	BOV II/III	TTH	PM/M	CROWN+ROOT		A	unidentifiable	FR	unidentifiable	0	NA	NO	no specific comment	enamel+COMP	NA	NA	NA	NA	57.4	14.7	14.7	NA	NA	3	NO	NO	NO	NO	NO	NO	NO	NO	NO
MALAPA U.W.88	2	ND	In situ	Decalcified	844		NA	NA	-80317.9	2.86545e+06	1415.32	814	TOOTH	UNG	unknown	NA	UNG	TTH	fgmt < 2 cm	crown fgmt		unidentifiable	unidentifiable	FR	unidentifiable	unidentifiable	NA	NA	no specific comment	ND	ND	ND	ND	ND	ND	ND	ND	ND	ND	ND	ND	ND	ND	ND	ND	ND	ND	ND	ND
MALAPA U.W.88	1	unknown	Ex situ	Decalcified	845		NA	surface of pit	NA	NA	NA	NA	TOOTH	UNG	unknown	NA	UNG	TTH	fgmt < 2 cm	crown fgmt		unidentifiable	unidentifiable	FR	unidentifiable	unidentifiable	NA	NA	no specific comment	ND	ND	ND	ND	ND	ND	ND	ND	ND	ND	ND	ND	ND	ND	ND	ND	ND	ND	ND	ND
MALAPA U.W.88	2	unknown	Ex situ	Decalcified	846		NA	surface of pit	NA	NA	NA	NA	TOOTH	UNG	unknown	NA	UNG	TTH	fgmt < 2 cm	crown fgmt		unidentifiable	unidentifiable	FR	unidentifiable	unidentifiable	NA	NO	no specific comment	ND	ND	ND	ND	ND	ND	ND	ND	ND	ND	ND	ND	ND	ND	ND	ND	ND	ND	ND	ND
MALAPA U.W.88	1	ND	In situ	Decalcified	847		NA	NA	-80311.3	2.86545e+06	1414.38	192	TOOTH	UNG	unknown	NA	UNG	TTH	fgmt < 2 cm	crown fgmt		unidentifiable	unidentifiable	FR	unidentifiable	unidentifiable	NA	NA	no specific comment	ND	ND	ND	ND	ND	ND	ND	ND	ND	ND	ND	ND	ND	ND	ND	ND	ND	ND	ND	ND
MALAPA U.W.88	1	unknown	Ex situ	Calcified	848		NA	B118	NA	NA	NA	NA	BONE	ARTIO	BOVID	unknown	BOV I	LBN	FEM	P-PSH		A	unidentifiable	FR	R	NA	NA	NO	no specific comment	COMP	NA	weathered	NA	NA	53	30	15	ND	NO	4 to 5	NO	NO	NO	NO	NO	NO	NO	NO	NO
MALAPA U.W.88	1	unknown	Ex situ	Calcified	850		NA	B862	NA	NA	NA	NA	BONE	MAM	unknown	NA	MAM II	LBN	FEM	P-PSH	ep non fused	JA	unidentifiable	FR	R	NA	NA	NO	no specific comment	COMP+SPONG	NA	unidentifiable	NA	NA	71.7	47.3	26.9	3.5	NO	2	NO	NO	NO	NO	NO	NO	NO	NO	NO
MALAPA U.W.88	1	unknown	Ex situ	Calcified	851		NA	B1034	NA	NA	NA	NA	BONE	ARTIO	BOVID	unknown	BOV III	LBN	RAD	P-PSH	half shaft	A	unidentifiable	FR	unidentifiable	NA	NA	NO	no specific comment	COMP	NA	weathered	NA	NA	99.6	64	37.5	5.3	NO	3	NO	NO	NO	NO	NO	NO	NO	NO	NO
MALAPA U.W.88	1	ND	In situ	Decalcified	852		NA	NA	-80310.6	2.86545e+06	1414.97		TOOTH	UNG	BOVID/EQUID	unknown	UNG	TTH	unidentifiable	crown fgmt		unidentifiable	unidentifiable	FR	unidentifiable	unidentifiable	NA	NA	no specific comment	enamel	NA	NA	NA	NA	27.4	8.4	2.9	NA	NA	2	NO	NO	NO	NO	NO	NO	NO	NO	NO
MALAPA U.W.88	1	ND	In situ	Decalcified	853	a	NA	NA	-80313.6	2.86545e+06	1414.91	NA	TOOTH	ARTIO	BOVID	unknown	BOV II/III	TTH	PM/M	crown fgmt		unidentifiable	unidentifiable	FR	unidentifiable	unidentifiable	NA	NA	no specific comment	enamel	NA	NA	NA	NA	30.3	12.8	5.4	NA	NA	unidentifiable	NO	NO	YES	YES	YES	NO	NO	NO	NO
MALAPA U.W.88	1	ND	In situ	Decalcified	853	b	NA	NA	-80313.6	2.86545e+06	1414.91		TOOTH	ARTIO	BOVID	unknown	BOV II/III	TTH	PM/M	crown fgmt		unidentifiable	unidentifiable	FR	unidentifiable	unidentifiable	NA	NA	no specific comment	enamel	NA	NA	NA	NA	23.3	10.5	5.3	NA	NA	unidentifiable	NO	NO	NO	NO	NO	NO	NO	NO	NO
MALAPA U.W.88	4	ND	In situ	Decalcified	853	c	NA	NA	-80313.6	2.86545e+06	1414.91		TOOTH	ARTIO	BOVID	unknown	BOV	TTH	fgmt < 2 cm	crown fgmt		unidentifiable	unidentifiable	FR	unidentifiable	unidentifiable	NA	NA	no specific comment	ND	ND	ND	ND	ND	ND	ND	ND	ND	ND	ND	ND	ND	ND	ND	ND	ND	ND	ND	ND
MALAPA U.W.88	1	ND	In situ	Decalcified	854		NA	NA	-80311.3	2.86545e+06	1413.22	34	TOOTH	UNG	unknown	NA	UNG	TTH	fgmt < 2 cm	crown fgmt		unidentifiable	unidentifiable	FR	unidentifiable	unidentifiable	NA	NA	no specific comment	ND	ND	ND	ND	ND	ND	ND	ND	ND	ND	ND	ND	ND	ND	ND	ND	ND	ND	ND	ND
MALAPA U.W.88	1	unknown	In situ	Decalcified	855		NA	NA	-80303.6	2.86544e+06	1414.97	292	TOOTH	ARTIO	BOVID	unknown	BOV II/IV	TTH	PM/M	crown fgmt		unidentifiable	unidentifiable	FR	unidentifiable	unidentifiable	NA	NA	no specific comment	enamel	NA	NA	NA	NA	33.1	11.1	3.1	NA	NA	unidentifiable	NO	NO	NO	NO	NO	NO	NO	NO	NO
MALAPA U.W.88	1	unknown	Ex situ	Decalcified	856	a	NA	surface of pit	NA	NA	NA	NA	TOOTH	UNG	BOVID/EQUID	unknown	UNG II/IV	TTH	PM/M	crown fgmt		unidentifiable	unidentifiable	FR	unidentifiable	unidentifiable	NA	NO	no specific comment	enamel	NA	NA	NA	NA	28.7	11.6	4.5	NA	NA	unidentifiable	NO	NO	NO	NO	NO	NO	NO	NO	NO
MALAPA U.W.88	1	unknown	Ex situ	Decalcified	856	b	NA	surface of pit	NA	NA	NA	NA	TOOTH	UNG	BOVID/EQUID	unknown	UNG II/IV	TTH	PM/M	crown fgmt		unidentifiable	unidentifiable	FR	unidentifiable	unidentifiable	NA	NO	no specific comment	enamel	NA	NA	NA	NA	42.8	9.7	5.7	NA	NA	unidentifiable	NO	NO	NO	NO	NO	NO	NO	NO	NO
MALAPA U.W.88	1	unknown	Ex situ	Decalcified	856	c	NA	surface of pit	NA	NA	NA	NA	TOOTH	UNG	BOVID/EQUID	unknown	UNG II/IV	TTH	PM/M	crown fgmt		unidentifiable	unidentifiable	FR	unidentifiable	unidentifiable	NA	NO	no specific comment	enamel	NA	NA	NA	NA	35.8	12.9	5.5	NA	NA	unidentifiable	NO	NO	NO	NO	NO	NO	NO	NO	NO
MALAPA U.W.88	1	unknown	Ex situ	Decalcified	856	d	NA	surface of pit	NA	NA	NA	NA	TOOTH	UNG	BOVID/EQUID	unknown	UNG II/IV	TTH	PM/M	crown fgmt		unidentifiable	unidentifiable	FR	unidentifiable	unidentifiable	NA	NO	no specific comment	enamel	NA	NA	NA	NA	31.5	12.2	31.5	NA	NA	unidentifiable	NO	NO	NO	NO	NO	NO	NO	NO	NO
MALAPA U.W.88	1	unknown	Ex situ	Decalcified	856	e	NA	surface of pit	NA	NA	NA	NA	TOOTH	UNG	BOVID/EQUID	unknown	UNG II/IV	TTH	PM/M	crown fgmt		unidentifiable	unidentifiable	FR	unidentifiable	unidentifiable	NA	NO	no specific comment	enamel	NA	NA	NA	NA	32.6	7.7	3.6	NA	NA	unidentifiable	NO	NO	NO	NO	NO	NO	NO	NO	NO
MALAPA U.W.88	1	unknown	Ex situ	Decalcified	856	f	NA	surface of pit	NA	NA	NA	NA	TOOTH	UNG	BOVID/EQUID	unknown	UNG II/IV	TTH	PM/M	crown fgmt		unidentifiable	unidentifiable	FR	unidentifiable	unidentifiable	NA	NO	no specific comment	enamel	NA	NA	NA	NA	29.5	13.4	1.7	NA	NA	unidentifiable	NO	NO	NO	NO	NO	NO	NO	NO	NO
MALAPA U.W.88	1	unknown	Ex situ	Decalcified	856	g	NA	surface of pit	NA	NA	NA	NA	TOOTH	UNG	BOVID/EQUID	unknown	UNG II/IV	TTH	PM/M	crown fgmt		unidentifiable	unidentifiable	FR	unidentifiable	unidentifiable	NA	NO	no specific comment	enamel	NA	NA	NA	NA	25.1	11.5	5.3	NA	NA	unidentifiable	NO	NO	NO	NO	NO	NO	NO	NO	NO
MALAPA U.W.88	1	unknown	Ex situ	Decalcified	856	h	NA	surface of pit	NA	NA	NA	NA	TOOTH	UNG	BOVID/EQUID	unknown	UNG II/IV	TTH	PM/M	crown fgmt		unidentifiable	unidentifiable	FR	unidentifiable	unidentifiable	NA	NO	no specific comment	enamel	NA	NA	NA	NA	31.1	9.3	4.4	NA	NA	unidentifiable	NO	NO	NO	NO	NO	NO	NO	NO	NO
MALAPA U.W.88	1	unknown	Ex situ	Decalcified	856	i	NA	surface of pit	NA	NA	NA	NA	TOOTH	UNG	BOVID/EQUID	unknown	UNG II/IV	TTH	PM/M	crown fgmt		unidentifiable	unidentifiable	FR	unidentifiable	unidentifiable	NA	NO	no specific comment	enamel	NA	NA	NA	NA	30.9	8.1	4.3	NA	NA	unidentifiable	NO	NO	NO	NO	NO	NO	NO	NO	NO
MALAPA U.W.88	1	unknown	Ex situ	Decalcified	856	j	NA	surface of pit	NA	NA	NA	NA	TOOTH	UNG	BOVID/EQUID	unknown	UNG II/IV	TTH	PM/M	crown fgmt		unidentifiable	unidentifiable	FR	unidentifiable	unidentifiable	NA	NO	no specific comment	enamel	NA	NA	NA	NA	30	11.7	7.5	NA	NA	unidentifiable	NO	NO	NO	NO	NO	NO	NO	NO	NO
MALAPA U.W.88	1	unknown	Ex situ	Decalcified	856	k	NA	surface of pit	NA	NA	NA	NA	TOOTH	UNG	BOVID/EQUID	unknown	UNG II/IV	TTH	PM/M	crown fgmt		unidentifiable	unidentifiable	FR	unidentifiable	unidentifiable	NA	NO	no specific comment	enamel	NA	NA	NA	NA	33.5	9.2	2.3	NA	NA	unidentifiable	NO	NO	NO	NO	NO	NO	NO	NO	NO
MALAPA U.W.88	>40	unknown	Ex situ	Decalcified	856	l	NA	surface of pit	NA	NA	NA	NA	TOOTH	UNG	BOVID/EQUID	unknown	UNG II/IV	TTH	fgmt < 2 cm	crown fgmt		unidentifiable	unidentifiable	FR	unidentifiable	unidentifiable	NA	NO	no specific comment	ND	ND	ND	ND	ND	ND	ND	ND	ND	ND	ND	ND	ND	ND	ND	ND	ND	ND	ND	ND
MALAPA U.W.88	1	unknown	In situ	Decalcified	857	a	NA	NA	-80311.8	2.86545e+06	1413.12	56	TOOTH	UNG	BOVID/EQUID	unknown	UNG II/IV	TTH	PM/M	crown fgmt		unidentifiable	unidentifiable	FR	unidentifiable	unidentifiable	NA	NA	no specific comment	enamel	NA	NA	NA	NA	50.7	6.3	2.9	NA	NA	unidentifiable	NO	NO	NO	NO	NO	NO	NO	NO	NO
MALAPA U.W.88	1	ND	In situ	Decalcified	857	b	NA	NA	-80311.8	2.86545e+06	1413.12	56	TOOTH	UNG	BOVID/EQUID	unknown	UNG II/III	TTH	PM/M	crown fgmt		unidentifiable	unidentifiable	FR	unidentifiable	unidentifiable	NA	NA	no specific comment	enamel	NA	NA	NA	NA	35.3	7.6	3.4	NA	NA	unidentifiable	NO	NO	NO	NO	NO	NO	NO	NO	NO
MALAPA U.W.88	3	unknown	Ex situ	Decalcified	858		NA	surface of pit	NA	NA	NA	NA	TOOTH	UNG	unknown	NA	UNG	TTH	fgmt < 2 cm	crown fgmt		unidentifiable	unidentifiable	FR	unidentifiable	unidentifiable	NA	NA	no specific comment	ND	ND	ND	ND	ND	ND	ND	ND	ND	ND	ND	ND	ND	ND	ND	ND	ND	ND	ND	ND
MALAPA U.W.88	1	unknown	Sieving	Decalcified	859		NA	NA	-80313.6	2.86545e+06	1415.17	21	TOOTH	UNG	BOVID/EQUID	unknown	UNG II/IV	TTH	PM/M	crown fgmt		unidentifiable	unidentifiable	FR	unidentifiable	unidentifiable	NA	NO	no specific comment	enamel	NA	NA	NA	NA	29.1	8.5	3.9	NA	NA	unidentifiable	NO	NO	YES	YES	NO	NO	NO	NO	YES
MALAPA U.W.88	1	ND	In situ	Decalcified	860		NA	NA	-80012	2.86544e+06	1415.24	191	TOOTH	UNG	unknown	NA	UNG	TTH	PM/M	crown fgmt		unidentifiable	unidentifiable	FR	unidentifiable	unidentifiable	NA	NA	no specific comment	enamel	NA	NA	NA	NA	22	11.5	2.2	NA	NA	unidentifiable	NO	NO	NO	NO	NO	NO	NO	NO	NO
MALAPA U.W.88	1	unknown	In situ	Decalcified	861	a	NA	NA	-80312.9	2.86545e+06	1415.01		TOOTH	UNG	BOVID/EQUID	unknown	UNG II/IV	TTH	PM/M	crown fgmt		unidentifiable	unidentifiable	FR	unidentifiable	unidentifiable	NA	NA	no specific comment	enamel	NA	NA	NA	NA	33.7	12.1	2.5	NA	NA	unidentifiable	NO	NO	YES	YES	YES	YES	YES?	NO	NO
MALAPA U.W.88	1	unknown	In situ	Decalcified	861	b	NA	NA	-80312.9	2.86545e+06	1415.01		TOOTH	UNG	BOVID/EQUID	unknown	UNG II/IV	TTH	PM/M	crown fgmt		unidentifiable	unidentifiable	FR	unidentifiable	unidentifiable	NA	NA	no specific comment	enamel	NA	NA	NA	NA	43.8	7.6	1.9	NA	NA	unidentifiable	NO	NO	YES	YES	NO	YES	NO	NO	NO
MALAPA U.W.88	1	unknown	In situ	Decalcified	861	c	NA	NA	-80312.9	2.86545e+06	1415.01		TOOTH	UNG	BOVID/EQUID	unknown	UNG II/IV	TTH	PM/M	crown fgmt		unidentifiable	unidentifiable	FR	unidentifiable	unidentifiable	NA	NA	no specific comment	enamel	NA	NA	NA	NA	47.8	8.4	1.7	NA	NA	unidentifiable	NO	NO	YES	YES	YES	NO	YES?	NO	NO
MALAPA U.W.88	11	unknown	In situ	Decalcified	861	d	NA	NA	-80312.9	2.86545e+06	1415.01		TOOTH	UNG	unknown	NA	UNG	TTH	fgmt < 2 cm	crown fgmt		unidentifiable	unidentifiable	FR	unidentifiable	unidentifiable	NA	NA	no specific comment	ND	ND	ND	ND	ND	ND	ND	ND	ND	ND	ND	ND	ND	ND	ND	ND	ND	ND	ND	ND
MALAPA U.W.88	1	ND	In situ	Decalcified	862		NA	NA	-80314.7	2.86545e+06	1414.95	333	TOOTH	UNG	BOVID/EQUID	unknown	UNG II/III	TTH	fgmt < 2 cm	crown fgmt		unidentifiable	unidentifiable	FR	unidentifiable	unidentifiable	NA	NA	no specific comment	ND	ND	ND	ND	ND	ND	ND	ND	ND	ND	ND	ND	ND	ND	ND	ND	ND	ND	ND	ND
MALAPA U.W.88	3	ND	In situ	Decalcified	863		NA	NA	-80318.3	2.86544e+06	1415.15	335	TOOTH	UNG	unknown	NA	UNG	TTH	fgmt < 2 cm	crown fgmt		unidentifiable	unidentifiable	FR	unidentifiable	unidentifiable	NA	NA	no specific comment	ND	ND	ND	ND	ND	ND	ND	ND	ND	ND	ND	ND	ND	ND	ND	ND	ND	ND	ND	ND
MALAPA U.W.88	3	unknown	Ex situ	Decalcified	864		NA	surface of pit	NA	NA	NA	NA	TOOTH	UNG	unknown	NA	UNG	TTH	fgmt < 2 cm	crown fgmt		unidentifiable	unidentifiable	FR	unidentifiable	unidentifiable	NA	NO	no specific comment	ND	ND	ND	ND	ND	ND	ND	ND	ND	ND	ND	ND	ND	ND	ND	ND	ND	ND	ND	ND
MALAPA U.W.88	1	ND	In situ	Decalcified	865		NA	NA	-80314.9	2.86545e+06	1415.64	619	TOOTH	UNG	unknown	NA	UNG	TTH	fgmt < 2 cm	crown fgmt		unidentifiable	unidentifiable	FR	unidentifiable	NA	NA	NO	inferior than 2 cm	ND	ND	ND	ND	ND	ND	ND	ND	ND	ND	ND	ND	ND	ND	ND	ND	ND	ND	ND	ND
MALAPA U.W.88	1	ND	In situ	Decalcified	867		NA	NA	-80313.7	2.86544e+06	1415.16	200	TOOTH	UNG	BOVID/EQUID	unknown	UNG II/IV	TTH	PM/M	crown fgmt		unidentifiable	unidentifiable	FR	unidentifiable	unidentifiable	NA	NA	no specific comment	enamel	NA	NA	NA	NA	32.4	11.5	4.8	NA	NA	unidentifiable	NO	NO	YES	YES	YES	NO	YES	NO	NO
MALAPA U.W.88	1	unknown	Ex situ	Calcified	868		NA	B080	ND	ND	ND	ND	BONE	MAM	unknown	NA	MAM	LBN	HUM	ND		unidentifiable	unidentifiable	FR	unidentifiable	NA	NA	NO	no specific comment	ND	ND	ND	ND	ND	ND	ND	ND	ND	ND	ND	ND	ND	ND	ND	ND	ND	ND	ND	ND
MALAPA U.W.88	1	unknown	Ex situ	Calcified	871		NA	B052	NA	NA	NA	NA	BONE	ROD	unknown	NA	Lepus sp.?	LBN	TIB?	SH		A	unidentifiable	FR	unidentifiable	NA	NA	NO	no specific comment	COMP	weathered	weathered	NA	NA	30.6	9.1	6.7	1.3	NO	1	NO	NO	NO	NO	NO	NO	NO	NO	NO
MALAPA U.W.88	1	ND	In situ	Decalcified	872		NA	NA	-80313.4	2.86545e+06	1414.88		BONE	UNG	BOVID/EQUID	unknown	UNG II/IV	TTH	PM/M	crown fgmt		unidentifiable	unidentifiable	FR	unidentifiable	NA	NA	NA	no specific comment	enamel	NA	NA	NA	NA	45.5	11.3	6.5	NA	NA	1	NO	NO	NO	NO	NO	NO	NO	NO	NO
MALAPA U.W.88	1	ND	In situ	Decalcified	874		NA	NA	-80313.7	2.86545e+06	1443.33	150	TOOTH	UNG	unknown	NA	UNG II/IV	TTH	PM/M	crown fgmt		unidentifiable	unidentifiable	FR	unidentifiable	unidentifiable	NA	NA	no specific comment	enamel	NA	NA	NA	NA	10.6	4.7	2.4	NA	NA	1	NO	NO	NO	NO	NO	NO	NO	NO	NO
MALAPA U.W.88	1	unknown	Ex situ	Decalcified	875	a	NA	surface of pit	NA	NA	NA	NA	TOOTH	UNG	BOVID/EQUID	unknown	UNG II/IV	TTH	PM/M	crown fgmt		unidentifiable	unidentifiable	FR	unidentifiable	unidentifiable	NA	NO	no specific comment	enamel	NA	NA	NA	NA	35.1	11.6	4.5	NA	NA	unidentifiable	NO	NO	NO	NO	NO	NO	NO	NO	NO
MALAPA U.W.88	1	unknown	Ex situ	Decalcified	875	b	NA	surface of pit	NA	NA	NA	NA	TOOTH	UNG	BOVID/EQUID	unknown	UNG II/IV	TTH	PM/M	CROWN+ROOT	fgmt	unidentifiable	unidentifiable	FR	unidentifiable	unidentifiable	NA	NO	no specific comment	enamel	NA	NA	NA	NA	53	9.9	3.9	NA	NA	unidentifiable	NO	NO	NO	NO	NO	NO	NO	NO	NO
MALAPA U.W.88	1	unknown	Ex situ	Decalcified	875	c	NA	surface of pit	NA	NA	NA	NA	TOOTH	UNG	BOVID/EQUID	unknown	UNG II/IV	TTH	PM/M	crown fgmt		unidentifiable	unidentifiable	FR	unidentifiable	unidentifiable	NA	NO	no specific comment	enamel	NA	NA	NA	NA	45.7	8.9	6	NA	NA	unidentifiable	NO	NO	NO	NO	NO	NO	NO	NO	NO
MALAPA U.W.88	1	unknown	Ex situ	Decalcified	875	d	NA	surface of pit	NA	NA	NA	NA	TOOTH	UNG	BOVID/EQUID	unknown	UNG II/IV	TTH	PM/M	CROWN+ROOT	fgmt	unidentifiable	unidentifiable	FR	unidentifiable	0	NA	NO	no specific comment	enamel+COMP	NA	NA	NA	NA	49.9	12.3	4.4	NA	NA	unidentifiable	NO	NO	NO	NO	NO	NO	NO	NO	NO
MALAPA U.W.88	1	unknown	Ex situ	Decalcified	875	e	NA	surface of pit	NA	NA	NA	NA	TOOTH	UNG	BOVID/EQUID	unknown	UNG II/IV	TTH	PM/M	crown fgmt		unidentifiable	unidentifiable	FR	unidentifiable	unidentifiable	NA	NO	no specific comment	enamel+COMP	NA	NA	NA	NA	46.8	12.5	9.1	NA	NA	unidentifiable	NO	NO	NO	NO	NO	NO	NO	NO	NO
MALAPA U.W.88	1	unknown	Ex situ	Decalcified	875	f	NA	surface of pit	NA	NA	NA	NA	TOOTH	UNG	BOVID/EQUID	unknown	UNG II/IV	TTH	PM/M	crown fgmt		unidentifiable	unidentifiable	FR	unidentifiable	unidentifiable	NA	NO	no specific comment	enamel	NA	NA	NA	NA	47.6	5.3	8.1	NA	NA	unidentifiable	NO	NO	YES	YES	NO	NO	NO	NO	NO
MALAPA U.W.88	1	unknown	Ex situ	Decalcified	875	g	NA	surface of pit	NA	NA	NA	NA	TOOTH	UNG	BOVID/EQUID	unknown	UNG II/IV	TTH	PM/M	crown fgmt		unidentifiable	unidentifiable	FR	unidentifiable	unidentifiable	NA	NO	no specific comment	enamel	NA	NA	NA	NA	47.6	14.2	4.6	NA	NA	unidentifiable	NO	NO	YES	YES	NO	NO	NO	NO	YES
MALAPA U.W.88	1	unknown	Ex situ	Decalcified	875	h	NA	surface of pit	NA	NA	NA	NA	TOOTH	UNG	BOVID/EQUID	unknown	UNG II/IV	TTH	PM/M	crown fgmt		unidentifiable	unidentifiable	FR	unidentifiable	unidentifiable	NA	NO	no specific comment	enamel	NA	NA	NA	NA	48.3	11.7	4.5	NA	NA	unidentifiable	NO	NO	NO	NO	NO	NO	NO	NO	NO
MALAPA U.W.88	1	ND	In situ	Decalcified	877		NA	NA	-80301.9	2.86547e+06	1415.09	unidentifiable	BONE	ARTIO	BOVID	Alcelaphini	Connochaetes	CRA	MAN	HOR		A	unidentifiable	FR	L	NA	NA	NO	no specific comment	COMP	NA	NA	NA	NA	ND	ND	ND	ND	NA	ND	ND	ND	ND	ND	ND	ND	ND	ND	ND
MALAPA U.W.88	1	unknown	Ex situ	Calcified	878		NA	B152	NA	NA	NA	NA	BONE	ARTIO	BOVID	unknown	BOV II	RACHIS	RIB	SH		A	unidentifiable	FR	unidentifiable	NA	found with articulated specimen	NO	no specific comment	COMP+SPONG	unidentifiable	unidentifiable	NA	NA	81	11.1	5.8	NA	NO	1	YES (pits)	NO	NO	NO	NO	NO	NO	NO	NO
MALAPA U.W.88	1	unknown	Ex situ	Calcified	879		NA	"Papio block"	NA	NA	NA	NA	BONE	MAM	unknown	NA	MAM II	LBN	FEM?	PSH/DSH	ep missing (non fused)	JA	unidentifiable	FR	unidentifiable	NA	NA	NO	no specific comment	COMP+SPONG	NA	weathered	NA	NA	28.2	19.2	16.3	2	NO	1	NO	NO	NO	NO	NO	NO	NO	NO	NO
MALAPA U.W.88	1	ND	In situ	Decalcified	880		NA	NA	-80313.8	2.86545e+06	1415.78	298	BONE	ARTIO	BOVID	unknown	BOV II	LBN	FEM	SH		A	unidentifiable	FR	unidentifiable	NA	NA	NO	no specific comment	COMP	weathered	weathered	NA	NA	54.4	18.7	20.3	4.4	NO	1	NO	NO	NO	NO	NO	NO	NO	NO	NO
MALAPA U.W.88	1	unknown	Ex situ	Calcified	881		NA	B173	NA	NA	NA	NA	BONE	UNG	BOVID/EQUID	unknown	UNG III	LBN	unidentifiable	SH		unidentifiable	unidentifiable	FR	unidentifiable	NA	NA	NO	still partly embedded in breccia	COMP	weathered	weathered	weathered	unidentifiable	86.8	37	21.8	5.8	NO	5	NO	NO	NO	NO	NO	NO	NO	NO	NO
MALAPA U.W.88	1	unknown	Ex situ	Calcified	883		NA	B146	NA	NA	NA		BONE	ARTIO	BOVID	unknown	BOV II	SHBN	PHA	PHA1	SH-DSH-D	A	unidentifiable	FR	unidentifiable	NA	NA	NO	no specific comment	COMP	weathered	NA	NA	NA	29.3	19.3	17.9	4.7	NO	1	NO	NO	NO	NO	NO	NO	NO	NO	NO
MALAPA U.W.88	1	unknown	Ex situ	Calcified	884		NA	B320	-80303.6	2.86547e+06	1443.8	388	BONE	CARN	unknown	NA	unknown	VER	LUM	SPINE PROC.		unidentifiable	unidentifiable	FR	/	NA	NA	NO	no specific comment	COMP	NA	NA	NA	NA	28.1	22.6	12.4	unidentifiable	NA	2	NO	NO	NO	NO	NO	NO	NO	NO	NO
MALAPA U.W.88	1	unknown	Ex situ	Calcified	885		NA	B320	-80301.8	2.86547e+06	1415.13	388	BONE	ARTIO	BOVID	unknown	BOV II	META	MTC	D		A	unidentifiable	FR	unidentifiable	NA	NA	NO	no specific comment	COMP+SPONG	weathered	NA	NA	NA	30	21.7	16	4	NO	2	NO	NO	YES	YES	NO	YES	NO	NO	NO
MALAPA U.W.88	3	unknown	Ex situ	Calcified	886		NA	B846	-80315.5	2.86545e+06	1414.33	862	BONE+TOOTH	PRIMATES	CERCOPITH	NA	Papio sp.	CRA	near CO half face	roots UM2, UM3		A	unidentifiable	FR	R	unidentifiable	NA	NA	no specific comment	COMP+enamel	NA	NA	NA	NA	126.6	73.5	37.2	2	NA	1	NO	NO	NO	NO	NO	NO	NO	NO	NO
MALAPA U.W.88	1	ND	In situ	Decalcified	886	a	NA	NA	-80315.5	2.86545e+06	1414.33	862	BONE	MAM	unknown	NA	MAM	CRA	unidentifiable	unidentifiable		unidentifiable	unidentifiable	FR	unidentifiable	NA	NA	NO	no specific comment	COMP	NA	NA	NA	NA	ND	ND	ND	ND	NA	ND	ND	ND	ND	ND	ND	ND	ND	ND	ND
MALAPA U.W.88	1	ND	In situ	Decalcified	886	b	NA	NA	-80315.5	2.86545e+06	1414.33	862	BONE	MAM	unknown	NA	MAM	CRA	unidentifiable	unidentifiable		unidentifiable	unidentifiable	FR	unidentifiable	NA	NA	NO	no specific comment	COMP	NA	NA	NA	NA	ND	ND	ND	ND	NA	ND	ND	ND	ND	ND	ND	ND	ND	ND	ND
MALAPA U.W.88	1	ND	In situ	Decalcified	887	a	NA	NA	-80312.9	2.86545e+06	1415.01		BONE	MAM	unknown	NA	MAM II/III	LBN	HUM/FEM	SH		unidentifiable	unidentifiable	FR	unidentifiable	NA	NA	NA	no specific comment	COMP	weathered	weathered	weathered	weathered	33.7	24.8	8.4	7.5	NO	3	NO	NO	NO	NO	NO	NO	NO	NO	NO
MALAPA U.W.88	1	ND	In situ	Decalcified	887	b	NA	NA	-80312.9	2.86545e+06	1415.01		BONE	MAM	unknown	NA	MAM II	LBN	unidentifiable	SH		unidentifiable	unidentifiable	FR	unidentifiable	NA	NA	NA	no specific comment	COMP	weathered	weathered	weathered	weathered	37.8	10.3	6.4	3.8	NO	2	NO	NO	YES	YES	NO	NO	NO	NO	NO
MALAPA U.W.88	1	ND	In situ	Decalcified	887	c	NA	NA	-80312.9	2.86545e+06	1415.01		BONE	MAM	unknown	NA	MAM II/III	LBN	unidentifiable	SH		unidentifiable	unidentifiable	FR	unidentifiable	NA	NA	NA	no specific comment	COMP	weathered	weathered	weathered	weathered	33.6	14.5	7.3	4.8	NO	2	NO	NO	NO	NO	NO	NO	NO	NO	NO
MALAPA U.W.88	30	ND	In situ	Decalcified	887	d	NA	NA	-80312.9	2.86545e+06	1415.01		BONE	MAM	unknown	NA	MAM	unidentifiable	fgmt < 2 cm	unidentifiable		unidentifiable	unidentifiable	FR	unidentifiable	NA	NA	NA	no specific comment	ND	ND	ND	ND	ND	ND	ND	ND	ND	ND	ND	ND	ND	ND	ND	ND	ND	ND	ND	ND
MALAPA U.W.88	1	ND	ND	ND	888		NA	ND	-80317.3	2.86545e+06	1415.51		BONE	ARTIO	BOVID	unknown	BOV	LBN	ULN	P-PSH		unidentifiable	unidentifiable	FR	L	NA	NA	NO	no specific comment	ND	ND	ND	ND	ND	ND	ND	ND	ND	ND	ND	ND	ND	ND	ND	ND	ND	ND	ND	ND
MALAPA U.W.88	1	ND	ND	ND	889		NA	ND	ND	ND	ND	ND	BONE	MAM	unknown	NA	MAM	RACHIS	RIB	ND		unidentifiable	unidentifiable	FR	unidentifiable	NA	NA	NO	no specific comment	ND	ND	ND	ND	ND	ND	ND	ND	ND	NA	ND	ND	ND	ND	ND	ND	ND	ND	ND	ND
MALAPA U.W.88	1	ND	ND	ND	890		NA	ND	ND	ND	ND	ND	BONE	MAM	unknown	NA	MAM	unidentifiable	unidentifiable	ND		unidentifiable	unidentifiable	FR	unidentifiable	NA	NA	NO	no specific comment	ND	NA	NA	NA	NA	ND	ND	ND	ND	NA	ND	ND	ND	ND	ND	ND	ND	ND	ND	ND
MALAPA U.W.88	1	ND	ND	ND	891		NA	ND	ND	ND	ND	ND	BONE	MAM	unknown	NA	MAM	LBN	TIB	D-DSH		unidentifiable	unidentifiable	FR	L	NA	NA	NO	no specific comment	ND	ND	ND	ND	ND	ND	ND	ND	ND	ND	ND	ND	ND	ND	ND	ND	ND	ND	ND	ND
MALAPA U.W.88	1	ND	In situ	Decalcified	892		NA	NA	-80306.8	2.86545e+06	1413.9		BONE	ARTIO	BOVID	unknown	BOV I	VER	THO	ART PROCESS		unidentifiable	unidentifiable	FR	/	NA	NA	NA	no specific comment	SPONG+COMP	NA	NA	NA	NA	21.1	17.3	10.7	unidentifiable	NA	1	NO	NO	NO	NO	NO	NO	NO	NO	NO
MALAPA U.W.88	1	unknown	Ex situ	Calcified	893	a	same bovid individual	B986	NA	NA	NA	NA	BONE	ARTIO	BOVID	unknown	BOV I	LBN	TIB	PSH-SH-DSH		unidentifiable	unidentifiable	FR	L	NA	NA	NO	no specific comment	COMP	modern	weathered	NA	NA	72.5	29.5	25.4	3.3	NO	2	NO	NO	NO	NO	NO	NO	NO	NO	NO
MALAPA U.W.88	1	unknown	Ex situ	Calcified	893	b	same bovid individual	B986	NA	NA	NA	NA	BONE	ARTIO	BOVID	unknown	BOV I	META	MTT	PSH-SH-DSH		unidentifiable	unidentifiable	FR	unidentifiable	NA	NA	NO	no specific comment	COMP	modern	weathered	NA	NA	62.9	20.8	14	3	NO	2	NO	NO	NO	NO	NO	NO	NO	NO	NO
MALAPA U.W.88	1	unknown	Ex situ	Calcified	893	c	same bovid individual	B986	NA	NA	NA	NA	BONE	ARTIO	BOVID	unknown	BOV I	SHBN	TARS	TAL		unidentifiable	unidentifiable	near CO	unidentifiable	NA	NA	NO	no specific comment	COMP+SPONG	NA	NA	NA	NA	23.4	32.8	17.8	unidentifiable	NA	unidentifiable	NO	NO	NO	NO	NO	NO	NO	NO	NO
MALAPA U.W.88	1	unknown	Ex situ	Calcified	894		NA	B047	NA	NA	NA	NA	BONE	ARTIO	BOVID	unknown	BOV II	RACHIS	SAC	near CO		A	unidentifiable	near CO	/	NA	NA	NO	no specific comment	COMP	NA	NA	NA	NA	78.1	55.6	37.6	unidentifiable	NA	1	NO	NO	NO	NO	NO	NO	NO	NO	NO
MALAPA U.W.88	1	ND	ND	ND	895		NA	ND	ND	ND	ND	ND	BONE	MAM	unknown	NA	MAM	LBN	TIB	D		unidentifiable	unidentifiable	FR	unidentifiable	NA	NA	NO	no specific comment	ND	ND	ND	ND	ND	ND	ND	ND	ND	ND	ND	ND	ND	ND	ND	ND	ND	ND	ND	ND
MALAPA U.W.88	1	unknown	Ex situ	Calcified	896		NA	B023	NA	NA	NA	NA	BONE	ARTIO	BOVID	unknown	BOV I	SHBN	PHA	DSH-D		unidentifiable	unidentifiable	FR	unidentifiable	NA	NA	NO	no specific comment	COMP	weathered	NA	NA	NA	16.3	14	9.5	2.1	NO	1	NO	NO	NO	NO	NO	NO	NO	NO	NO
MALAPA U.W.88	1	unknown	Ex situ	Decalcified	897		NA	surface of pit	NA	NA	NA	NA	BONE	MAM	unknown	NA	MAM	LBN	HUM	D		unidentifiable	unidentifiable	FR	R	NA	NA	NO	no specific comment	SPONG+COMP	unidentifiable	NA	NA	NA	37.5	28.3	18.3	unidentifiable	NO	1	NO	NO	NO	NO	NO	NO	NO	NO	NO
MALAPA U.W.88	1	unknown	Ex situ	Decalcified	898		NA	B025	-80311.7	2.86545e+06	1415.03		STONE	NA	NA	NA	NA	NA	NA	NA	NA	NA	NA	NA	/	NA	NA	NO	no specific comment	NA	NA	NA	NA	NA	NA	NA	NA	NA	NA	NA	NA	NA	NA	NA	NA	NA	NA	NO	NA
MALAPA U.W.88	1	ND	ND	ND	899		NA	ND	ND	ND	ND	ND	BONE	MAM	unknown	NA	MAM	VER	LUM	unidentifiable		unidentifiable	unidentifiable	FR	/	NA	NA	NO	no specific comment	ND	NA	NA	NA	NA	ND	ND	ND	ND	NA	ND	ND	ND	ND	ND	ND	ND	ND	ND	ND
MALAPA U.W.88	1	ND	ND	ND	900		NA	ND	ND	ND	ND	ND	BONE	MAM	unknown	NA	MAM	SHBN	TARS	TAL		unidentifiable	unidentifiable	ND	unidentifiable	NA	NA	NO	no specific comment	ND	ND	ND	ND	ND	ND	ND	ND	ND	ND	ND	ND	ND	ND	ND	ND	ND	ND	ND	ND
MALAPA U.W.88	1	ND	ND	ND	901		NA	ND	ND	ND	ND	ND	BONE	MAM	unknown	NA	MAM	SHBN	PHA	ND		unidentifiable	unidentifiable	ND	unidentifiable	NA	NA	NO	no specific comment	ND	ND	ND	ND	ND	ND	ND	ND	ND	ND	ND	ND	ND	ND	ND	ND	ND	ND	ND	ND
MALAPA U.W.88	1	ND	ND	ND	902		NA	ND	ND	ND	ND	ND	BONE	MAM	unknown	NA	MAM	RACHIS	RIB	ND		unidentifiable	unidentifiable	FR	unidentifiable	NA	NA	NO	no specific comment	ND	ND	ND	ND	ND	ND	ND	ND	ND	NA	ND	ND	ND	ND	ND	ND	ND	ND	ND	ND
MALAPA U.W.88	1	unknown	Ex situ	Calcified	903		NA	block with no number	NA	NA	NA	NA	BONE	ARTIO	BOVID	unknown	BOV III	SHBN	CARP/TARS	SES	CO	unidentifiable	unidentifiable	CO	unidentifiable	NA	NA	NO	no specific comment	COMP+SPONG	NA	NA	NA	NA	20.7	15.7	8.3	unidentifiable	NA	2	NO	NO	NO	NO	NO	NO	NO	NO	NO
MALAPA U.W.88	1	unknown	Ex situ	Calcified	904		NA	B1005	NA	NA	NA	NA	BONE	ARTIO	BOVID	unknown	BOV I	LBN	TIB	D-DSH		A	unidentifiable	FR	L	NA	NA	NO	no specific comment	COMP+SPONG	weathered	NA	unidentifiable	NA	50.2	19.5	10.8	3.5	NO	2	NO	NO	NO	NO	NO	NO	NO	NO	NO
MALAPA U.W.88	1	unknown	Ex situ	Calcified	905		NA	B525	NA	NA	NA	NA	BONE	AVES	unknown	NA	AVES II	LBN	TIBIO-TARSE	PSH-SH-DSH		A	unidentifiable	FR	L	NA	NA	NO	no specific comment	COMP	weathered	weathered	NA	NA	44.4	9.1	9.2	1	ND	3	NO	NO	NO	NO	NO	NO	NO	NO	NO
MALAPA U.W.88	1	unknown	Ex situ	Calcified	906		NA	B1035	NA	NA	NA	NA	BONE	MAM	unknown	NA	MAM II	LBN	unidentifiable	head	fgmt spongy	unidentifiable	unidentifiable	FR	unidentifiable	NA	NA	NO	no specific comment	SPONG	NA	unidentifiable	NA	NA	55	28.5	12.9	unidentifiable	NO	5	NO	NO	NO	NO	NO	NO	NO	NO	NO
MALAPA U.W.88	1	unknown	Ex situ	Calcified	907		NA	B158	NA	NA	NA	NA	BONE	ARTIO	BOVID	unknown	BOV II	FBN	PELV	ILI		A	unidentifiable	FR	unidentifiable	NA	NA	NO	no specific comment	COMP	NA	NA	NA	NA	38.6	30.6	8.5	unidentifiable	NO	1	NO	NO	NO	NO	NO	NO	NO	NO	NO
MALAPA U.W.88	1	ND	ND	Calcified	907		NA	ND	ND	ND	ND	ND	BONE	MAM	unknown	NA	MAM III	LBN	unidentifiable	SH		unidentifiable	unidentifiable	FR	unidentifiable	NA	NA	NO	no specific comment	COMP	weathered	weathered	weathered	weathered	76.2	27.4	19.2	10	NO	4	NO	NO	NO	NO	NO	NO	NO	NO	NO
MALAPA U.W.88	1	ND	ND	ND	908		NA	ND	ND	ND	ND	ND	BONE	MAM	unknown	NA	MAM	unidentifiable	unidentifiable	ND		unidentifiable	unidentifiable	FR	unidentifiable	NA	NA	NO	no specific comment	ND	NA	NA	NA	NA	ND	ND	ND	ND	NA	ND	ND	ND	ND	ND	ND	ND	ND	ND	ND
MALAPA U.W.88	1	unknown	Ex situ	Calcified	909		NA	B116	NA	NA	NA		BONE	MAM	unknown	NA	MAM III/IV	LBN	unidentifiable	SH		unidentifiable	unidentifiable	FR	unidentifiable	NA	NA	NO	no specific comment	COMP	weathered	weathered	weathered	weathered	55.8	28.2	10.8	6.6	NO	5	NO	NO	NO	NO	NO	NO	NO	NO	NO
MALAPA U.W.88	1	unknown	Ex situ	Calcified	910	a	NA	B645	NA	NA	NA	NA	BONE	ARTIO	BOVID	unknown	BOV III	SHBN	PHA	PHA2	CO	A	unidentifiable	CO	unidentifiable	NA	NA	NO	no specific comment	COMP+SPONG	NA	NA	NA	NA	36.5	24.8	19.9	NA	NO	3	NO	NO	YES	NO	NO	NO	YES	NO	NO
MALAPA U.W.88	1	unknown	Ex situ	Calcified	910	a	NA	B645	NA	NA	NA	NA	BONE	ARTIO	BOVID	unknown	BOV III	SHBN	PHA	PHA2	CO	A	unidentifiable	CO	unidentifiable	NA	NA	NO	no specific comment	COMP	NA	NA	NA	NA	ND	ND	ND	ND	NA	ND	ND	ND	ND	ND	ND	ND	ND	ND	ND
MALAPA U.W.88	1	unknown	Ex situ	Calcified	910	b	NA	B645	NA	NA	NA	NA	BONE	ARTIO	BOVID	unknown	BOV II	FBN	PELV	ILI		unidentifiable	unidentifiable	FR	unidentifiable	NA	NA	NO	no specific comment	COMP+SPONG	NA	NA	NA	NA	137.1	36.3	7.1	7.1	NO	4	NO	NO	YES	NO	NO	NO	YES	NO	NO
MALAPA U.W.88	1	unknown	Ex situ	Calcified	910	b	NA	B645	NA	NA	NA	NA	BONE	ARTIO	BOVID	unknown	BOV II	FBN	PELV	ILI		A	unidentifiable	FR	unidentifiable	NA	NA	NO	no specific comment	COMP	NA	NA	NA	NA	ND	ND	ND	ND	NA	ND	ND	ND	ND	ND	ND	ND	ND	ND	ND
MALAPA U.W.88	1	ND	ND	ND	911		NA	ND	ND	ND	ND	ND	BONE	MAM	unknown	NA	MAM	LBN	FEM	D		unidentifiable	unidentifiable	FR	unidentifiable	NA	NA	NO	no specific comment	ND	ND	ND	ND	ND	ND	ND	ND	ND	ND	ND	ND	ND	ND	ND	ND	ND	ND	ND	ND
MALAPA U.W.88	1	ND	In situ	Decalcified	913		NA	NA	-80317.5	2.86545e+06	1443.65	913	BONE	MAM	unknown	NA	MAM	FBN	unidentifiable	ND		unidentifiable	unidentifiable	FR	unidentifiable	NA	NA	NA	no specific comment	COMP	NA	NA	NA	NA	32.2	17.9	8.3	unidentifiable	NO	3	NO	NO	NO	NO	NO	NO	NO	NO	NO
MALAPA U.W.88	1	ND	ND	ND	914		NA	ND	ND	ND	ND	ND	BONE	ARTIO	BOVID	unknown	BOV I	LBN	RAD	P-PSH-SH		unidentifiable	unidentifiable	FR	unidentifiable	NA	NA	NO	looks modern/extremely well preserved	COMP	NA	fresh	NA	NA	48.3	10.5	5.7	1.3	NO	1	NO	NO	NO	NO	NO	NO	NO	NO	NO
MALAPA U.W.88	1	unknown	Ex situ	Calcified	915		NA	B013	NA	NA	NA	NA	BONE	ARTIO	BOVID	unknown	BOV II	VER	ATL	near CO		A	unidentifiable	near CO	/	NA	NA	NO	no specific comment	COMP+SPONG	NA	NA	NA	NA	70.7	57.4	30.3	1.1	NA	1	NO	NO	NO	NO	NO	NO	NO	NO	NO
MALAPA U.W.88	1	ND	ND	ND	916		NA	ND	ND	ND	ND	ND	BONE	MAM	unknown	NA	MAM	META	MTT	NO ID		unidentifiable	unidentifiable	FR	unidentifiable	NA	NA	NO	no specific comment	ND	ND	ND	ND	ND	ND	ND	ND	ND	ND	ND	ND	ND	ND	ND	ND	ND	ND	ND	ND
MALAPA U.W.88	1	unknown	Ex situ	Calcified	917		NA	B239	NA	NA	NA	NA	BONE	ARTIO	BOVID	unknown	BOV II	VER	CAU	CO		unidentifiable	unidentifiable	CO	/	NA	NA	NO	no specific comment	COMP	NA	NA	NA	NA	30.9	10.5	6.3	unidentifiable	NA	1	NO	NO	NO	NO	NO	NO	NO	NO	NO
MALAPA U.W.88	1	ND	ND	ND	918		NA	ND	ND	ND	ND	ND	BONE	MAM	unknown	NA	MAM	VER	THO	NO ID		unidentifiable	unidentifiable	ND	/	NA	NA	NO	no specific comment	ND	ND	ND	ND	ND	ND	ND	ND	ND	ND	ND	ND	ND	ND	ND	ND	ND	ND	ND	ND
MALAPA U.W.88	1	ND	In situ	Decalcified	919		NA	NA	-80434.8	2.86522e+06	1415.32		BONE	MAM	unknown	NA	MAM	unidentifiable	unidentifiable	ND		unidentifiable	unidentifiable	FR	unidentifiable	NA	NA	NA	no specific comment	SPONG	NA	NA	NA	NA	24	15.3	11.4	NA	NO	unidentifiable	NO	NO	NO	NO	NO	NO	NO	NO	NO
MALAPA U.W.88	1	ND	In situ	Decalcified	920		NA	NA	-80306.1	2.86545e+06	1443.47		BONE	ARTIO	BOVID	unknown	BOV I	SHBN	PHA	PHA2	P	unidentifiable	unidentifiable	FR	unidentifiable	NA	NA	NA	no specific comment	COMP+SPONG	modern	NA	NA	NA	14.5	10.9	11.2	2.2	NO	unidentifiable	NO	NO	NO	NO	NO	NO	NO	NO	NO
MALAPA U.W.88	1	unknown	Ex situ	Calcified	921		NA	B660	-80315	2.86545e+06	1415.68		BONE	ARTIO	BOVID	unknown	BOV I	SHBN	PHA	PHA1	CO	unidentifiable	unidentifiable	CO	unidentifiable	NA	NA	NO	no specific comment	COMP	NA	NA	NA	NA	22.3	12.8	6	unidentifiable	NA	3	NO	NO	NO	NO	NO	NO	NO	NO	NO
MALAPA U.W.88	1	ND	ND	ND	922		NA	ND	ND	ND	ND	ND	BONE	MAM	unknown	NA	MAM	RACHIS	RIB	ND		unidentifiable	unidentifiable	FR	unidentifiable	NA	NA	NO	no specific comment	ND	ND	ND	ND	ND	ND	ND	ND	ND	NA	ND	ND	ND	ND	ND	ND	ND	ND	ND	ND
MALAPA U.W.88	1	ND	ND	ND	923		NA	ND	ND	ND	ND	ND	BONE	MAM	unknown	NA	MAM	VER	THO	NO ID		unidentifiable	unidentifiable	ND	unidentifiable	NA	NA	NO	no specific comment	ND	ND	ND	ND	ND	ND	ND	ND	ND	ND	ND	ND	ND	ND	ND	ND	ND	ND	ND	ND
MALAPA U.W.88	1	ND	ND	ND	924		NA	ND	ND	ND	ND	ND	BONE	MAM	unknown	NA	MAM	SHBN	PHA	PHA1	P	unidentifiable	unidentifiable	ND	unidentifiable	NA	NA	NO	no specific comment	ND	ND	ND	ND	ND	ND	ND	ND	ND	ND	ND	ND	ND	ND	ND	ND	ND	ND	ND	ND
MALAPA U.W.88	1	ND	ND	ND	925		NA	ND	-80312.4	2.86545e+06	1414.44		BONE	MAM	unknown	NA	MAM	SHBN	PHA	unidentifiable		unidentifiable	unidentifiable	ND	unidentifiable	NA	NA	NO	no specific comment	ND	ND	ND	ND	ND	ND	ND	ND	ND	ND	ND	ND	ND	ND	ND	ND	ND	ND	ND	ND
MALAPA U.W.88	1	ND	ND	ND	926		NA	ND	ND	ND	ND	ND	BONE	MAM	unknown	NA	MAM	SHBN	PHA	PHA3	P	unidentifiable	unidentifiable	ND	unidentifiable	NA	NA	NO	no specific comment	ND	ND	ND	ND	ND	ND	ND	ND	ND	ND	ND	ND	ND	ND	ND	ND	ND	ND	ND	ND
MALAPA U.W.88	1	ND	ND	ND	927		NA	ND	ND	ND	ND	ND	BONE	MAM	unknown	NA	MAM	SHBN	PHA	PHA3	D	unidentifiable	unidentifiable	ND	unidentifiable	NA	NA	NO	no specific comment	ND	ND	ND	ND	ND	ND	ND	ND	ND	ND	ND	ND	ND	ND	ND	ND	ND	ND	ND	ND
MALAPA U.W.88	1	ND	In situ	Decalcified	928		NA	NA	-80317.1	2.86544e+06	1415.23	580	BONE	ARTIO	BOVID	unknown	BOV I	SHBN	PHA	PHA1	P	unidentifiable	unidentifiable	FR	unidentifiable	NA	NA	NA	no specific comment	COMP+SPONG	NA	weathered	NA	NA	15.5	11.8	8.8	2.2	NO	3	NO	NO	NO	NO	NO	NO	NO	NO	NO
MALAPA U.W.88	1	unknown	Ex situ	Calcified	929		NA	B025	ND	ND	ND	ND	BONE	ARTIO	BOVID	Tragelaphini	Tragelaphus	CRA	MANT	LPM2, LPM3, LPM4, LM1, LM2, LM3		A	unidentifiable	FR	L	NA	NA	NO	no specific comment	ND	NA	NA	NA	NA	ND	ND	ND	ND	NA	ND	ND	ND	ND	ND	ND	ND	ND	ND	ND
MALAPA U.W.88	1	ND	In situ	Decalcified	930		NA	NA	-80311.3	2.86545e+06	1414.38	192	BONE	CARN	CANID	NA	size jackal	META	MTT3	P		A	unidentifiable	FR	L	NA	NA	NA	no specific comment	SPONG+COMP	NA	weathered	NA	NA	14.2	10.3	8.7	unidentifiable	NA	4	NO	NO	NO	NO	NO	NO	NO	NO	NO
MALAPA U.W.88	1	ND	In situ	Decalcified	931		NA	NA	-80311.3	2.86545e+06	1414.38	192	BONE	CARN	FELID	NA	cf. Dinofelis	META	MTT3	D		A	unidentifiable	FR	L	NA	NA	NA	no specific comment	COMP+SPONG	weathered	NA	NA	NA	17.3	14.5	12.7	1.9	NO	2	NO	NO	YES	YES	NO	NO	NO	NO	NO
MALAPA U.W.88	1	ND	ND	ND	932		NA	ND	-80311.3	2.86545e+06	1414.38		BONE	MAM	unknown	NA	MAM	unidentifiable	unidentifiable	unidentifiable		unidentifiable	unidentifiable	FR	unidentifiable	NA	NA	NO	no specific comment	ND	NA	NA	NA	NA	ND	ND	ND	ND	NA	ND	ND	ND	ND	ND	ND	ND	ND	ND	ND
MALAPA U.W.88	1	ND	ND	ND	933		NA	ND	ND	ND	ND	ND	BONE	MAM	unknown	NA	MAM	unidentifiable	unidentifiable	unidentifiable		unidentifiable	unidentifiable	FR	unidentifiable	NA	NA	NO	no specific comment	ND	NA	NA	NA	NA	ND	ND	ND	ND	NA	ND	ND	ND	ND	ND	ND	ND	ND	ND	ND
MALAPA U.W.88	1	ND	In situ	Decalcified	934		NA	NA	-80311.3	2.86545e+06	1414.38	192	BONE	CARN	HYAENID	NA	cf. P. brunnea	META	MTC4	D		A	unidentifiable	FR	R	NA	NA	NA	no specific comment	SPONG+COMP	weathered	NA	NA	NA	17.9	11.5	10.7	1.7	NO	3	NO	NO	NO	NO	NO	NO	NO	NO	NO
MALAPA U.W.88	1	unknown	Ex situ	Calcified	935		NA	surface of pit	NA	NA	NA	NA	BONE	CARN	FELID	NA	cf. Dinofelis	SHBN	PHA	PHA1	CO	A	unidentifiable	CO	unidentifiable	NA	NA	NO	no specific comment	COMP	NA	NA	NA	NA	32.5	14.1	11.9	unidentifiable	NO	3	NO	NO	YES	NO	YES	NO	NO	NO	NO
MALAPA U.W.88	1	ND	ND	ND	936		NA	ND	-80312.4	2.86545e+06	1414.44		TOOTH	MAM	unknown	NA	MAM	TTH	unidentifiable	ND		unidentifiable	unidentifiable	ND	ND	unidentifiable	NA	NO	no specific comment	ND	ND	ND	ND	ND	ND	ND	ND	ND	ND	ND	ND	ND	ND	ND	ND	ND	ND	ND	ND
MALAPA U.W.88	1	ND	In situ	Decalcified	937		NA	NA	-80311.3	2.86545e+06	1414.38	192	BONE	CARN	HYAENID	NA	cf. P. brunnea	SHBN	PHA	PHA1	CO	A	unidentifiable	CO	unidentifiable	NA	NA	NA	no specific comment	COMP	NA	NA	NA	NA	30.6	12.5	9.4	NID	NO	3	NO	NO	YES	YES	YES	NO	NO	NO	NO
MALAPA U.W.88	1	ND	ND	ND	938		NA	ND	ND	ND	ND	ND	BONE	CARN	FELID	NA	cf. Dinofelis	VER	CER	SPINE PROC.		A	unidentifiable	FR	/	NA	NA	NO	no specific comment	COMP	NA	NA	NA	NA	50.8	35	35.2	unidentifiable	NA	4	NO	NO	NO	NO	NO	NO	NO	NO	NO
MALAPA U.W.88	3	ND	ND	ND	939		NA	ND	ND	ND	ND	ND	BONE+TOOTH	CARN	CANID	NA	cf. Vulpes sp.	CRA	MAXT	UPM2, UPM4		A	unidentifiable	FR	L	unidentifiable	NA	NO	no specific comment	ND	NA	NA	NA	NA	ND	ND	ND	ND	NA	ND	ND	ND	ND	ND	ND	ND	ND	ND	ND
MALAPA U.W.88	1	ND	ND	ND	940		NA	ND	-80317.4	2.86545e+06	1415.25		TOOTH	MAM	unknown	NA	MAM	TTH	unidentifiable	ND		unidentifiable	unidentifiable	ND	ND	unidentifiable	NA	NO	no specific comment	ND	ND	ND	ND	ND	ND	ND	ND	ND	ND	ND	ND	ND	ND	ND	ND	ND	ND	ND	ND
MALAPA U.W.88	1	ND	ND	ND	941		NA	ND	ND	ND	ND	ND	TOOTH	MAM	unknown	NA	MAM	TTH	unidentifiable	ND		unidentifiable	unidentifiable	ND	ND	unidentifiable	NA	NO	no specific comment	ND	ND	ND	ND	ND	ND	ND	ND	ND	ND	ND	ND	ND	ND	ND	ND	ND	ND	ND	ND
MALAPA U.W.88	1	ND	In situ	Decalcified	943		NA	NA	-80316.4	2.86544e+06	1415.27	784	BONE	MAM	unknown	NA	MAM	unidentifiable	fgmt < 2 cm	unidentifiable		unidentifiable	unidentifiable	FR	unidentifiable	NA	NA	NA	smaller than 2 cm	ND	ND	ND	ND	ND	ND	ND	ND	ND	ND	ND	ND	ND	ND	ND	ND	ND	ND	ND	ND
MALAPA U.W.88	1	ND	In situ	Decalcified	944		NA	NA	-80316	2.86545e+06	1415.23	805	BONE	MAM	unknown	NA	MAM	unidentifiable	fgmt < 2 cm	unidentifiable		unidentifiable	unidentifiable	FR	unidentifiable	NA	NA	NA	smaller than 2 cm	ND	ND	ND	ND	ND	ND	ND	ND	ND	ND	ND	ND	ND	ND	ND	ND	ND	ND	ND	ND
MALAPA U.W.88	1	ND	In situ	Decalcified	945	a	NA	NA	-80317	2.86544e+06	1414.86		BONE	MAM	unknown	NA	MAM II/III	LBN	unidentifiable	SH		unidentifiable	unidentifiable	FR	unidentifiable	NA	NA	NA	no specific comment	COMP	weathered	weathered	weathered	weathered	48.4	16.4	10	6.1	NO	4	NO	NO	YES	YES	YES	NO	NO	NO	NO
MALAPA U.W.88	1	ND	In situ	Decalcified	945	b	NA	NA	-80317	2.86544e+06	1414.86		BONE	MAM	unknown	NA	MAM II/III	LBN	unidentifiable	SH		unidentifiable	unidentifiable	FR	unidentifiable	NA	NA	NA	no specific comment	COMP	weathered	weathered	weathered	weathered	32.6	10.6	9.2	7.5	NO	4	NO	NO	NO	NO	NO	NO	NO	NO	NO
MALAPA U.W.88	1	ND	In situ	Decalcified	945	c	NA	NA	-80317	2.86544e+06	1414.86		BONE	MAM	unknown	NA	MAM II/III	LBN	unidentifiable	SH		unidentifiable	unidentifiable	FR	unidentifiable	NA	NA	NA	no specific comment	COMP	weathered	weathered	weathered	weathered	27.9	10.9	8.6	7	NO	2	NO	NO	NO	NO	NO	NO	NO	NO	NO
MALAPA U.W.88	10	ND	In situ	Decalcified	945	d	NA	NA	-80317	2.86544e+06	1414.86		BONE	MAM	unknown	NA	MAM	unidentifiable	fgmt < 2 cm	unidentifiable		unidentifiable	unidentifiable	FR	unidentifiable	NA	NA	NA	smaller than 2 cm	ND	ND	ND	ND	ND	ND	ND	ND	ND	ND	ND	ND	ND	ND	ND	ND	ND	ND	ND	ND
MALAPA U.W.88	1	ND	In situ	Decalcified	946		NA	NA	-80316	2.86545e+06	1415.55	620	BONE	MAM	unknown	NA	MAM	unidentifiable	fgmt < 2 cm	unidentifiable		unidentifiable	unidentifiable	FR	unidentifiable	NA	NA	NA	no specific comment	ND	ND	ND	ND	ND	ND	ND	ND	ND	ND	ND	ND	ND	ND	ND	ND	ND	ND	ND	ND
MALAPA U.W.88	2	ND	In situ	Decalcified	947		NA	NA	-80315	2.86545e+06	1415.66	804	BONE	MAM	unknown	NA	MAM	unidentifiable	fgmt < 2 cm	unidentifiable		unidentifiable	unidentifiable	FR	unidentifiable	NA	NA	NA	smaller than 2 cm	ND	ND	ND	ND	ND	ND	ND	ND	ND	ND	ND	ND	ND	ND	ND	ND	ND	ND	ND	ND
MALAPA U.W.88	2	ND	In situ	Decalcified	948		NA	NA	-80307.8	2.86545e+06	1415.61	474	BONE	MAM	unknown	NA	MAM	unidentifiable	fgmt < 2 cm	unidentifiable		unidentifiable	unidentifiable	FR	unidentifiable	NA	NA	NO	smaller than 2 cm	ND	ND	ND	ND	ND	ND	ND	ND	ND	ND	ND	ND	ND	ND	ND	ND	ND	ND	ND	ND
MALAPA U.W.88	1	ND	ND	Calcified	949		NA	ND	ND	ND	ND	ND	BONE	MAM	unknown	NA	MAM	unidentifiable	unidentifiable	unidentifiable		unidentifiable	unidentifiable	FR	unidentifiable	NA	NA	NO	no specific comment	COMP	NA	NA	NA	NA	27	16.2	7.6	7.6	NO	4	NO	NO	NO	NO	NO	NO	NO	NO	NO
MALAPA U.W.88	1	unknown	Ex situ	Calcified	950		NA	B193	NA	NA	NA	NA	BONE	MAM	unknown	NA	MAM II	RACHIS	RIB	SH		unidentifiable	unidentifiable	FR	unidentifiable	NA	NA	NO	no specific comment	COMP	NA	NA	NA	NA	25.9	12.5	3.6	1	NO	1	NO	NO	NO	NO	NO	NO	NO	NO	NO
MALAPA U.W.88	4	unknown	Ex situ	Decalcified	951		NA	surface of pit	NA	NA	NA	NA	BONE	MAM	unknown	NA	MAM	unidentifiable	fgmt < 2 cm	unidentifiable		unidentifiable	unidentifiable	FR	unidentifiable	NA	NA	NO	smaller than 2 cm	ND	ND	ND	ND	ND	ND	ND	ND	ND	ND	ND	ND	ND	ND	ND	ND	ND	ND	ND	ND
MALAPA U.W.88	2	unknown	Ex situ	Decalcified	952		NA	surface of pit	NA	NA	NA	NA	BONE	MAM	unknown	NA	MAM	unidentifiable	fgmt < 2 cm	unidentifiable		unidentifiable	unidentifiable	FR	unidentifiable	NA	NA	NO	smaller than 2 cm	ND	ND	ND	ND	ND	ND	ND	ND	ND	ND	ND	ND	ND	ND	ND	ND	ND	ND	ND	ND
MALAPA U.W.88	1	unknown	Ex situ	Decalcified	953		NA	surface of pit	NA	NA	NA	NA	BONE	MAM	unknown	NA	MAM II	LBN	unidentifiable	SH		unidentifiable	unidentifiable	FR	unidentifiable	NA	NA	NO	no specific comment	COMP	weathered	weathered	weathered	weathered	36.8	17.4	8.2	4.2	NO	4	NO	NO	YES	YES	YES	NO	YES	NO	NO
MALAPA U.W.88	5	unknown	Ex situ	Decalcified	954		NA	surface of pit	NA	NA	NA	NA	BONE	MAM	unknown	NA	MAM	unidentifiable	fgmt < 2 cm	unidentifiable		unidentifiable	unidentifiable	FR	unidentifiable	NA	NA	NO	smaller than 2 cm	ND	ND	ND	ND	ND	ND	ND	ND	ND	ND	ND	ND	ND	ND	ND	ND	ND	ND	ND	ND
MALAPA U.W.88	2	unknown	Ex situ	Decalcified	955		NA	surface of pit	NA	NA	NA	NA	BONE	MAM	unknown	NA	MAM	unidentifiable	fgmt < 2 cm	unidentifiable		unidentifiable	unidentifiable	FR	unidentifiable	NA	NA	NO	smaller than 2 cm	ND	ND	ND	ND	ND	ND	ND	ND	ND	ND	ND	ND	ND	ND	ND	ND	ND	ND	ND	ND
MALAPA U.W.88	1	unknown	Ex situ	Decalcified	956		NA	surface of pit	NA	NA	NA	NA	BONE	MAM	unknown	NA	MAM	unidentifiable	fgmt < 2 cm	unidentifiable		unidentifiable	unidentifiable	FR	unidentifiable	NA	NA	NO	smaller than 2 cm	ND	ND	ND	ND	ND	ND	ND	ND	ND	ND	ND	ND	ND	ND	ND	ND	ND	ND	ND	ND
MALAPA U.W.88	16	ND	In situ	Decalcified	957		NA	NA	-80312.6	2.86545e+06	1414.66		BONE	MAM	unknown	NA	MAM	unidentifiable	fgmt < 2 cm	unidentifiable		unidentifiable	unidentifiable	FR	unidentifiable	NA	NA	NO	smaller than 2 cm	ND	ND	ND	ND	ND	ND	ND	ND	ND	ND	ND	ND	ND	ND	ND	ND	ND	ND	ND	ND
MALAPA U.W.88	4	ND	In situ	Decalcified	958		NA	NA	-80312.7	2.86545e+06	1414.83		BONE	MAM	unknown	NA	MAM	unidentifiable	fgmt < 2 cm	unidentifiable		unidentifiable	unidentifiable	FR	unidentifiable	NA	NA	NO	smaller than 2 cm	ND	ND	ND	ND	ND	ND	ND	ND	ND	ND	ND	ND	ND	ND	ND	ND	ND	ND	ND	ND
MALAPA U.W.88	1	ND	In situ	Decalcified	959		NA	NA	-80311.3	2.86545e+06	1414.38	192	BONE	MAM	unknown	NA	MAM	unidentifiable	fgmt < 2 cm	unidentifiable		unidentifiable	unidentifiable	FR	unidentifiable	NA	NA	NO	smaller than 2 cm	ND	ND	ND	ND	ND	ND	ND	ND	ND	ND	ND	ND	ND	ND	ND	ND	ND	ND	ND	ND
MALAPA U.W.88	11	ND	In situ	Decalcified	960		NA	NA	-80312.3	2.86545e+06	1414.85	5	BONE	MAM	unknown	NA	MAM	unidentifiable	fgmt < 2 cm	unidentifiable		unidentifiable	unidentifiable	FR	unidentifiable	NA	NA	NO	smaller than 2 cm	ND	ND	ND	ND	ND	ND	ND	ND	ND	ND	ND	ND	ND	ND	ND	ND	ND	ND	ND	ND
MALAPA U.W.88	4	ND	In situ	Decalcified	961		NA	NA	-80311.7	2.86545e+06	1415.24	191	BONE	MAM	unknown	NA	MAM	unidentifiable	fgmt < 2 cm	unidentifiable		unidentifiable	unidentifiable	FR	unidentifiable	NA	NA	NO	smaller than 2 cm	ND	ND	ND	ND	ND	ND	ND	ND	ND	ND	ND	ND	ND	ND	ND	ND	ND	ND	ND	ND
MALAPA U.W.88	1	ND	In situ	Decalcified	962	a	NA	NA	-80310.8	2.86545e+06	1415.27	193	BONE	MAM	unknown	NA	MAM	LBN	unidentifiable	SH		unidentifiable	unidentifiable	FR	unidentifiable	NA	NA	NA	no specific comment	COMP	weathered	weathered	weathered	weathered	37.8	18.9	9.9	3.3	NO	4 to 5	NO	NO	NO	NO	NO	NO	NO	NO	NO
MALAPA U.W.88	1	ND	In situ	Decalcified	962	b	NA	NA	-80310.8	2.86545e+06	1415.27	193	BONE	MAM	unknown	NA	MAM	LBN	unidentifiable	SH		unidentifiable	unidentifiable	FR	unidentifiable	NA	NA	NA	no specific comment	COMP	weathered	weathered	weathered	weathered	34	12.7	10.1	1.6	NO	5	NO	NO	NO	NO	NO	NO	NO	NO	NO
MALAPA U.W.88	9	ND	In situ	Decalcified	962	c	NA	NA	-80310.8	2.86545e+06	1415.27	193	BONE	MAM	unknown	NA	MAM	unidentifiable	fgmt < 2 cm	unidentifiable		unidentifiable	unidentifiable	FR	unidentifiable	NA	NA	NA	smaller than 2 cm	ND	ND	ND	ND	ND	ND	ND	ND	ND	ND	ND	ND	ND	ND	ND	ND	ND	ND	ND	ND
MALAPA U.W.88	1	ND	In situ	Decalcified	963		NA	NA	-80312.8	2.86545e+06	1415.08		BONE	MAM	unknown	NA	MAM	LBN	unidentifiable	SH		unidentifiable	unidentifiable	FR	unidentifiable	NA	NA	NA	no specific comment	COMP	weathered	weathered	weathered	weathered	36.8	13.8	6.2	6.2	NO	4	NO	NO	YES	NO	YES	NO	YES	NO	NO
MALAPA U.W.88	10	ND	In situ	Decalcified	964		NA	NA	-80311.3	2.86545e+06	1414.38	192	BONE	MAM	unknown	NA	MAM	unidentifiable	fgmt < 2 cm	unidentifiable		unidentifiable	unidentifiable	FR	unidentifiable	NA	NA	NO	smaller than 2 cm	ND	ND	ND	ND	ND	ND	ND	ND	ND	ND	ND	ND	ND	ND	ND	ND	ND	ND	ND	ND
MALAPA U.W.88	1	ND	In situ	Decalcified	965		NA	NA	-80312	2.86545e+06	1414.39		BONE	MAM	unknown	NA	MAM II	LBN	unidentifiable	SH		unidentifiable	unidentifiable	FR	unidentifiable	NA	NA	NA	no specific comment	COMP	weathered	weathered	weathered	weathered	41.1	8.1	7.4	3.7	NO	4	NO	NO	YES	YES	YES	NO	NO	NO	NO
MALAPA U.W.88	1	ND	In situ	Decalcified	966	a	NA	NA	-80311.3	2.86545e+06	1414.38	192	BONE	MAM	unknown	NA	MAM II	LBN	unidentifiable	SH		unidentifiable	unidentifiable	FR	unidentifiable	NA	NA	NA	no specific comment	COMP	weathered	weathered	weathered	weathered	42.5	10.2	4.7	4.7	NO	4	NO	NO	NO	NO	NO	NO	NO	NO	NO
MALAPA U.W.88	1	ND	In situ	Decalcified	966	b	NA	NA	-80311.3	2.86545e+06	1414.38	192	BONE	MAM	unknown	NA	MAM	LBN	unidentifiable	SH		unidentifiable	unidentifiable	FR	unidentifiable	NA	NA	NA	no specific comment	COMP	weathered	weathered	weathered	weathered	28.7	7.6	7.4	7.4	NO	4	NO	NO	NO	NO	NO	NO	NO	NO	NO
MALAPA U.W.88	1	ND	In situ	Decalcified	966	c	NA	NA	-80311.3	2.86545e+06	1414.38	192	BONE	MAM	unknown	NA	MAM II	LBN	unidentifiable	SH		unidentifiable	unidentifiable	FR	unidentifiable	NA	NA	NA	no specific comment	COMP	weathered	weathered	weathered	weathered	28.6	10.7	6.3	6.3	NO	4	NO	NO	YES	YES	YES	NO	YES	NO	NO
MALAPA U.W.88	65	ND	In situ	Decalcified	966	d	NA	NA	-80311.3	2.86545e+06	1414.38	192	BONE	MAM	unknown	NA	MAM	unidentifiable	fgmt < 2 cm	unidentifiable		unidentifiable	unidentifiable	FR	unidentifiable	NA	NA	NA	smaller than 2 cm	ND	ND	ND	ND	ND	ND	ND	ND	ND	ND	ND	ND	ND	ND	ND	ND	ND	ND	ND	ND
MALAPA U.W.88	2	unknown	Ex situ	Decalcified	967		NA	surface of pit	NA	NA	NA	NA	BONE	MAM	unknown	NA	MAM	unidentifiable	fgmt < 2 cm	unidentifiable		unidentifiable	unidentifiable	FR	unidentifiable	NA	NA	NO	smaller than 2 cm	ND	ND	ND	ND	ND	ND	ND	ND	ND	ND	ND	ND	ND	ND	ND	ND	ND	ND	ND	ND
MALAPA U.W.88	32	unknown	Ex situ	Decalcified	968	b	NA	surface of pit	NA	NA	NA	NA	BONE	MAM	unknown	NA	MAM	unidentifiable	fgmt < 2 cm	unidentifiable		unidentifiable	unidentifiable	FR	unidentifiable	NA	NA	NO	smaller than 2 cm	ND	ND	ND	ND	ND	ND	ND	ND	ND	ND	ND	ND	ND	ND	ND	ND	ND	ND	ND	ND
MALAPA U.W.88	1	unknown	Ex situ	Decalcified	968	a	NA	surface of pit	NA	NA	NA	NA	BONE	MAM	unknown	NA	MAM	unidentifiable	unidentifiable	ND		unidentifiable	unidentifiable	FR	unidentifiable	NA	NA	NO	no specific comment	COMP	NA	NA	NA	NA	24.1	16.7	11.9	11.9	NO	3	NO	NO	NO	NO	NO	NO	NO	NO	NO
MALAPA U.W.88	1	unknown	Ex situ	Decalcified	969	a	NA	surface of pit	NA	NA	NA	NA	BONE	MAM	unknown	NA	MAM II	LBN	unidentifiable	SH		unidentifiable	unidentifiable	FR	unidentifiable	NA	NA	NO	no specific comment	COMP	weathered	weathered	weathered	weathered	32.8	11.3	5	4	NO	4	NO	NO	YES	YES	NO	NO	NO	NO	NO
MALAPA U.W.88	1	unknown	Ex situ	Decalcified	969	b	NA	surface of pit	NA	NA	NA	NA	BONE	MAM	unknown	NA	MAM II	LBN	unidentifiable	SH		unidentifiable	unidentifiable	FR	unidentifiable	NA	NA	NO	no specific comment	COMP	weathered	weathered	weathered	weathered	31.6	7.6	4	4	NO	4	NO	NO	NO	NO	NO	NO	NO	NO	NO
MALAPA U.W.88	3	unknown	ex situ	Decalcified	969	c	NA	surface of pit	NA	NA	NA	NA	BONE	MAM	unknown	NA	MAM	unidentifiable	fgmt < 2 cm	unidentifiable		unidentifiable	unidentifiable	FR	unidentifiable	NA	NA	NO	smaller than 2 cm	ND	ND	ND	ND	ND	ND	ND	ND	ND	ND	ND	ND	ND	ND	ND	ND	ND	ND	ND	ND
MALAPA U.W.88	1	unknown	ex situ	Decalcified	970		NA	surface of pit	NA	NA	NA	NA	BONE	MAM	unknown	NA	MAM	unidentifiable	fgmt < 2 cm	unidentifiable		unidentifiable	unidentifiable	FR	unidentifiable	NA	NA	NO	smaller than 2 cm	ND	ND	ND	ND	ND	ND	ND	ND	ND	ND	ND	ND	ND	ND	ND	ND	ND	ND	ND	ND
MALAPA U.W.88	1	unknown	Ex situ	Decalcified	971		NA	surface of pit	NA	NA	NA	NA	BONE	MAM	unknown	NA	MAM III	LBN	unidentifiable	SH		unidentifiable	unidentifiable	FR	unidentifiable	NA	NA	NO	NO	COMP	weathered	weathered	weathered	NA	45.1	31.8	5.8	3.3	NO	4	NO	NO	NO	NO	NO	NO	NO	NO	NO
MALAPA U.W.88	5	unknown	ex situ	Decalcified	972		NA	surface of pit	NA	NA	NA	NA	BONE	MAM	unknown	NA	MAM	unidentifiable	fgmt < 2 cm	unidentifiable		unidentifiable	unidentifiable	FR	unidentifiable	NA	NA	NO	smaller than 2 cm	ND	ND	ND	ND	ND	ND	ND	ND	ND	ND	ND	ND	ND	ND	ND	ND	ND	ND	ND	ND
MALAPA U.W.88	6	unknown	Ex situ	Decalcified	973		NA	NA	NA	NA	NA	NA	BONE	MAM	unknown	NA	MAM	unidentifiable	fgmt < 2 cm	unidentifiable		unidentifiable	unidentifiable	FR	unidentifiable	NA	NA	NO	smaller than 2 cm	ND	ND	ND	ND	ND	ND	ND	ND	ND	ND	ND	ND	ND	ND	ND	ND	ND	ND	ND	ND
MALAPA U.W.88	1	ND	In situ	Decalcified	974	a	NA	NA	-80312.1	2.86548e+06	1415.01		BONE	MAM	unknown	NA	MAM II/III	LBN	unidentifiable	SH		unidentifiable	unidentifiable	FR	unidentifiable	NA	NA	NA	no specific comment	COMP	weathered	weathered	weathered	weathered	51.8	28	11.9	7.4	NO	4	NO	NO	NO	NO	NO	NO	NO	NO	NO
MALAPA U.W.88	1	ND	In situ	Decalcified	974	b	NA	NA	-80312.1	2.86548e+06	1415.01		BONE	MAM	unknown	NA	MAM	LBN	unidentifiable	SH		unidentifiable	unidentifiable	FR	unidentifiable	NA	NA	NA	no specific comment	COMP	weathered	weathered	weathered	weathered	36.8	11.6	7.8	7.8	NO	5	NO	NO	NO	NO	NO	NO	NO	NO	NO
MALAPA U.W.88	1	ND	In situ	Decalcified	974	c	NA	NA	-80312.1	2.86548e+06	1415.01		BONE	MAM	unknown	NA	MAM II/III	LBN	unidentifiable	SH		unidentifiable	unidentifiable	FR	unidentifiable	NA	NA	NA	no specific comment	COMP	weathered	weathered	weathered	weathered	40	15.9	6.6	6.4	NO	4	NO	NO	YES	YES	YES	NO	NO	NO	NO
MALAPA U.W.88	1	ND	In situ	Decalcified	974	d	NA	NA	-80312.1	2.86548e+06	1415.01		BONE	MAM	unknown	NA	MAM II/III	LBN	unidentifiable	SH		unidentifiable	unidentifiable	FR	unidentifiable	NA	NA	NA	no specific comment	COMP	weathered	weathered	weathered	weathered	35	20.6	6.7	6	NO	4	NO	NO	YES	NO	YES	NO	NO	NO	NO
MALAPA U.W.88	11	ND	In situ	Decalcified	974	e	NA	NA	-80312.1	2.86548e+06	1415.01		BONE	MAM	unknown	NA	MAM	unidentifiable	fgmt < 2 cm	unidentifiable		unidentifiable	unidentifiable	FR	unidentifiable	NA	NA	NA	smaller than 2 cm	ND	ND	ND	ND	ND	ND	ND	ND	ND	ND	ND	ND	ND	ND	ND	ND	ND	ND	ND	ND
MALAPA U.W.88	1	ND	In situ	Decalcified	975		NA	NA	-80311.9	2.86545e+06	1414.54		BONE	MAM	unknown	NA	MAM I/II	LBN	unidentifiable	SH		unidentifiable	unidentifiable	FR	unidentifiable	NA	NA	NA	6 fgmts refitting (same bone, recent fracture)	COMP	weathered	weathered	weathered	weathered	35	13.9	10.3	2.5	NO	4	NO	NO	YES	YES	YES	NO	NO	NO	NO
MALAPA U.W.88	1	ND	In situ	Decalcified	976	a	NA	NA	-80306	2.86545e+06	1414.81		BONE	MAM	unknown	NA	MAM II	LBN	unidentifiable	SH		unidentifiable	unidentifiable	FR	unidentifiable	NA	NA	NA	no specific comment	COMP	weathered	weathered	modern	weathered	28.4	11.1	6	4.5	NO	3	NO	NO	NO	NO	NO	NO	NO	NO	NO
MALAPA U.W.88	5	ND	In situ	Decalcified	976	b	NA	NA	-80306	2.86545e+06	1414.81		BONE	MAM	unknown	NA	MAM	LBN	fgmt < 2 cm	unidentifiable		unidentifiable	unidentifiable	FR	unidentifiable	NA	NA	NA	smaller than 2 cm	ND	ND	ND	ND	ND	ND	ND	ND	ND	ND	ND	ND	ND	ND	ND	ND	ND	ND	ND	ND
MALAPA U.W.88	2	ND	In situ	Decalcified	977		NA	NA	-80311.7	2.86545e+06	1413.1		BONE	MAM	unknown	NA	MAM	unidentifiable	fgmt < 2 cm	unidentifiable		unidentifiable	unidentifiable	FR	unidentifiable	NA	NA	NO	smaller than 2 cm	ND	ND	ND	ND	ND	ND	ND	ND	ND	ND	ND	ND	ND	ND	ND	ND	ND	ND	ND	ND
MALAPA U.W.88	2	ND	In situ	Decalcified	978		NA	NA	-80312.3	2.86545e+06	1415.45	27	BONE	MAM	unknown	NA	MAM	unidentifiable	fgmt < 2 cm	unidentifiable		unidentifiable	unidentifiable	FR	unidentifiable	NA	NA	NO	smaller than 2 cm	ND	ND	ND	ND	ND	ND	ND	ND	ND	ND	ND	ND	ND	ND	ND	ND	ND	ND	ND	ND
MALAPA U.W.88	1	ND	In situ	Decalcified	979	a	NA	NA	-80312.6	2.86545e+06	1414.8		BONE	MAM	unknown	NA	MAM II	LBN	unidentifiable	SH		unidentifiable	unidentifiable	FR	unidentifiable	NA	NA	NA	no specific comment	COMP	weathered	weathered	weathered	weathered	37.3	11.4	5.9	5.9	NO	5	NO	NO	NO	NO	NO	NO	NO	NO	NO
MALAPA U.W.88	1	ND	In situ	Decalcified	979	b	NA	NA	-80312.6	2.86545e+06	1414.8		BONE	MAM	unknown	NA	MAM II	LBN	unidentifiable	SH		unidentifiable	unidentifiable	FR	unidentifiable	NA	NA	NA	no specific comment	COMP	weathered	weathered	weathered	weathered	30.2	14.1	6.3	5.3	NO	4	NO	NO	NO	NO	NO	NO	NO	NO	NO
MALAPA U.W.88	1	ND	In situ	Decalcified	979	c	NA	NA	-80312.6	2.86545e+06	1414.8		BONE	MAM	unknown	NA	MAM II	LBN	unidentifiable	SH		unidentifiable	unidentifiable	FR	unidentifiable	NA	NA	NA	no specific comment	COMP	weathered	weathered	weathered	weathered	30	10.5	5	5	NO	4	NO	NO	YES	NO	YES	NO	NO	NO	NO
MALAPA U.W.88	1	ND	In situ	Decalcified	979	d	NA	NA	-80312.6	2.86545e+06	1414.8		BONE	MAM	unknown	NA	MAM II	LBN	unidentifiable	SH		unidentifiable	unidentifiable	FR	unidentifiable	NA	NA	NA	no specific comment	COMP	weathered	weathered	weathered	weathered	29.8	9.3	3.8	3.8	NO	5	NO	NO	YES	YES	NO	NO	NO	NO	NO
MALAPA U.W.88	1	ND	In situ	Decalcified	979	e	NA	NA	-80312.6	2.86545e+06	1414.8		BONE	MAM	unknown	NA	MAM II	LBN	unidentifiable	SH		unidentifiable	unidentifiable	FR	unidentifiable	NA	NA	NA	no specific comment	COMP	weathered	weathered	weathered	weathered	29.3	11.5	5.6	5.8	NO	5	NO	NO	YES	YES	YES	NO	NO	NO	NO
MALAPA U.W.88	1	ND	In situ	Decalcified	979	f	NA	NA	-80312.6	2.86545e+06	1414.8		BONE	MAM	unknown	NA	MAM II	FBN	unidentifiable	RIB?		unidentifiable	unidentifiable	FR	unidentifiable	NA	NA	NA	no specific comment	COMP+SPONG	NA	NA	NA	NA	27.1	15.2	4	unidentifiable	NO	4	NO	NO	NO	NO	NO	NO	NO	NO	NO
MALAPA U.W.88	1	ND	In situ	Decalcified	979	g	NA	NA	-80312.6	2.86545e+06	1414.8		BONE	MAM	unknown	NA	MAM II/III	LBN	unidentifiable	SH		unidentifiable	unidentifiable	FR	unidentifiable	NA	NA	NA	no specific comment	COMP	weathered	weathered	weathered	weathered	27.2	16.4	8	7.4	NO	4	NO	NO	NO	NO	NO	NO	NO	NO	NO
MALAPA U.W.88	1	ND	In situ	Decalcified	979	h	NA	NA	-80312.6	2.86545e+06	1414.8		BONE	MAM	unknown	NA	MAM II	LBN	unidentifiable	PSH/DSH	ART SURF	unidentifiable	unidentifiable	FR	unidentifiable	NA	NA	NA	no specific comment	COMP	weathered	weathered	weathered	weathered	25.7	14.5	5.4	4.3	NO	4	NO	NO	NO	NO	NO	NO	NO	NO	NO
MALAPA U.W.88	75	ND	In situ	Decalcified	979	i	NA	NA	-80312.6	2.86545e+06	1414.8		BONE	MAM	unknown	NA	MAM	unidentifiable	fgmt < 2 cm	unidentifiable		unidentifiable	unidentifiable	FR	unidentifiable	NA	NA	NA	no specific comment	ND	ND	ND	ND	ND	ND	ND	ND	ND	ND	ND	ND	ND	ND	ND	ND	ND	ND	ND	ND
MALAPA U.W.88	>5	ND	In situ	Decalcified	980		NA	NA	-80313.2	2.86545e+06	1414.88		BONE	MAM	unknown	NA	MAM	unidentifiable	fgmt < 2 cm	unidentifiable		unidentifiable	unidentifiable	FR	unidentifiable	NA	NA	NA	smaller than 2 cm	ND	ND	ND	ND	ND	ND	ND	ND	ND	ND	ND	ND	ND	ND	ND	ND	ND	ND	ND	ND
MALAPA U.W.88	4	ND	In situ	Decalcified	981		NA	NA	-80312.2	2.86545e+06	1414.37	22	BONE	MAM	unknown	NA	MAM	unidentifiable	fgmt < 2 cm	unidentifiable		unidentifiable	unidentifiable	FR	unidentifiable	NA	NA	NO	smaller than 2 cm	ND	ND	ND	ND	ND	ND	ND	ND	ND	ND	ND	ND	ND	ND	ND	ND	ND	ND	ND	ND
MALAPA U.W.88	1	ND	In situ	Decalcified	982		NA	NA	-80313.1	2.86545e+06	1415.42		BONE	MAM	unknown	NA	MAM	SHBN?	unidentifiable	unidentifiable		unidentifiable	unidentifiable	FR	unidentifiable	NA	NA	NA	no specific comment	SPONG+COMP	NA	NA	NA	NA	21.6	15.6	14.5	1	NO	3	NO	NO	NO	NO	NO	NO	NO	NO	NO
MALAPA U.W.88	1	ND	In situ	Decalcified	983	a	NA	NA	-80313.8	2.86545e+06	1414.78	23	BONE	MAM	unknown	NA	MAM II	LBN	unidentifiable	SH		unidentifiable	unidentifiable	FR	unidentifiable	NA	NA	NA	no specific comment	COMP	weathered	weathered	weathered	weathered	28.7	19.3	6.5	5.7	NO	4	NO	NO	NO	NO	NO	NO	NO	NO	NO
MALAPA U.W.88	1	ND	In situ	Decalcified	983	b	NA	NA	-80313.8	2.86545e+06	1414.78	23	BONE	MAM	unknown	NA	MAM II	LBN	unidentifiable	SH		unidentifiable	unidentifiable	FR	unidentifiable	NA	NA	NA	no specific comment	COMP	weathered	weathered	weathered	weathered	30.9	13	6.6	6.1	NO	4	NO	NO	NO	NO	NO	NO	NO	NO	NO
MALAPA U.W.88	1	ND	In situ	Decalcified	984		NA	NA	-80305.9	2.86545e+06	1414.84		BONE	MAM	unknown	NA	MAM	unidentifiable	fgmt < 2 cm	unidentifiable		unidentifiable	unidentifiable	FR	unidentifiable	NA	NA	NA	smaller than 2 cm	ND	ND	ND	ND	ND	ND	ND	ND	ND	ND	ND	ND	ND	ND	ND	ND	ND	ND	ND	ND
MALAPA U.W.88	1	ND	In situ	Decalcified	985	a	NA	NA	-80313.6	2.86545e+06	1414.91		BONE	MAM	unknown	NA	MAM	LBN	SH	ND		unidentifiable	unidentifiable	FR	unidentifiable	NA	NA	NA	no specific comment	COMP	weathered	weathered	weathered	weathered	30.4	13.8	5.3	4.9	NO	5	NO	NO	YES	YES	YES	NO	NO	NO	NO
MALAPA U.W.88	1	ND	In situ	Decalcified	985	b	NA	NA	-80313.6	2.86545e+06	1414.91		BONE	MAM	unknown	NA	MAM	LBN	SH	ND		unidentifiable	unidentifiable	FR	unidentifiable	NA	NA	NA	no specific comment	COMP	weathered	weathered	weathered	weathered	28.5	12.6	4.5	4.5	NO	5	NO	NO	NO	NO	NO	NO	NO	NO	NO
MALAPA U.W.88	1	ND	In situ	Decalcified	985	c	NA	NA	-80313.6	2.86545e+06	1414.91		BONE	MAM	unknown	NA	MAM	LBN	SH	ND		unidentifiable	unidentifiable	FR	unidentifiable	NA	NA	NA	no specific comment	COMP	weathered	weathered	weathered	weathered	22	13.6	5	3.6	NO	5	NO	NO	YES	YES	YES	NO	NO	NO	NO
MALAPA U.W.88	3	ND	In situ	Decalcified	985	d	NA	NA	-80313.6	2.86545e+06	1414.91		BONE	MAM	unknown	NA	MAM	unidentifiable	fgmt < 2 cm	unidentifiable		unidentifiable	unidentifiable	FR	unidentifiable	NA	NA	NA	smaller than 2 cm	ND	ND	ND	ND	ND	ND	ND	ND	ND	ND	ND	ND	ND	ND	ND	ND	ND	ND	ND	ND
MALAPA U.W.88	3	ND	In situ	Decalcified	986		NA	NA	-80311.1	2.86545e+06	1413.5		BONE	MAM	unknown	NA	MAM	unidentifiable	fgmt < 2 cm	unidentifiable		unidentifiable	unidentifiable	FR	unidentifiable	NA	NA	NO	smaller than 2 cm	ND	ND	ND	ND	ND	ND	ND	ND	ND	ND	ND	ND	ND	ND	ND	ND	ND	ND	ND	ND
MALAPA U.W.88	1	ND	ND	ND	987		NA	ND	ND	ND	ND	ND	BONE	MAM	unknown	NA	MAM	unidentifiable	unidentifiable	ND		unidentifiable	unidentifiable	FR	unidentifiable	NA	NA	NO	no specific comment	ND	NA	NA	NA	NA	ND	ND	ND	ND	NA	ND	ND	ND	ND	ND	ND	ND	ND	ND	ND
MALAPA U.W.88	>5	unknown	Ex situ	Decalcified	988		NA	surface of pit	NA	NA	NA	NA	BONE	MAM	unknown	NA	MAM	unidentifiable	fgmt < 2 cm	unidentifiable		unidentifiable	unidentifiable	FR	unidentifiable	NA	NA	NO	smaller than 2 cm	ND	ND	ND	ND	ND	ND	ND	ND	ND	ND	ND	ND	ND	ND	ND	ND	ND	ND	ND	ND
MALAPA U.W.88	4	ND	In situ	Decalcified	989		NA	NA	-80312.5	2.86545e+06	1414.59	158	BONE	MAM	unknown	NA	MAM	unidentifiable	fgmt < 2 cm	unidentifiable		unidentifiable	unidentifiable	FR	unidentifiable	NA	NA	NO	smaller than 2 cm	ND	ND	ND	ND	ND	ND	ND	ND	ND	ND	ND	ND	ND	ND	ND	ND	ND	ND	ND	ND
MALAPA U.W.88	1	ND	In situ	Decalcified	990		NA	NA	-80313.7	2.86545e+06	1416.38		BONE	MAM	unknown	NA	MAM	unidentifiable	fgmt < 2 cm	unidentifiable		unidentifiable	unidentifiable	FR	unidentifiable	NA	NA	NO	smaller than 2 cm	ND	ND	ND	ND	ND	ND	ND	ND	ND	ND	ND	ND	ND	ND	ND	ND	ND	ND	ND	ND
MALAPA U.W.88	1	ND	In situ	Decalcified	991	a	NA	NA	-80312.4	2.86545e+06	1414.44		BONE	MAM	unknown	NA	MAM III/IV	LBN	unidentifiable	SH		unidentifiable	unidentifiable	FR	unidentifiable	NA	NA	NA	no specific comment	COMP	weathered	weathered	weathered	weathered	55.7	20.9	16.8	16.8	NO	5	NO	NO	NO	NO	NO	NO	NO	NO	NO
MALAPA U.W.88	1	ND	In situ	Decalcified	991	b	NA	NA	-80312.4	2.86545e+06	1414.44		BONE	MAM	unknown	NA	MAM III/IV	LBN	unidentifiable	SH		unidentifiable	unidentifiable	FR	unidentifiable	NA	NA	NA	no specific comment	COMP	weathered	weathered	weathered	weathered	42.5	17.8	17.5	17.5	NO	5	NO	NO	NO	NO	NO	NO	NO	NO	NO
MALAPA U.W.88	6	ND	In situ	Decalcified	991	c	NA	NA	-80312.4	2.86545e+06	1414.44		BONE	MAM	unknown	NA	MAM	unidentifiable	fgmt < 2 cm	unidentifiable		unidentifiable	unidentifiable	FR	unidentifiable	NA	NA	NA	smaller than 2 cm	ND	ND	ND	ND	ND	ND	ND	ND	ND	ND	ND	ND	ND	ND	ND	ND	ND	ND	ND	ND
MALAPA U.W.88	5	ND	In situ	Decalcified	992		NA	NA	-80313.5	2.86545e+06	1415.97	302	BONE	MAM	unknown	NA	MAM	FBN	fgmt < 2 cm	unidentifiable		unidentifiable	unidentifiable	FR	unidentifiable	NA	NA	NO	smaller than 2 cm	ND	ND	ND	ND	ND	ND	ND	ND	ND	ND	ND	ND	ND	ND	ND	ND	ND	ND	ND	ND
MALAPA U.W.88	6	ND	In situ	Decalcified	993		NA	NA	-80313.7	2.86545e+06	1415.79	299	BONE	MAM	unknown	NA	MAM	unidentifiable	fgmt < 2 cm	unidentifiable		unidentifiable	unidentifiable	FR	unidentifiable	NA	NA	NA	smaller than 2 cm	ND	ND	ND	ND	ND	ND	ND	ND	ND	ND	ND	ND	ND	ND	ND	ND	ND	ND	ND	ND
MALAPA U.W.88	1	ND	In situ	Decalcified	994		NA	NA	-80316	2.86545e+06	1415.27	878	BONE	MAM	unknown	NA	MAM	RACHIS	RIB	ND		unidentifiable	unidentifiable	FR	unidentifiable	NA	NA	NA	smaller than 2 cm	ND	ND	ND	ND	ND	ND	ND	ND	ND	ND	ND	ND	ND	ND	ND	ND	ND	ND	ND	ND
MALAPA U.W.88	1	ND	ND	ND	995		NA	ND	-80316.4	2.86544e+06	1414.99		BONE	MAM	unknown	NA	MAM	unidentifiable	unidentifiable	ND		unidentifiable	unidentifiable	FR	unidentifiable	NA	NA	NO	no specific comment	ND	NA	NA	NA	NA	ND	ND	ND	ND	NA	ND	ND	ND	ND	ND	ND	ND	ND	ND	ND
MALAPA U.W.88	1	ND	In situ	Decalcified	996		NA	NA	-80311.5	2.86545e+06	1415.18		BONE	MAM	unknown	NA	MAM	unidentifiable	fgmt < 2 cm	unidentifiable		unidentifiable	unidentifiable	FR	unidentifiable	NA	NA	NO	smaller than 2 cm	ND	ND	ND	ND	ND	ND	ND	ND	ND	ND	ND	ND	ND	ND	ND	ND	ND	ND	ND	ND
MALAPA U.W.88	1	unknown	Ex situ	Calcified	997	a	NA	B557	NA	NA	NA		BONE	MAM	unknown	NA	MAM	unidentifiable	unidentifiable	ND		unidentifiable	unidentifiable	FR	unidentifiable	NA	NA	NO	no specific comment	COMP+SPONG	NA	NA	NA	NA	50	27.2	9.4	unidentifiable	NA	5	NO	NO	NO	NO	NO	NO	NO	NO	NO
MALAPA U.W.88	1	unknown	Ex situ	Calcified	997	b	NA	B557	NA	NA	NA		BONE	MAM	unknown	NA	MAM	unidentifiable	unidentifiable	spongy		unidentifiable	unidentifiable	FR	unidentifiable	NA	NA	NO	no specific comment	SPONG	NA	NA	NA	NA	39.2	23	18.9	unidentifiable	NA	4	NO	NO	NO	NO	NO	NO	NO	NO	NO
MALAPA U.W.88	1	unknown	Ex situ	Calcified	997	c	NA	B557	NA	NA	NA		BONE	MAM	unknown	NA	MAM	unidentifiable	unidentifiable	ND		unidentifiable	unidentifiable	FR	unidentifiable	NA	NA	NO	no specific comment	COMP	NA	NA	NA	NA	29.6	15	2.5	2.5	NA	4	NO	NO	NO	NO	NO	NO	NO	NO	NO
MALAPA U.W.88	3	unknown	Ex situ	Calcified	997	d	NA	B557	NA	NA	NA		BONE	MAM	unknown	NA	MAM	unidentifiable	fgmt < 2 cm	unidentifiable		unidentifiable	unidentifiable	FR	unidentifiable	NA	NA	NO	smaller than 2 cm	ND	ND	ND	ND	ND	ND	ND	ND	ND	ND	ND	ND	ND	ND	ND	ND	ND	ND	ND	ND
MALAPA U.W.88	11	ND	In situ	Decalcified	998		NA	NA	-80313	2.86544e+06	1415	970	BONE	MAM	unknown	NA	MAM	unidentifiable	fgmt < 2 cm	unidentifiable		unidentifiable	unidentifiable	FR	unidentifiable	NA	NA	NA	smaller than 2 cm	ND	ND	ND	ND	ND	ND	ND	ND	ND	ND	ND	ND	ND	ND	ND	ND	ND	ND	ND	ND
MALAPA U.W.88	1	ND	ND	ND	999		NA	ND	-80316	2.86544e+06	1415.28		BONE	MAM	unknown	NA	MAM	FBN	ILI	unidentifiable		unidentifiable	unidentifiable	FR	unidentifiable	NA	NA	NO	no specific comment	ND	NA	NA	NA	NA	ND	ND	ND	ND	NA	ND	ND	ND	ND	ND	ND	ND	ND	ND	ND
MALAPA U.W.88	1	unknown	Ex situ	Calcified	1000		NA	B042	NA	NA	NA		BONE	MAM	unknown	NA	MAM	unidentifiable	fgmt < 2 cm	unidentifiable		unidentifiable	unidentifiable	FR	unidentifiable	NA	NA	NO	smaller than 2 cm	ND	ND	ND	ND	ND	ND	ND	ND	ND	ND	ND	ND	ND	ND	ND	ND	ND	ND	ND	ND
MALAPA U.W.88	5	unknown	Ex situ	Calcified	1001		NA	B652	NA	NA	NA		BONE	MAM	unknown	NA	MAM	unidentifiable	fgmt < 2 cm	unidentifiable		unidentifiable	unidentifiable	FR	unidentifiable	NA	NA	NO	smaller than 2 cm	ND	ND	ND	ND	ND	ND	ND	ND	ND	ND	ND	ND	ND	ND	ND	ND	ND	ND	ND	ND
MALAPA U.W.88	1	ND	In situ	Decalcified	1001	a	NA	NA	-80317.2	2.86545e+06	1443.43	933	BONE	MAM	unknown	NA	MAM	unidentifiable	unidentifiable	ND		unidentifiable	unidentifiable	FR	unidentifiable	NA	NA	NA	no specific comment	COMP+SPONG	weathered	weathered	NA	NA	28.7	9.6	12.5	2.9	NO	unidentifiable	NO	NO	NO	NO	NO	NO	NO	NO	NO
MALAPA U.W.88	1	ND	In situ	Decalcified	1001	b	NA	NA	-80317.2	2.86545e+06	1443.43	933	BONE	MAM	unknown	NA	MAM	LBN	unidentifiable	SH		unidentifiable	unidentifiable	FR	unidentifiable	NA	NA	NA	no specific comment	COMP+SPONG	weathered	weathered	weathered	unidentifiable	24.8	22.8	12.4	3.2	NO	unidentifiable	NO	NO	NO	NO	NO	NO	NO	NO	NO
MALAPA U.W.88	1	ND	In situ	Decalcified	1001	c	NA	NA	-80317.2	2.86545e+06	1443.43	933	BONE	MAM	unknown	NA	MAM II/III	LBN	unidentifiable	SH		unidentifiable	unidentifiable	FR	unidentifiable	NA	NA	NA	no specific comment	COMP	weathered	weathered	weathered	weathered	29	23.7	10	7.2	NO	5	NO	NO	NO	NO	NO	NO	NO	NO	NO
MALAPA U.W.88	1	ND	In situ	Decalcified	1001	d	NA	NA	-80317.2	2.86545e+06	1443.43	933	BONE	MAM	unknown	NA	MAM	LBN	unidentifiable	SH		unidentifiable	unidentifiable	FR	unidentifiable	NA	NA	NA	no specific comment	COMP	weathered	weathered	weathered	weathered	27.2	11.4	7	5.3	NO	5	NO	NO	NO	NO	NO	NO	NO	NO	NO
MALAPA U.W.88	30	ND	In situ	Decalcified	1001	e	NA	NA	-80317.2	2.86545e+06	1443.43	933	BONE	MAM	unknown	NA	MAM	unidentifiable	fgmt < 2 cm	unidentifiable		unidentifiable	unidentifiable	FR	unidentifiable	NA	NA	NA	smaller than 2 cm	ND	ND	ND	ND	ND	ND	ND	ND	ND	ND	ND	ND	ND	ND	ND	ND	ND	ND	ND	ND
MALAPA U.W.88	1	ND	ND	ND	1002		NA	ND	-80315.2	2.86545e+06	1415.71		BONE	MAM	unknown	NA	MAM	unidentifiable	unidentifiable	ND		unidentifiable	unidentifiable	FR	unidentifiable	NA	NA	NO	no specific comment	ND	NA	NA	NA	NA	ND	ND	ND	ND	NA	ND	ND	ND	ND	ND	ND	ND	ND	ND	ND
MALAPA U.W.88	1	ND	In situ	Calcified	1003		NA	NA	-80312.4	2.86545e+06	1414.44	3	BONE	MAM	unknown	NA	MAM	unidentifiable	fgmt < 2 cm	unidentifiable		unidentifiable	unidentifiable	FR	unidentifiable	NA	NA	NO	smaller than 2 cm	ND	ND	ND	ND	ND	ND	ND	ND	ND	ND	ND	ND	ND	ND	ND	ND	ND	ND	ND	ND
MALAPA U.W.88	4	ND	In situ	Decalcified	1004		NA	NA	-80311.3	2.86545e+06	1414.38	192	BONE	MAM	unknown	NA	MAM	unidentifiable	fgmt < 2 cm	unidentifiable		unidentifiable	unidentifiable	FR	unidentifiable	NA	NA	NO	smaller than 2 cm	ND	ND	ND	ND	ND	ND	ND	ND	ND	ND	ND	ND	ND	ND	ND	ND	ND	ND	ND	ND
MALAPA U.W.88	1	ND	ND	ND	1005		NA	ND	-80316.8	2.86544e+06	1414.76		BONE	MAM	unknown	NA	MAM	unidentifiable	unidentifiable	ND		unidentifiable	unidentifiable	FR	unidentifiable	NA	NA	NO	no specific comment	ND	NA	NA	NA	NA	ND	ND	ND	ND	NA	ND	ND	ND	ND	ND	ND	ND	ND	ND	ND
MALAPA U.W.88	6	unknown	Ex situ	Calcified	1006		NA	B047	NA	NA	NA	NA	BONE	MAM	unknown	NA	MAM	unidentifiable	fgmt < 2 cm	unidentifiable		unidentifiable	unidentifiable	FR	unidentifiable	NA	NA	NO	smaller than 2 cm	ND	ND	ND	ND	ND	ND	ND	ND	ND	ND	ND	ND	ND	ND	ND	ND	ND	ND	ND	ND
MALAPA U.W.88	1	ND	ND	ND	1007		NA	ND	-80306.1	2.86544e+06	1414.76		BONE	MAM	unknown	NA	MAM	unidentifiable	unidentifiable	ND		unidentifiable	unidentifiable	FR	unidentifiable	NA	NA	NO	no specific comment	ND	NA	NA	NA	NA	ND	ND	ND	ND	NA	ND	ND	ND	ND	ND	ND	ND	ND	ND	ND
MALAPA U.W.88	1	ND	In situ	Decalcified	1008		NA	NA	-80312.3	2.86545e+06	1414.5	53	BONE	MAM	unknown	NA	MAM II/III	SHBN	CARP/TARS	unidentifiable	ART SURF	A	unidentifiable	FR	unidentifiable	NA	NA	NA	no specific comment	SPONG	NA	NA	NA	NA	21.4	12.5	11.6	NA	NA	2	NO	NO	NO	NO	NO	NO	NO	NO	NO
MALAPA U.W.88	1	ND	In situ	Decalcified	1009		NA	NA	-80311.7	2.86545e+06	1413.04		BONE	MAM	unknown	NA	MAM	unidentifiable	fgmt < 2 cm	unidentifiable		unidentifiable	unidentifiable	FR	unidentifiable	NA	NA	NO	smaller than 2 cm	ND	ND	ND	ND	ND	ND	ND	ND	ND	ND	ND	ND	ND	ND	ND	ND	ND	ND	ND	ND
MALAPA U.W.88	1	ND	In situ	Decalcified	1010		NA	NA	-80310.8	2.86545e+06	1415.27		BONE	MAM	unknown	NA	MAM	FBN	RIB?	ND		unidentifiable	unidentifiable	FR	unidentifiable	NA	NA	NA	no specific comment	COMP+SPONG	weathered	weathered	weathered	weathered	37	15	10.3	unidentifiable	NA	3	NO	NO	YES	YES	NO	NO	NO	NO	NO
MALAPA U.W.88	1	ND	In situ	Decalcified	1011		NA	NA	-80310.6	2.86544e+06	1414.98	968	BONE	MAM	unknown	NA	MAM II/III	RACHIS	RIB	SH		JA	unidentifiable	FR	unidentifiable	NA	NA	NA	surface looks like a juvenile	COMP+SPONG	weathered	weathered	weathered	weathered	57.5	17.8	4.9	4.3	NA	3	NO	NO	NO	NO	NO	NO	NO	NO	NO
MALAPA U.W.88	1	unknown	Ex situ	Calcified	1012		NA	B015	NA	NA	NA		BONE	MAM	unknown	NA	MAM II	LBN	unidentifiable	SH		unidentifiable	unidentifiable	FR	unidentifiable	NA	NA	NO	no specific comment	COMP	weathered	weathered	weathered	weathered	35.5	10.6	16	3.9	NO	1	NO	NO	NO	NO	NO	NO	NO	NO	NO
MALAPA U.W.88	1	ND	In situ	Calcified	1013		NA	NA	-80317.2	2.86544e+06	1414.81	639	BONE	MAM	unknown	NA	MAM	unidentifiable	unidentifiable	ND		unidentifiable	unidentifiable	FR	unidentifiable	NA	NA	NA	no specific comment	SPONG+COMP	NA	NA	NA	NA	23.6	9.8	14.6	unidentifiable	NA	unidentifiable	NO	NO	NO	NO	NO	NO	NO	NO	NO
MALAPA U.W.88	1	ND	In situ	Decalcified	1014	a	NA	NA	-80313.2	2.86545e+06	1414.75		BONE	MAM	unknown	NA	unidentifiable	LBN	unidentifiable	SH		unidentifiable	unidentifiable	FR	unidentifiable	NA	NA	NA	no specific comment	COMP+SPONG	unidentifiable	weathered	NA	NA	28.4	20.5	10.8	10.8	NO	4	NO	NO	NO	NO	NO	NO	NO	NO	NO
MALAPA U.W.88	1	ND	In situ	Decalcified	1014	b	NA	NA	-80313.2	2.86545e+06	1414.75		BONE	MAM	unknown	NA	unidentifiable	LBN	unidentifiable	SH		unidentifiable	unidentifiable	FR	unidentifiable	NA	NA	NA	no specific comment	COMP	weathered	weathered	weathered	weathered	21.3	14.4	6.9	3	NO	4	NO	NO	NO	NO	NO	NO	NO	NO	NO
MALAPA U.W.88	1	ND	In situ	Decalcified	1014	c	NA	NA	-80313.2	2.86545e+06	1414.75		BONE	MAM	unknown	NA	unidentifiable	LBN	unidentifiable	SH		unidentifiable	unidentifiable	FR	unidentifiable	NA	NA	NA	no specific comment	COMP	weathered	weathered	weathered	weathered	21.3	13.1	6.5	6.5	NO	4	NO	NO	NO	NO	NO	NO	NO	NO	NO
MALAPA U.W.88	1	ND	In situ	Decalcified	1014	d	NA	NA	-80313.2	2.86545e+06	1414.75		BONE	MAM	unknown	NA	unidentifiable	LBN	unidentifiable	SH		unidentifiable	unidentifiable	FR	unidentifiable	NA	NA	NA	no specific comment	COMP	weathered	weathered	weathered	weathered	18.9	9.6	3.3	3.3	NO	4	NO	NO	YES	YES	YES	NO	YES	NO	NO
MALAPA U.W.88	3	ND	In situ	Decalcified	1015		NA	NA	-80312.9	2.86545e+06	1415.01	unidentifiable	BONE+TOOTH	ARTIO	BOVID	unknown	BOV II	CRA	MANT	HOR+LM1, LM2		A	unidentifiable	FR	R	1	518, 519	NA	no specific comment	COMP+enamel	NA	NA	NA	NA	24.1	18	10.4	1.5	NA	3	NO	NO	NO	NO	NO	NO	NO	NO	NO
MALAPA U.W.88	~80	ND	In situ	Decalcified	1016		NA	NA	-80312.1	2.86545e+06	1414.8		BONE	MAM	unknown	NA	MAM	unidentifiable	fgmt < 1 cm	unidentifiable		unidentifiable	unidentifiable	FR	unidentifiable	NA	NA	NO	smaller than 1 cm	ND	ND	ND	ND	ND	ND	ND	ND	ND	ND	ND	ND	ND	ND	ND	ND	ND	ND	ND	ND
MALAPA U.W.88	1	ND	In situ	Decalcified	1017	a	NA	NA	-80305.7	2.86545e+06	7414.94		BONE	MAM	unknown	NA	MAM II/III	LBN	unidentifiable	SH		unidentifiable	unidentifiable	FR	unidentifiable	NA	NA	NA	no specific comment	COMP	weathered	weathered	weathered	weathered	47	16.5	9.3	6.6	NO	4	YES (pit)	NO	NO	NO	NO	NO	NO	NO	NO
MALAPA U.W.88	1	ND	In situ	Decalcified	1017	b	NA	NA	-80305.7	2.86545e+06	7414.94		BONE	MAM	unknown	NA	MAM II/III	LBN	unidentifiable	SH		unidentifiable	unidentifiable	FR	unidentifiable	NA	NA	NA	no specific comment	COMP	weathered	weathered	weathered	weathered	31.3	19.1	10.3	8.6	NO	4	NO	NO	NO	NO	NO	NO	NO	NO	NO
MALAPA U.W.88	1	ND	In situ	Decalcified	1017	c	NA	NA	-80305.7	2.86545e+06	7414.94		BONE	MAM	unknown	NA	MAM II/III	LBN	unidentifiable	SH		unidentifiable	unidentifiable	FR	unidentifiable	NA	NA	NA	2 fgmts (same bone, refitting)	COMP	weathered	weathered	weathered	weathered	36	18.2	10.6	7.5	NO	4	NO	NO	NO	NO	NO	NO	NO	NO	NO
MALAPA U.W.88	20	ND	In situ	Decalcified	1017	d	NA	NA	-80305.7	2.86545e+06	7414.94		BONE	MAM	unknown	NA	MAM	LBN	fgmt < 2 cm	SH		unidentifiable	unidentifiable	FR	unidentifiable	NA	NA	NA	smaller than 2 cm	ND	ND	ND	ND	ND	ND	ND	ND	ND	ND	ND	ND	ND	ND	ND	ND	ND	ND	ND	ND
MALAPA U.W.88	1	unknown	Ex situ	Calcified	1018		NA	B983	NA	NA	NA	NA	BONE	MAM	unknown	NA	MAM	unidentifiable	unidentifiable	ND		unidentifiable	unidentifiable	FR	unidentifiable	NA	NA	NO	no specific comment	COMP	NA	NA	NA	NA	21.7	21.5	5.6	3	NO	4	NO	NO	NO	NO	NO	NO	NO	NO	NO
MALAPA U.W.88	1	unknown	Ex situ	Calcified	1019		NA	B1020	NA	NA	NA	NA	BONE	MAM	unknown	NA	MAM	unidentifiable	fgmt < 2 cm	unidentifiable		unidentifiable	unidentifiable	FR	unidentifiable	NA	NA	NO	smaller than 2 cm	ND	ND	ND	ND	ND	ND	ND	ND	ND	ND	ND	ND	ND	ND	ND	ND	ND	ND	ND	ND
MALAPA U.W.88	1	unknown	Ex situ	Calcified	1020		NA	B053	NA	NA	NA	NA	BONE	MAM	unknown	NA	MAM	unidentifiable	fgmt < 2 cm	unidentifiable		unidentifiable	unidentifiable	FR	unidentifiable	NA	NA	NO	smaller than 2 cm	ND	ND	ND	ND	ND	ND	ND	ND	ND	ND	ND	ND	ND	ND	ND	ND	ND	ND	ND	ND
MALAPA U.W.88	1	unknown	Ex situ	Calcified	1021		NA	B017	NA	NA	NA	NA	BONE	MAM	unknown	NA	MAM	FBN	unidentifiable	ND		unidentifiable	unidentifiable	FR	unidentifiable	NA	NA	NO	no specific comment	COMP+SPONG	NA	NA	NA	NA	37.1	8.4	9.3	1.8	NO	1	NO	NO	NO	NO	NO	NO	NO	NO	NO
MALAPA U.W.88	1	ND	In situ	Decalcified	1022		NA	NA	-80317.2	2.86545e+06	1415.29	648	BONE	MAM	unknown	NA	MAM	unidentifiable	fgmt < 2 cm	unidentifiable		unidentifiable	unidentifiable	FR	unidentifiable	NA	NA	NA	smaller than 2 cm	ND	ND	ND	ND	ND	ND	ND	ND	ND	ND	ND	ND	ND	ND	ND	ND	ND	ND	ND	ND
MALAPA U.W.88	1	ND	In situ	Decalcified	1023	a	NA	NA	-80312.9	2.86545e+06	1415.01		BONE	MAM	unknown	NA	MAM II/IV	unidentifiable	unidentifiable	ND		unidentifiable	unidentifiable	FR	unidentifiable	NA	NA	NA	no specific comment	COMP+SPONG	weathered	weathered	weathered	weathered	67.2	38.4	26.4	unidentifiable	NO	3	NO	NO	NO	NO	NO	NO	NO	NO	NO
MALAPA U.W.88	1	ND	In situ	Decalcified	1023	b	NA	NA	-80312.9	2.86545e+06	1415.01		BONE	UNG	BOVID/EQUID	unknown	UNG II/III	META	MTT	SH		unidentifiable	unidentifiable	FR	unidentifiable	NA	NA	NA	no specific comment	COMP	weathered	weathered	weathered	weathered	39.7	17.8	8.7	6	NO	2	NO	NO	NO	NO	NO	NO	NO	NO	NO
MALAPA U.W.88	1	ND	In situ	Decalcified	1023	c	NA	NA	-80312.9	2.86545e+06	1415.01		BONE	MAM	unknown	NA	MAM II	LBN	unidentifiable	SH		unidentifiable	unidentifiable	FR	unidentifiable	NA	NA	NA	no specific comment	COMP	weathered	weathered	weathered	weathered	35.5	19.8	7.6	4.6	NO	4	NO	NO	YES	YES	NO	NO	NO	NO	YES
MALAPA U.W.88	1	ND	In situ	Decalcified	1023	d	NA	NA	-80312.9	2.86545e+06	1415.01		BONE	MAM	unknown	NA	MAM II/III	LBN	unidentifiable	SH		unidentifiable	unidentifiable	FR	unidentifiable	NA	NA	NA	no specific comment	COMP	weathered	weathered	weathered	weathered	41.4	20.5	9.1	7	NO	4	NO	NO	YES	YES	YES	NO	NO	NO	NO
MALAPA U.W.88	1	ND	In situ	Decalcified	1023	e	NA	NA	-80312.9	2.86545e+06	1415.01		BONE	MAM	unknown	NA	MAM II	LBN	unidentifiable	SH		unidentifiable	unidentifiable	FR	unidentifiable	NA	NA	NA	no specific comment	COMP	weathered	weathered	weathered	weathered	33.4	16.4	6.4	4.4	NO	4	NO	NO	YES	NO	YES	NO	NO	NO	NO
MALAPA U.W.88	1	ND	In situ	Decalcified	1023	f	NA	NA	-80312.9	2.86545e+06	1415.01		BONE	MAM	unknown	NA	MAM II	LBN	unidentifiable	SH		unidentifiable	unidentifiable	FR	unidentifiable	NA	NA	NA	no specific comment	COMP	weathered	weathered	weathered	weathered	30.6	15.8	7.1	6.4	NO	4	NO	NO	YES	YES	NO	NO	NO	NO	NO
MALAPA U.W.88	1	ND	In situ	Decalcified	1023	g	NA	NA	-80312.9	2.86545e+06	1415.01		BONE	MAM	unknown	NA	MAM II	LBN	unidentifiable	SH		unidentifiable	unidentifiable	FR	unidentifiable	NA	NA	NA	no specific comment	COMP	weathered	weathered	weathered	weathered	33.5	14.7	7.7	6.6	NO	4	NO	NO	YES	YES	NO	NO	NO	NO	NO
MALAPA U.W.88	1	ND	In situ	Decalcified	1023	h	NA	NA	-80312.9	2.86545e+06	1415.01		BONE	MAM	unknown	NA	MAM II	LBN	unidentifiable	SH		unidentifiable	unidentifiable	FR	unidentifiable	NA	NA	NA	no specific comment	COMP+SPONG	weathered	weathered	weathered	weathered	29.6	15.3	6.2	5.9	NO	4	NO	NO	NO	NO	NO	NO	NO	NO	NO
MALAPA U.W.88	1	ND	In situ	Decalcified	1023	i	NA	NA	-80312.9	2.86545e+06	1415.01		BONE	MAM	unknown	NA	MAM II	LBN	unidentifiable	SH		unidentifiable	unidentifiable	FR	unidentifiable	NA	NA	NA	no specific comment	COMP	weathered	weathered	weathered	weathered	32.5	12.5	3.6	3.1	NO	2	NO	NO	NO	NO	NO	NO	NO	NO	NO
MALAPA U.W.88	1	ND	In situ	Decalcified	1023	j	NA	NA	-80312.9	2.86545e+06	1415.01		BONE	MAM	unknown	NA	MAM II	LBN/FBN	unidentifiable	ND		unidentifiable	unidentifiable	FR	unidentifiable	NA	NA	NA	no specific comment	COMP	weathered	weathered	weathered	weathered	29.5	10.6	6.8	3.5	NO	2	NO	NO	YES	NO	YES	NO	NO	NO	NO
MALAPA U.W.88	1	ND	In situ	Decalcified	1023	k	NA	NA	-80312.9	2.86545e+06	1415.01		BONE	MAM	unknown	NA	MAM II	FBN	unidentifiable	ND		unidentifiable	unidentifiable	FR	unidentifiable	NA	NA	NA	no specific comment	COMP	NA	NA	NA	NA	33.2	9.3	6.6	1.5	NO	4	NO	NO	NO	NO	NO	NO	NO	NO	NO
MALAPA U.W.88	1	ND	In situ	Decalcified	1023	l	NA	NA	-80312.9	2.86545e+06	1415.01		BONE	MAM	unknown	NA	MAM II/III	LBN	unidentifiable	SH		unidentifiable	unidentifiable	FR	unidentifiable	NA	NA	NA	no specific comment	COMP	weathered	weathered	weathered	weathered	28.7	22.5	9.6	8.3	NO	4	NO	NO	NO	NO	NO	NO	NO	NO	NO
MALAPA U.W.88	1	ND	In situ	Decalcified	1023	m	NA	NA	-80312.9	2.86545e+06	1415.01		BONE	MAM	unknown	NA	MAM II/III	LBN	unidentifiable	SH		unidentifiable	unidentifiable	FR	unidentifiable	NA	NA	NA	no specific comment	COMP	weathered	weathered	weathered	weathered	23.2	19.4	9	6.4	NO	4	NO	NO	YES	YES	YES	NO	NO	NO	NO
MALAPA U.W.88	1	ND	In situ	Decalcified	1023	n	NA	NA	-80312.9	2.86545e+06	1415.01		BONE	MAM	unknown	NA	MAM II/III	unidentifiable	unidentifiable	spongy		unidentifiable	unidentifiable	FR	unidentifiable	NA	NA	NA	no specific comment	SPONG	NA	NA	NA	NA	20.7	15.6	10	NA	NA	unidentifiable	NO	NO	NO	NO	NO	NO	NO	NO	NO
MALAPA U.W.88	48	ND	In situ	Decalcified	1023	o	NA	NA	-80312.9	2.86545e+06	1415.01		BONE	MAM	unknown	NA	MAM	unidentifiable	fgmt < 2 cm	unidentifiable		unidentifiable	unidentifiable	FR	unidentifiable	NA	NA	NA	smaller than 2 cm	ND	ND	ND	ND	ND	ND	ND	ND	ND	ND	ND	ND	ND	ND	ND	ND	ND	ND	ND	ND
MALAPA U.W.88	1	ND	In situ	Decalcified	1024	a	NA	NA	-80314.2	2.86545e+06	1443.64		BONE	MAM	unknown	NA	MAM	LBN	unidentifiable	SH		unidentifiable	unidentifiable	FR	unidentifiable	NA	NA	NA	no specific comment	COMP	weathered	weathered	weathered	weathered	29.9	12.3	7.6	6.6	NO	4 to 5	NO	NO	NO	NO	NO	NO	NO	NO	NO
MALAPA U.W.88	1	ND	In situ	Decalcified	1024	b	NA	NA	-80314.2	2.86545e+06	1443.64		BONE	MAM	unknown	NA	MAM	LBN	unidentifiable	SH		unidentifiable	unidentifiable	FR	unidentifiable	NA	NA	NA	no specific comment	COMP	weathered	weathered	weathered	weathered	30.5	10.8	5.1	5.1	NO	4 to 5	NO	NO	NO	NO	NO	NO	NO	NO	NO
MALAPA U.W.88	45	ND	In situ	Decalcified	1024	c	NA	NA	-80314.2	2.86545e+06	1443.64		BONE	MAM	unknown	NA	MAM	unidentifiable	fgmt < 2 cm	unidentifiable		unidentifiable	unidentifiable	FR	unidentifiable	NA	NA	NA	smaller than 2 cm	ND	ND	ND	ND	ND	ND	ND	ND	ND	ND	ND	ND	ND	ND	ND	ND	ND	ND	ND	ND
MALAPA U.W.88	1	ND	In situ	Decalcified	1025	a	NA	NA	-80313	2.86545e+06	1414.76	20	BONE	ARTIO	BOVID	unknown	BOV II	META	MTC	SH	middle furrow	unidentifiable	unidentifiable	FR	unidentifiable	NA	NA	NA	2 fgmts (same bone, refitting)	COMP	weathered	weathered	weathered	weathered	56.8	22.8	11	9	NO	3	NO	NO	NO	NO	NO	NO	NO	NO	NO
MALAPA U.W.88	1	ND	In situ	Decalcified	1025	b	NA	NA	-80313	2.86545e+06	1414.76	20	BONE	MAM	unknown	NA	MAM II	LBN	unidentifiable	SH		unidentifiable	unidentifiable	FR	unidentifiable	NA	NA	NA	no specific comment	COMP	weathered	weathered	weathered	weathered	44.8	13.2	7.8	7.7	NO	4	NO	NO	YES	NO	YES	NO	NO	NO	NO
MALAPA U.W.88	1	ND	In situ	Decalcified	1025	c	NA	NA	-80313	2.86545e+06	1414.76	20	BONE	MAM	unknown	NA	MAM II	LBN	unidentifiable	SH		unidentifiable	unidentifiable	FR	unidentifiable	NA	NA	NA	no specific comment	COMP	weathered	weathered	weathered	weathered	45.7	14.3	10	10.5	NO	4	NO	NO	NO	NO	NO	NO	NO	NO	NO
MALAPA U.W.88	1	ND	In situ	Decalcified	1025	d	NA	NA	-80313	2.86545e+06	1414.76	20	BONE	MAM	unknown	NA	MAM II	LBN	unidentifiable	SH		unidentifiable	unidentifiable	FR	unidentifiable	NA	NA	NA	no specific comment	COMP	weathered	weathered	weathered	weathered	43.4	13.4	6.4	5.7	NO	4	NO	NO	YES	YES	NO	NO	NO	NO	NO
MALAPA U.W.88	1	ND	In situ	Decalcified	1025	e	NA	NA	-80313	2.86545e+06	1414.76	20	BONE	ARTIO	BOVID	unknown	BOV II	META	MTC	SH	middle furrow	unidentifiable	unidentifiable	FR	unidentifiable	NA	NA	NA	no specific comment	COMP	weathered	weathered	weathered	weathered	32.3	19.3	8.3	7.2	NO	4	NO	NO	NO	NO	NO	NO	NO	NO	NO
MALAPA U.W.88	14	ND	In situ	Decalcified	1025	f	NA	NA	-80313	2.86545e+06	1414.76	20	BONE	MAM	unknown	NA	MAM	LBN	fgmt < 2 cm	SH		unidentifiable	unidentifiable	FR	unidentifiable	NA	NA	NA	smaller than 2 cm	ND	ND	ND	ND	ND	ND	ND	ND	ND	ND	ND	ND	ND	ND	ND	ND	ND	ND	ND	ND
MALAPA U.W.88	1	unknown	Ex situ	Decalcified	1026	a	NA	surface of pit	-80313	2.86545e+06	1414.98	3	BONE	MAM	unknown	NA	MAM II/III	LBN	unidentifiable	SH		unidentifiable	unidentifiable	FR	unidentifiable	NA	NA	NO	no specific comment	COMP	weathered	weathered	weathered	weathered	28	19.6	6.7	5.7	NO	3	NO	NO	NO	NO	NO	NO	NO	NO	NO
MALAPA U.W.88	1	unknown	Ex situ	Decalcified	1026	b	NA	surface of pit	-80313	2.86545e+06	1414.98		BONE	MAM	unknown	NA	MAM II	LBN	unidentifiable	SH		unidentifiable	unidentifiable	FR	unidentifiable	NA	NA	NO	no specific comment	COMP	weathered	weathered	weathered	weathered	26.2	14.4	5.7	4.2	NO	2	NO	NO	NO	NO	NO	NO	NO	NO	NO
MALAPA U.W.88	~130	unknown	Ex situ	Decalcified	1026	c	NA	surface of pit	-80313	2.86545e+06	1414.98		BONE	MAM	unknown	NA	MAM	unidentifiable	fgmt < 2 cm	unidentifiable		unidentifiable	unidentifiable	FR	unidentifiable	NA	NA	NO	no specific comment	ND	ND	ND	ND	ND	ND	ND	ND	ND	ND	ND	ND	ND	ND	ND	ND	ND	ND	ND	ND
MALAPA U.W.88	1	ND	In situ	Decalcified	1027	a	NA	NA	-80312.4	2.86545e+06	1414.44	3	BONE	MAM	unknown	NA	MAM II/III	LBN	unidentifiable	SH		unidentifiable	unidentifiable	FR	unidentifiable	NA	NA	NA	no specific comment	COMP	weathered	weathered	weathered	weathered	38.6	20.4	7.2	6.8	NO	4	NO	NO	YES	YES	YES	NO	NO	NO	NO
MALAPA U.W.88	1	ND	In situ	Decalcified	1027	b	NA	NA	-80312.4	2.86545e+06	1414.44	3	BONE	MAM	unknown	NA	MAM II/III	LBN	unidentifiable	SH		unidentifiable	unidentifiable	FR	unidentifiable	NA	NA	NA	no specific comment	COMP	fresh	weathered	fresh	weathered	33.8	19.2	9.9	7.5	NO	3	NO	NO	NO	NO	NO	NO	NO	NO	NO
MALAPA U.W.88	1	ND	In situ	Decalcified	1027	c	NA	NA	-80312.4	2.86545e+06	1414.44	3	BONE	MAM	unknown	NA	MAM II/III	LBN	unidentifiable	SH		unidentifiable	unidentifiable	FR	unidentifiable	NA	NA	NA	no specific comment	COMP	weathered	weathered	weathered	weathered	36	11.7	7	7	NO	4	NO	NO	YES	NO	YES	NO	YES	NO	NO
MALAPA U.W.88	1	ND	In situ	Decalcified	1027	d	NA	NA	-80312.4	2.86545e+06	1414.44	3	BONE	MAM	unknown	NA	MAM II/III	LBN	unidentifiable	SH		unidentifiable	unidentifiable	FR	unidentifiable	NA	NA	NA	no specific comment	COMP	weathered	weathered	weathered	weathered	34.4	11	6.9	6.9	NO	4	NO	NO	YES	YES	YES	NO	NO	NO	NO
MALAPA U.W.88	1	ND	In situ	Decalcified	1027	e	NA	NA	-80312.4	2.86545e+06	1414.44	3	BONE	MAM	unknown	NA	MAM II/III	LBN	unidentifiable	SH		unidentifiable	unidentifiable	FR	unidentifiable	NA	NA	NA	no specific comment	COMP	weathered	weathered	weathered	weathered	34	9.7	6.7	6.7	NO	4	NO	NO	YES	YES	YES	NO	NO	NO	NO
MALAPA U.W.88	1	ND	In situ	Decalcified	1027	f	NA	NA	-80312.4	2.86545e+06	1414.44	3	BONE	MAM	unknown	NA	MAM II/III	LBN	unidentifiable	SH		unidentifiable	unidentifiable	FR	unidentifiable	NA	NA	NA	no specific comment	COMP	weathered	weathered	weathered	weathered	30.5	13.6	8.4	8.4	NO	4	NO	NO	NO	NO	NO	NO	NO	NO	NO
MALAPA U.W.88	1	ND	In situ	Decalcified	1027	g	NA	NA	-80312.4	2.86545e+06	1414.44	3	BONE	MAM	unknown	NA	MAM II/IV	unidentifiable	unidentifiable	spongy		unidentifiable	unidentifiable	FR	unidentifiable	NA	NA	NA	no specific comment	SPONG	NA	NA	NA	NA	27.7	20.5	17.7	NA	NO	unidentifiable	NO	NO	NO	NO	NO	NO	NO	NO	NO
MALAPA U.W.88	31	ND	In situ	Decalcified	1027	h	NA	NA	-80312.4	2.86545e+06	1414.44	3	BONE	MAM	unknown	NA	MAM	unidentifiable	fgmt < 2 cm	unidentifiable		unidentifiable	unidentifiable	FR	unidentifiable	NA	NA	NA	smaller than 2 cm	ND	ND	ND	ND	ND	ND	ND	ND	ND	ND	ND	ND	ND	ND	ND	ND	ND	ND	ND	ND
MALAPA U.W.88	1	unknown	Ex situ	Calcified	1028		NA	ND	ND	ND	ND	ND	BONE	MAM	unknown	NA	MAM	unidentifiable	fgmt < 2 cm	unidentifiable		unidentifiable	unidentifiable	FR	unidentifiable	NA	NA	NO	smaller than 2 cm	ND	ND	ND	ND	ND	ND	ND	ND	ND	ND	ND	ND	ND	ND	ND	ND	ND	ND	ND	ND
MALAPA U.W.88	2	ND	In situ	Decalcified	1029		NA	NA	-80311.7	2.86545e+06	1413.33	47	BONE	MAM	unknown	NA	MAM	unidentifiable	fgmt < 2 cm	unidentifiable		unidentifiable	unidentifiable	FR	unidentifiable	NA	NA	NO	smaller than 2 cm	ND	ND	ND	ND	ND	ND	ND	ND	ND	ND	ND	ND	ND	ND	ND	ND	ND	ND	ND	ND
MALAPA U.W.88	5	ND	In situ	Decalcified	1030		NA	NA	-80312.1	2.86545e+06	1414.55	52	BONE	MAM	unknown	NA	MAM	unidentifiable	fgmt < 2 cm	unidentifiable		unidentifiable	unidentifiable	FR	unidentifiable	NA	NA	NO	smaller than 2 cm	ND	ND	ND	ND	ND	ND	ND	ND	ND	ND	ND	ND	ND	ND	ND	ND	ND	ND	ND	ND
MALAPA U.W.88	1	unknown	Ex situ	Calcified	1031		NA	B940	NA	NA	NA	NA	BONE	SMAM	unknown	NA	SMAM	LBN	unidentifiable	SH		unidentifiable	unidentifiable	FR	unidentifiable	NA	NA	NO	no specific comment	COMP	weathered	NA	weathered	weathered	29.9	6.4	3	0.5	NO	3	NO	NO	NO	NO	NO	NO	NO	NO	NO
MALAPA U.W.88	1	unknown	Ex situ	Calcified	1032		NA	B053	NA	NA	NA	NA	BONE	MAM	unknown	NA	MAM	unidentifiable	unidentifiable	ND		unidentifiable	unidentifiable	FR	unidentifiable	NA	NA	NO	no specific comment	COMP+SPONG	weathered	weathered	weathered	weathered	31.2	9.7	10.1	1.8	NO	3	NO	NO	NO	NO	NO	NO	NO	NO	NO
MALAPA U.W.88	1	ND	In situ	Decalcified	1033	a	NA	NA	-80312.7	2.86545e+06	1413.3		BONE	MAM	unknown	NA	MAM II/III	LBN	unidentifiable	SH		unidentifiable	unidentifiable	FR	unidentifiable	NA	NA	NA	no specific comment	COMP	weathered	weathered	weathered	weathered	52.5	17.7	6.8	6.1	NO	4	NO	NO	NO	NO	NO	NO	NO	NO	NO
MALAPA U.W.88	1	ND	In situ	Decalcified	1033	b	NA	NA	-80312.7	2.86545e+06	1413.3		BONE	MAM	unknown	NA	MAM II/III	LBN	unidentifiable	SH		unidentifiable	unidentifiable	FR	unidentifiable	NA	NA	NA	no specific comment	COMP	weathered	weathered	weathered	weathered	44.8	20.4	9.8	6.3	NO	4	NO	NO	NO	NO	NO	NO	NO	NO	NO
MALAPA U.W.88	1	ND	In situ	Decalcified	1033	c	NA	NA	-80312.7	2.86545e+06	1413.3		BONE	MAM	unknown	NA	MAM II/III	LBN	unidentifiable	SH		unidentifiable	unidentifiable	FR	unidentifiable	NA	NA	NA	no specific comment	COMP	weathered	weathered	weathered	weathered	40.9	21.3	7.5	5.2	NO	4	NO	NO	YES	YES	YES	NO	NO	NO	NO
MALAPA U.W.88	1	ND	In situ	Decalcified	1033	d	NA	NA	-80312.7	2.86545e+06	1413.3		BONE	MAM	unknown	NA	MAM II/III	LBN	unidentifiable	SH		unidentifiable	unidentifiable	FR	unidentifiable	NA	NA	NA	no specific comment	COMP	weathered	weathered	weathered	weathered	38.5	21.6	7.3	6.2	NO	4	NO	NO	YES	YES	NO	NO	NO	NO	NO
MALAPA U.W.88	1	ND	In situ	Decalcified	1033	e	NA	NA	-80312.7	2.86545e+06	1413.3		BONE	MAM	unknown	NA	MAM II/III	LBN	unidentifiable	SH		unidentifiable	unidentifiable	FR	unidentifiable	NA	NA	NA	no specific comment	COMP	weathered	weathered	weathered	weathered	34.9	14	8.1	5.3	NO	4	NO	NO	NO	NO	NO	NO	NO	NO	NO
MALAPA U.W.88	1	ND	In situ	Decalcified	1033	f	NA	NA	-80312.7	2.86545e+06	1413.3		BONE	MAM	unknown	NA	MAM II/III	LBN	unidentifiable	SH		unidentifiable	unidentifiable	FR	unidentifiable	NA	NA	NA	no specific comment	COMP	weathered	weathered	weathered	weathered	34	13.7	8	7.4	NO	3	NO	NO	YES	YES	NO	NO	NO	NO	NO
MALAPA U.W.88	1	ND	In situ	Decalcified	1033	g	NA	NA	-80312.7	2.86545e+06	1413.3		BONE	MAM	unknown	NA	MAM II/III	LBN	unidentifiable	SH		unidentifiable	unidentifiable	FR	unidentifiable	NA	NA	NA	no specific comment	COMP	weathered	weathered	weathered	weathered	30	19.5	7.2	6.7	NO	3	NO	NO	YES	YES	NO	NO	NO	NO	NO
MALAPA U.W.88	1	ND	In situ	Decalcified	1033	h	NA	NA	-80312.7	2.86545e+06	1413.3		BONE	MAM	unknown	NA	MAM II/III	LBN	unidentifiable	SH		unidentifiable	unidentifiable	FR	unidentifiable	NA	NA	NA	no specific comment	COMP	weathered	weathered	weathered	weathered	29.2	11.2	6.3	5.6	NO	4	NO	NO	NO	NO	NO	NO	NO	NO	NO
MALAPA U.W.88	1	ND	In situ	Decalcified	1033	i	NA	NA	-80312.7	2.86545e+06	1413.3		BONE	MAM	unknown	NA	MAM II/III	LBN	unidentifiable	SH		unidentifiable	unidentifiable	FR	unidentifiable	NA	NA	NA	2 fgmts (recent fracture)	COMP	weathered	weathered	weathered	weathered	28.2	22	7.5	5.8	NO	4	NO	NO	YES	YES	YES	NO	NO	NO	NO
MALAPA U.W.88	6	ND	In situ	Decalcified	1033	j	NA	NA	-80312.7	2.86545e+06	1413.3		BONE	MAM	unknown	NA	MAM II/III	LBN	fgmt < 2 cm	unidentifiable		unidentifiable	unidentifiable	FR	unidentifiable	NA	NA	NA	no specific comment	ND	ND	ND	ND	ND	ND	ND	ND	ND	ND	ND	ND	ND	ND	ND	ND	ND	ND	ND	ND
MALAPA U.W.88	1	ND	ND	ND	1034		NA	ND	ND	ND	ND	ND	STONE	NA	NA	NA	NA	NA	NA	CO		NA	NA	CO	/	NA	NA	NO	no specific comment	ND	NA	NA	NA	NA	ND	ND	ND	NA	NA	ND	ND	ND	ND	ND	ND	ND	ND	ND	ND
MALAPA U.W.88	1	unknown	Ex situ	Calcified	1035		NA	B900	NA	NA	NA	NA	BONE	MAM	unknown	NA	MAM	FBN	unidentifiable	ND		unidentifiable	unidentifiable	FR	unidentifiable	NA	NA	NO	no specific comment	COMP+SPONG	NA	NA	NA	NA	32.9	12.5	8.9	1	NA	1	NO	NO	NO	NO	NO	NO	NO	NO	NO
MALAPA U.W.88	1	ND	In situ	Decalcified	1036		NA	NA	-80315.7	2.86544e+06	1415.23	789	BONE	MAM	unknown	NA	MAM	unidentifiable	fgmt < 2 cm	unidentifiable		unidentifiable	unidentifiable	FR	unidentifiable	NA	NA	NA	smaller than 2 cm	ND	ND	ND	ND	ND	ND	ND	ND	ND	ND	ND	ND	ND	ND	ND	ND	ND	ND	ND	ND
MALAPA U.W.88	90	ND	In situ	Decalcified	1037		NA	NA	-80312.4	2.86545e+06	1414.77		BONE	MAM	unknown	NA	MAM	unidentifiable	fgmt < 2 cm	unidentifiable		unidentifiable	unidentifiable	FR	unidentifiable	NA	NA	NO	smaller than 2 cm	ND	ND	ND	ND	ND	ND	ND	ND	ND	ND	ND	ND	ND	ND	ND	ND	ND	ND	ND	ND
MALAPA U.W.88	3	ND	In situ	Decalcified	1038		NA	NA	-80310.6	2.86545e+06	1414.97		BONE	MAM	unknown	NA	MAM	unidentifiable	fgmt < 2 cm	unidentifiable		unidentifiable	unidentifiable	FR	unidentifiable	NA	NA	NO	smaller than 2 cm	ND	ND	ND	ND	ND	ND	ND	ND	ND	ND	ND	ND	ND	ND	ND	ND	ND	ND	ND	ND
MALAPA U.W.88	5	ND	In situ	Decalcified	1039		NA	NA	-80317.2	2.86545e+06	1414.81	920	BONE	MAM	unknown	NA	MAM	unidentifiable	fgmt < 2 cm	unidentifiable		unidentifiable	unidentifiable	FR	unidentifiable	NA	NA	NO	smaller than 2 cm	ND	ND	ND	ND	ND	ND	ND	ND	ND	ND	ND	ND	ND	ND	ND	ND	ND	ND	ND	ND
MALAPA U.W.88	1	unknown	Ex situ	Calcified	1040		NA	B1002	NA	NA	NA	NA	BONE	MAM	unknown	NA	MAM	unidentifiable	unidentifiable	ND		unidentifiable	unidentifiable	FR	unidentifiable	NA	NA	NO	still embedded in breccia	SPONG	NA	NA	NA	NA	31.7	18.4	unidentifiable	NA	NA	unidentifiable	NO	NO	NO	NO	NO	NO	NO	NO	NO
MALAPA U.W.88	1	ND	In situ	Decalcified	1041	a	NA	NA	-80312.3	2.86545e+06	1414.67		BONE	MAM	unknown	NA	MAM II/III	LBN	unidentifiable	SH		unidentifiable	unidentifiable	FR	unidentifiable	NA	NA	NA	no specific comment	COMP	weathered	weathered	weathered	weathered	39.4	13.1	7.7	6.6	YES	4	NO	NO	YES	YES	YES	NO	NO	NO	NO
MALAPA U.W.88	1	ND	In situ	Decalcified	1041	b	NA	NA	-80312.3	2.86545e+06	1414.67		BONE	MAM	unknown	NA	MAM II/III	LBN	unidentifiable	SH		unidentifiable	unidentifiable	FR	unidentifiable	NA	NA	NA	no specific comment	COMP+SPONG	weathered	weathered	weathered	modern	27.1	14.7	8	7.7	NO	4	NO	NO	YES	YES	NO	NO	NO	NO	NO
MALAPA U.W.88	11	ND	In situ	Decalcified	1041	c	NA	NA	-80312.3	2.86545e+06	1414.67		BONE	MAM	unknown	NA	MAM	unidentifiable	fgmt < 2 cm	unidentifiable		unidentifiable	unidentifiable	FR	unidentifiable	NA	NA	NA	smaller than 2 cm	ND	ND	ND	ND	ND	ND	ND	ND	ND	ND	ND	ND	ND	ND	ND	ND	ND	ND	ND	ND
MALAPA U.W.88	1	unknown	Ex situ	Calcified	1042		NA	B393	-80304.7	2.86545e+06	1415.4		BONE	MAM	unknown	NA	MAM	FBN	SKULL?	ND		unidentifiable	unidentifiable	FR	unidentifiable	NA	NA	NO	no specific comment	COMP	NA	NA	NA	NA	41.2	17.2	9.8	unidentifiable	NA	unidentifiable	unidentifiable	unidentifiable	unidentifiable	unidentifiable	unidentifiable	unidentifiable	unidentifiable	NO	unidentifiable
MALAPA U.W.88	1	ND	In situ	Decalcified	1043		NA	NA	-80311.7	2.86544e+06	1443.65	967	BONE	MAM	unknown	NA	MAM II/III	LBN	HUM/FEM	SH		unidentifiable	unidentifiable	FR	unidentifiable	NA	NA	NA	5 fgmts, all refitting (same bone, modern and ancient fracture)	COMP	weathered	weathered	NA	NA	61.6	30.3	24	7.6	NO	3	NO	NO	YES	YES	NO	NO	NO	NO	NO
MALAPA U.W.88	1	unknown	Ex situ	Calcified	1044		NA	B185	NA	NA	NA		BONE	MAM	unknown	NA	MAM	unidentifiable	fgmt < 2 cm	unidentifiable		unidentifiable	unidentifiable	FR	unidentifiable	NA	NA	NA	no specific comment	ND	ND	ND	ND	ND	ND	ND	ND	ND	ND	ND	ND	ND	ND	ND	ND	ND	ND	ND	ND
MALAPA U.W.88	1	unknown	Ex situ	Calcified	1045		NA	B026	NA	NA	NA	NA	BONE	MAM	unknown	NA	MAM	unidentifiable	fgmt < 2 cm	unidentifiable		unidentifiable	unidentifiable	FR	unidentifiable	NA	NA	NO	no specific comment	ND	ND	ND	ND	ND	ND	ND	ND	ND	ND	ND	ND	ND	ND	ND	ND	ND	ND	ND	ND
MALAPA U.W.88	7	ND	In situ	Decalcified	1046		NA	NA	-80312.4	2.86545e+06	1415.56	969	BONE	MAM	unknown	NA	MAM	unidentifiable	fgmt < 2 cm	unidentifiable		unidentifiable	unidentifiable	FR	unidentifiable	NA	NA	NA	smaller than 2 cm	ND	ND	ND	ND	ND	ND	ND	ND	ND	ND	ND	ND	ND	ND	ND	ND	ND	ND	ND	ND
MALAPA U.W.88	1	unknown	Ex situ	Calcified	1047		NA	B531	NA	NA	NA	NA	BONE	MAM	unknown	NA	MAM	CRA	SKULL	unidentifiable		unidentifiable	unidentifiable	FR	unidentifiable	NA	NA	NO	no specific comment	COMP	NA	NA	NA	NA	32.4	17.2	11.5	0.9	NA	1	NO	NO	NO	NO	NO	NO	NO	NO	NO
MALAPA U.W.88	1	unknown	Ex situ	Calcified	1048		NA	B245	NA	NA	NA		BRECCIA	NA	NA	NA	NA	NA	NA	ND		NA	NA	NA	/	NA	NA	NO	no specific comment	NA	NA	NA	NA	NA	NA	NA	NA	NA	NA	NA	NA	NA	NA	NA	NA	NA	NA	NO	NA
MALAPA U.W.88	1	ND	ND	Calcified	1049		NA	ND	ND	ND	ND	ND	BONE	MAM	unknown	NA	MAM I/II	RACHIS	RIB	head		A	unidentifiable	FR	unidentifiable	NA	NA	NO	no specific comment	COMP+SPONG	NA	NA	NA	NA	15.9	6.5	6.9	unidentifiable	NO	3	NO	NO	NO	NO	NO	NO	NO	NO	NO
MALAPA U.W.88	6	ND	ND	Decalcified	1050		NA	ND	ND	ND	ND	ND	BONE	MAM	unknown	NA	MAM	unidentifiable	fgmt < 2 cm	unidentifiable		unidentifiable	unidentifiable	FR	unidentifiable	NA	NA	NO	smaller than 2 cm	ND	ND	ND	ND	ND	ND	ND	ND	ND	ND	ND	ND	ND	ND	ND	ND	ND	ND	ND	ND
MALAPA U.W.88	1	ND	In situ	Decalcified	1051		NA	NA	-80312.3	2.86545e+06	1414.85	824	BONE	MAM	unknown	NA	MAM II/III	LBN?	unidentifiable	SH		unidentifiable	unidentifiable	FR	unidentifiable	NA	NA	NA	no specific comment	SPONG	weathered	unidentifiable	NA	NA	36.6	33.5	21.7	NA	NO	5	NO	NO	YES	YES	YES	NO	YES	NO	NO
MALAPA U.W.88	1	ND	ND	Calcified	1052		NA	ND	ND	ND	ND	ND	BONE	MAM	unknown	NA	MAM	unidentifiable	fgmt < 2 cm	unidentifiable		unidentifiable	unidentifiable	FR	unidentifiable	NA	NA	NO	smaller than 2 cm	ND	ND	ND	ND	ND	ND	ND	ND	ND	ND	ND	ND	ND	ND	ND	ND	ND	ND	ND	ND
MALAPA U.W.88	1	unknown	Ex situ	Calcified	1053		NA	B938	NA	NA	NA	NA	BONE	MAM	unknown	NA	MAM	unidentifiable	fgmt < 2 cm	unidentifiable		unidentifiable	unidentifiable	FR	unidentifiable	NA	NA	NO	smaller than 2 cm	ND	ND	ND	ND	ND	ND	ND	ND	ND	ND	ND	ND	ND	ND	ND	ND	ND	ND	ND	ND
MALAPA U.W.88	1	ND	In situ	Decalcified	1055	a	NA	NA	-80315.1	2.86544e+06	1415.21	824	BONE	MAM	unknown	NA	MAM II/III	LBN	unidentifiable	SH		unidentifiable	unidentifiable	FR	unidentifiable	NA	NA	NA	no specific comment	COMP	weathered	weathered	weathered	weathered	44	23.1	7.2	3.2	NO	5	NO	NO	NO	NO	NO	NO	NO	NO	NO
MALAPA U.W.88	2	ND	In situ	Decalcified	1055	b	NA	NA	-80315.1	2.86544e+06	1415.21		BONE	MAM	unknown	NA	MAM	unidentifiable	fgmt < 2 cm	unidentifiable		unidentifiable	unidentifiable	FR	unidentifiable	NA	NA	NA	no specific comment	ND	ND	ND	ND	ND	ND	ND	ND	ND	ND	ND	ND	ND	ND	ND	ND	ND	ND	ND	ND
MALAPA U.W.88	1	ND	In situ	Decalcified	1056		NA	NA	-80315.9	2.86544e+06	1415.18	736	BONE	MAM	unknown	NA	MAM	unidentifiable	fgmt < 2 cm	unidentifiable		unidentifiable	unidentifiable	FR	unidentifiable	NA	NA	NA	smaller than 2 cm	ND	ND	ND	ND	ND	ND	ND	ND	ND	ND	ND	ND	ND	ND	ND	ND	ND	ND	ND	ND
MALAPA U.W.88	1	unknown	Ex situ	Decalcified	1057	a	NA	NA	NA	NA	NA	NA	BONE	MAM	unknown	NA	MAM	LBN/FBN	unidentifiable	ND		unidentifiable	unidentifiable	FR	unidentifiable	NA	NA	NO	no specific comment	COMP	weathered	weathered	weathered	weathered	45.2	15.3	5.5	5.5	NO	unidentifiable	NO	NO	NO	NO	NO	NO	NO	NO	NO
MALAPA U.W.88	11	unknown	Ex situ	Decalcified	1057	b	NA	NA	NA	NA	NA	NA	BONE	MAM	unknown	NA	MAM	unidentifiable	fgmt < 2 cm	unidentifiable		unidentifiable	unidentifiable	FR	unidentifiable	NA	NA	NO	smaller than 2 cm	ND	ND	ND	ND	ND	ND	ND	ND	ND	ND	ND	ND	ND	ND	ND	ND	ND	ND	ND	ND
MALAPA U.W.88	1	unknown	Ex situ	Calcified	1058		NA	B157	NA	NA	NA	NA	BONE	MAM	unknown	NA	MAM	unidentifiable	unidentifiable	ND		unidentifiable	unidentifiable	FR	unidentifiable	NA	NA	NO	no specific comment	SPONG+COMP	NA	NA	NA	NA	28.2	20.3	9	unidentifiable	NA	3	NO	NO	NO	NO	NO	NO	NO	NO	NO
MALAPA U.W.88	1	ND	ND	Decalcified	1061	a	NA	NA	ND	ND	ND	ND	BONE	MAM	unknown	NA	MAM III	LBN	unidentifiable	SH		unidentifiable	unidentifiable	FR	unidentifiable	NA	NA	NO	no specific comment	COMP	weathered	weathered	weathered	weathered	63	12.8	8.3	6.4	NO	1	NO	NO	NO	NO	NO	NO	NO	NO	NO
MALAPA U.W.88	1	ND	ND	Decalcified	1061	b	NA	NA	ND	ND	ND	ND	BONE	UNG	BOVID/EQUID	unknown	UNG III	META	MTC	SH	middle furrow	unidentifiable	unidentifiable	FR	unidentifiable	NA	NA	NO	no specific comment	COMP	weathered	weathered	weathered	weathered	40.8	16	7.6	4.3	NO	2	NO	NO	NO	NO	NO	NO	NO	NO	NO
MALAPA U.W.88	1	ND	ND	Decalcified	1067	a	NA	ND	ND	ND	ND	ND	BONE	MAM	unknown	NA	MAM III	LBN	unidentifiable	SH		unidentifiable	unidentifiable	FR	unidentifiable	NA	NA	NO	no specific comment	COMP	weathered	weathered	weathered	weathered	58	19.9	10.7	8.8	NO	4 to 5	NO	NO	NO	NO	NO	NO	NO	NO	NO
MALAPA U.W.88	1	ND	ND	Decalcified	1067	b	NA	ND	ND	ND	ND	ND	BONE	MAM	unknown	NA	MAM II	LBN	unidentifiable	SH		unidentifiable	unidentifiable	FR	unidentifiable	NA	NA	NO	2 fgmts, same bone (recent fracture)	COMP	weathered	weathered	weathered	weathered	46.9	11.1	4.5	3.3	NO	4 to 5	NO	NO	YES	NO	NO	NO	YES	NO	NO
MALAPA U.W.88	5	unknown	Ex situ	Decalcified	1068		NA	ND	NA	NA	NA	NA	BONE	MAM	unknown	NA	MAM	unidentifiable	fgmt < 2 cm	unidentifiable		unidentifiable	unidentifiable	FR	unidentifiable	NA	NA	NO	smaller than 2 cm	ND	ND	ND	ND	ND	ND	ND	ND	ND	ND	ND	ND	ND	ND	ND	ND	ND	ND	ND	ND
MALAPA U.W.88	1	unknown	Ex situ	Calcified	1069		NA	B739	NA	NA	NA	NA	BONE	MAM	unknown	NA	MAM	unidentifiable	fgmt < 2 cm	unidentifiable		unidentifiable	unidentifiable	FR	unidentifiable	NA	NA	NO	smaller than 2 cm	ND	ND	ND	ND	ND	ND	ND	ND	ND	ND	ND	ND	ND	ND	ND	ND	ND	ND	ND	ND
MALAPA U.W.88	1	unknown	Ex situ	Calcified	1070		NA	B1057	ND	ND	ND	ND	BONE	ARTIO	BOVID	unknown	BOV II	VER	THO	BODY		JA	unidentifiable	FR	/	NA	NA	NO	no specific comment	SPONG+COMP	NA	NA	NA	NA	41	36.2	28	NA	NO	2	NO	NO	NO	NO	NO	NO	NO	NO	NO
MALAPA U.W.88	1	unknown	Ex situ	Calcified	1070		NA	B196	NA	NA	NA	NA	BONE	CARN	HERPESTID	NA	size mongoose	CRA	SKULL	BASICRANIA		A	unidentifiable	FR	/	NA	NA	NO	no specific comment	COMP	NA	NA	NA	NA	40	37.6	30.6	1.2	NA	1	NO	NO	NO	NO	NO	NO	NO	NO	NO
MALAPA U.W.88	1	ND	In situ	Decalcified	1071	a	NA	NA	-80316.7	2.86545e+06	1414.91	930	TOOTH	UNG	BOVID/EQUID	unknown	UNG II/III	TTH	PM/M	crown fgmt		unidentifiable	unidentifiable	FR	unidentifiable	unidentifiable	NA	NA	no specific comment	enamel	NA	NA	NA	NA	26.5	9	2.1	NA	NA	unidentifiable	NO	NO	NO	NO	NO	NO	NO	NO	NO
MALAPA U.W.88	4	ND	In situ	Decalcified	1071	b	NA	NA	-80316.7	2.86545e+06	1414.91	930	TOOTH	UNG	unknown	NA	UNG	TTH	fgmt < 2 cm	crown fgmt		unidentifiable	unidentifiable	FR	unidentifiable	unidentifiable	NA	NA	no specific comment	ND	ND	ND	ND	ND	ND	ND	ND	ND	ND	ND	ND	ND	ND	ND	ND	ND	ND	ND	ND
MALAPA U.W.88	>5	ND	In situ	Decalcified	1072		NA	NA	-80312.3	2.86545e+06	1414.85	5	TOOTH	UNG	unknown	NA	UNG	TTH	fgmt < 2 cm	crown fgmt		unidentifiable	unidentifiable	FR	unidentifiable	unidentifiable	NA	NA	no specific comment	ND	ND	ND	ND	ND	ND	ND	ND	ND	ND	ND	ND	ND	ND	ND	ND	ND	ND	ND	ND
MALAPA U.W.88	1	ND	In situ	Decalcified	1073	a	NA	NA	-80311.3	2.86545e+06	1414.38	192	CARAP	TORTOISE	CHEL	NA	Chelonia sp.	CARAPACE	NA	ND		unidentifiable	unidentifiable	FR	unidentifiable	NA	NA	NA	no specific comment	NA	NA	NA	NA	NA	24.1	13.8	1.9	NA	NA	ND	ND	ND	ND	ND	ND	ND	ND	ND	ND
MALAPA U.W.88	1	ND	In situ	Decalcified	1073	b	NA	NA	-80311.3	2.86545e+06	1414.38	192	CARAP	TORTOISE	CHEL	NA	Chelonia sp.	CARAPACE	NA	ND		unidentifiable	unidentifiable	FR	unidentifiable	NA	NA	NA	no specific comment	NA	NA	NA	NA	NA	14.1	13.2	2	NA	NA	ND	ND	ND	ND	ND	ND	ND	ND	ND	ND
MALAPA U.W.88	1	unknown	Ex situ	Calcified	1074		NA	B664	NA	NA	NA	NA	BONE	ARTIO	BOVID	unknown	BOV III	LBN	FEM	D		A	unidentifiable	FR	unidentifiable	NA	NA	NO	no specific comment	SPONG+COMP	weathered	NA	unidentifiable	unidentifiable	80	44	51.8	unidentifiable	NO	4	NO	NO	NO	NO	NO	NO	NO	NO	NO
MALAPA U.W.88	1	unknown	Ex situ	Calcified	1075	a	NA	B113	NA	NA	NA	NA	BONE	CARN	Large carnivore	NA	unknown	LBN	TIB	P-PSH		A	unidentifiable	FR	R	NA	1075b, 1075c	NO	no specific comment	COMP+SPONG	NA	weathered	NA	NA	85.8	43.1	35	6.6	NO	4	NO	NO	NO	NO	NO	NO	NO	NO	NO
MALAPA U.W.88	1	unknown	Ex situ	Calcified	1075	a	NA	B113	NA	NA	NA	NA	BONE	CARN	Large carnivore	NA	unknown	LBN	TIB	P-PSH		A	unidentifiable	FR	L	NA	NA	NO	still in the matrix with 1075B and 1075C	COMP	ND	ND	ND	ND	ND	ND	ND	ND	ND	ND	ND	ND	ND	ND	ND	ND	ND	ND	ND
MALAPA U.W.88	1	unknown	Ex situ	Calcified	1075	b	NA	B113	NA	NA	NA	NA	BONE	MAM	unknown	NA	MAM II	VER	THO	SP PROC		unidentifiable	unidentifiable	FR	/	NA	1075a, 1075c	NO	no specific comment	COMP	NA	NA	NA	NA	33.1	9.5	8.7	NA	NO	1 to 2	NO	NO	NO	NO	NO	NO	NO	NO	NO
MALAPA U.W.88	1	unknown	Ex situ	Calcified	1075	b	NA	B113	NA	NA	NA	NA	BONE	SMAM	unknown	NA	MAM	LBN	HUM	P-PSH		unidentifiable	unidentifiable	FR	unidentifiable	NA	NA	NO	still in the matrix with 1075A and 1075C	COMP	ND	ND	ND	ND	ND	ND	ND	ND	ND	ND	ND	ND	ND	ND	ND	ND	ND	ND	ND
MALAPA U.W.88	1	unknown	Ex situ	Calcified	1075	c	NA	B113	NA	NA	NA	NA	BONE	MAM	unknown	NA	MAM II	unidentifiable	unidentifiable	unidentifiable		unidentifiable	unidentifiable	FR	unidentifiable	NA	1075a, 1075b	NO	no specific comment	COMP+SPONG	NA	NA	NA	NA	40.9	19	13	NA	NO	1 to 2	NO	NO	NO	NO	NO	NO	NO	NO	NO
MALAPA U.W.88	1	unknown	Ex situ	Calcified	1075	c	NA	B113	NA	NA	NA	NA	BONE	SMAM	unknown	NA	MAM	LBN	TIB	PSH		unidentifiable	unidentifiable	FR	R	NA	NA	NO	still in the matrix with 1075B and 1075A	COMP	ND	ND	ND	ND	ND	ND	ND	ND	ND	ND	ND	ND	ND	ND	ND	ND	ND	ND	ND
MALAPA U.W.88	1	ND	In situ	Decalcified	1076		NA	NA	-80312.9	2.86545e+06	1415.01		TOOTH	MAM	unknown	NA	MAM	TTH	fgmt < 2 cm	unidentifiable		unidentifiable	unidentifiable	FR	unidentifiable	NA	NA	NO	smaller than 2 cm	ND	ND	ND	ND	ND	ND	ND	ND	ND	ND	ND	ND	ND	ND	ND	ND	ND	ND	ND	ND
MALAPA U.W.88	1	ND	In situ	Decalcified	1077		NA	NA	-80315.3	2.86545e+06	1415.6	907	BONE	MAM	unknown	NA	MAM	unidentifiable	fgmt < 2 cm	unidentifiable		unidentifiable	unidentifiable	FR	unidentifiable	NA	NA	NA	no specific comment	ND	ND	ND	ND	ND	ND	ND	ND	ND	ND	ND	ND	ND	ND	ND	ND	ND	ND	ND	ND
MALAPA U.W.88	1	ND	In situ	Decalcified	1078		NA	NA	-169891	289539	1415.29	862	TOOTH	UNG	unknown	NA	UNG	TTH	fgmt < 2 cm	crown fgmt		unidentifiable	unidentifiable	FR	unidentifiable	unidentifiable	NA	NA	no specific comment	ND	ND	ND	ND	ND	ND	ND	ND	ND	ND	ND	ND	ND	ND	ND	ND	ND	ND	ND	ND
MALAPA U.W.88	1	ND	In situ	Decalcified	1079		NA	NA	-80315.5	2.86545e+06	1415.29	862	BONE	MAM	unknown	NA	MAM	unidentifiable	fgmt < 2 cm	unidentifiable		unidentifiable	unidentifiable	FR	unidentifiable	NA	NA	NA	no specific comment	ND	ND	ND	ND	ND	ND	ND	ND	ND	ND	ND	ND	ND	ND	ND	ND	ND	ND	ND	ND
MALAPA U.W.88	2	ND	In situ	Decalcified	1080		NA	NA	-80315.5	2.86545e+06	1415.29	862	ROCK + CALCIUM CARBONATE	NA	NA	NA	NA	NA	NA	NA		NA	NA	FR	/	NA	NA	NO	no specific comment	COMP	NA	NA	NA	NA	ND	ND	ND	NA	NA	ND	ND	ND	ND	ND	ND	ND	ND	ND	ND
MALAPA U.W.88	1	ND	In situ	Decalcified	1081	a	NA	NA	-80311.7	2.86545e+06	1415.24	191	CARAP	TORTOISE	CHEL	NA	Chelonia sp.	CARAPACE	NA	ND		unidentifiable	unidentifiable	FR	unidentifiable	NA	NA	NA	no specific comment	carapace	NA	NA	NA	NA	19.1	13.2	2	NA	NA	ND	ND	ND	ND	ND	ND	ND	ND	ND	ND
MALAPA U.W.88	1	ND	In situ	Decalcified	1081	b	NA	NA	-80311.7	2.86545e+06	1415.24	191	CARAP	TORTOISE	CHEL	NA	Chelonia sp.	CARAPACE	NA	ND		unidentifiable	unidentifiable	FR	unidentifiable	NA	NA	NA	no specific comment	carapace	NA	NA	NA	NA	13.1	6.1	1.4	NA	NA	ND	ND	ND	ND	ND	ND	ND	ND	ND	ND
MALAPA U.W.88	1	unknown	Ex situ	Calcified	1085		NA	B1039	NA	NA	NA	NA	BONE	ARTIO	BOVID	unknown	BOV III	META	MTT	SH-DSH		A	unidentifiable	FR	unidentifiable	NA	NA	NO	no specific comment	COMP+SPONG	weathered	weathered	NA	NA	136.2	34.1	24.4	6.7	NO	4	NO	NO	NO	NO	NO	NO	NO	NO	NO
MALAPA U.W.88	1	unknown	Ex situ	Calcified	1086		NA	B122	NA	NA	NA	NA	BONE	ARTIO	BOVID	unknown	BOV III/IV	FBN	SCAP	BLADE		A	unidentifiable	FR	R	NA	NA	NO	no specific comment	COMP+SPONG	NA	NA	NA	NA	171.6	51.4	17.6	4.4	NA	2	NO	NO	NO	NO	NO	NO	NO	NO	NO
MALAPA U.W.88	1	unknown	Ex situ	Calcified	1087		NA	B692	-80318.6	2.86545e+06	1443.97		BONE	ARTIO	BOVID	unknown	BOV III	LBN	FEM	D		A	unidentifiable	FR	L	NA	NA	NO	no specific comment	COMP+SPONG	unidentifiable	NA	NA	NA	82.7	68.3	32.2	2	NO	1	NO	NO	NO	NO	NO	NO	NO	NO	NO
MALAPA U.W.88	1	unknown	Ex situ	Calcified	1088		NA	B1039	NA	NA	NA	NA	BONE	ARTIO	BOVID	unknown	BOV III	LBN	RAD	SH	cranial fgmt	unidentifiable	unidentifiable	FR	unidentifiable	NA	NA	NO	no specific comment	COMP	weathered	weathered	weathered	weathered	98.3	26	6.7	5.8	NO	4	NO	NO	NO	NO	NO	NO	NO	NO	NO
MALAPA U.W.88	2	unknown	Ex situ	Calcified	1089		NA	B850	NA	NA	NA	NA	BONE+TOOTH	ARTIO	BOVID	unknown	BOV III	CRA	MAXT	fgmt UPM		A	unidentifiable	FR	unidentifiable	3	NA	NO	no specific comment	COMP+SPONG	NA	NA	NA	NA	36.4	35.7	22.3	unidentifiable	NA	1	NO	NO	NO	NO	NO	NO	NO	NO	NO
MALAPA U.W.88	4	ND	ND	Calcified	1092		NA	ND	ND	ND	ND	ND	BONE+TOOTH	ARTIO	BOVID	unknown	BOV II	CRA	MAXT	UPM2, UPM3, UPM4		A	unidentifiable	FR	R	1	NA	NO	no specific comment	COMP+enamel	NA	NA	NA	NA	81.3	48.3	56	unidentifiable	NA	2	NO	NO	NO	NO	NO	NO	NO	NO	NO
MALAPA U.W.88	1	ND	In situ	Decalcified	1093	a	NA	NA	-80312.5	2.86545e+06	1414.79	23	BONE	MAM	unknown	NA	MAM	unidentifiable	unidentifiable	ND		unidentifiable	unidentifiable	FR	unidentifiable	NA	NA	NA	no specific comment	COMP	weathered	weathered	weathered	weathered	34.1	16.1	7	6.1	NO	5	NO	NO	YES	NO	YES	NO	NO	NO	NO
MALAPA U.W.88	10	ND	In situ	Decalcified	1093	b	NA	NA	-80312.5	2.86545e+06	1414.79	23	BONE	MAM	unknown	NA	MAM	unidentifiable	fgmt < 2 cm	unidentifiable		unidentifiable	unidentifiable	FR	unidentifiable	NA	NA	NA	smaller than 2 cm	ND	ND	ND	ND	ND	ND	ND	ND	ND	ND	ND	ND	ND	ND	ND	ND	ND	ND	ND	ND
MALAPA U.W.88	1	unknown	Ex situ	Calcified	1094		NA	B990	NA	NA	NA	NA	BONE	MAM	unknown	NA	MAM	unidentifiable	fgmt < 2 cm	unidentifiable		unidentifiable	unidentifiable	FR	/	NA	NA	NO	smaller than 2 cm	ND	ND	ND	ND	ND	ND	ND	ND	ND	ND	ND	ND	ND	ND	ND	ND	ND	ND	ND	ND
MALAPA U.W.88	1	ND	ND	ND	1095		NA	ND	ND	ND	ND	ND	BONE	ARTIO	BOVID	unknown	BOV III	CRA	MAX	ND		unidentifiable	unidentifiable	FR	ND	NA	NA	NO	no specific comment	ND	NA	NA	NA	NA	ND	ND	ND	ND	NA	ND	ND	ND	ND	ND	ND	ND	ND	ND	ND
MALAPA U.W.88	1	unknown	Ex situ	ND	1096		NA	ND	NA	NA	NA	NA	BONE	MAM	unknown	NA	MAM II	RACHIS	RIB	SH		unidentifiable	unidentifiable	FR	unidentifiable	NA	NA	NO	no specific comment	COMP+SPONG	NA	NA	NA	NA	19.1	9.7	5.1	2.5	NO	1	NO	NO	NO	NO	NO	NO	NO	NO	NO
MALAPA U.W.88	1	unknown	Ex situ	Calcified	1097		NA	B990	ND	ND	ND	ND	BONE	SMAM	unknown	NA	SMAM	VER	LUM	BODY	ep missing (non fused)	JA	unidentifiable	near CO	/	NA	NA	NO	no specific comment	COMP+SPONG	NA	NA	NA	NA	12.6	12.5	11.6	NA	NO	1	NO	NO	NO	NO	NO	NO	NO	NO	NO
MALAPA U.W.88	1	unknown	Ex situ	Calcified	1098		NA	B990	NA	NA	NA	NA	BONE	CARN	HERPESTID/VIVERRID	NA	size genet	VER	ATL	CO lat half		A	unidentifiable	FR	/	NA	NA	NO	no specific comment	COMP	NA	NA	NA	NA	26.5	13.4	9.6	NID	NA	1	NO	NO	NO	NO	NO	NO	NO	NO	NO
MALAPA U.W.88	1	unknown	Ex situ	Calcified	1101		NA	B465	-80300	2.86545e+06	1415.47		BONE	ARTIO	BOVID	unknown	BOV III	VER	THO	CO		A	unidentifiable	CO	/	NA	NA	NO	no specific comment	COMP+SPONG	NA	NA	NA	NA	ND	ND	ND	ND	NA	ND	ND	ND	ND	ND	ND	ND	ND	ND	ND
MALAPA U.W.88	5	ND	In situ	Decalcified	1102		NA	NA	-80315.5	2.86545e+06	1415.51	1050	BONE	MAM	unknown	NA	MAM	RACHIS	fgmt < 2 cm	unidentifiable		unidentifiable	unidentifiable	FR	unidentifiable	NA	NA	NO	smaller than 2 cm	ND	ND	ND	ND	ND	ND	ND	ND	ND	ND	ND	ND	ND	ND	ND	ND	ND	ND	ND	ND
MALAPA U.W.88	1	unknown	Ex situ	Calcified	1103	a	NA	B197	NA	NA	NA		BONE	UNG	BOVID/EQUID	unknown	UNG II/III	VER	CER?	half CO		A	unidentifiable	FR	/	NA	NA	NO	no specific comment	COMP+SPONG	NA	NA	NA	NA	72.5	53	25	unidentifiable	NA	4	NO	NO	NO	NO	NO	NO	NO	NO	NO
MALAPA U.W.88	1	unknown	Ex situ	Calcified	1103	b	NA	B197	NA	NA	NA		BONE	UNG	BOVID/EQUID	unknown	UNG II/III	LBN	FEM	D	lat ART surf	A	unidentifiable	FR	L	NA	NA	NO	no specific comment	COMP+SPONG	unidentifiable	NA	NA	NA	37	29.7	31.6	unidentifiable	NO	2	NO	NO	NO	NO	NO	NO	NO	NO	NO
MALAPA U.W.88	1	unknown	Ex situ	Calcified	1103	c	NA	B197	NA	NA	NA		BONE	PRIMATES/CARN	unknown	NA	size baboon	TTH	C	CO crown		A	unidentifiable	near CO	unidentifiable	NA	NA	NO	no specific comment	enamel	NA	NA	NA	NA	17.6	9.8	7.2	NA	NA	unidentifiable	NO	NO	NO	NO	NO	NO	NO	NO	NO
MALAPA U.W.88	1	unknown	Ex situ	Calcified	1103	d	NA	B197	NA	NA	NA		BONE	MAM	unknown	NA	MAM II	RACHIS	RIB	SH		unidentifiable	unidentifiable	FR	unidentifiable	NA	NA	NO	no specific comment	COMP	NA	NA	NA	NA	43.2	14.1	3.9	unidentifiable	NO	4	NO	NO	NO	NO	NO	NO	NO	NO	NO
MALAPA U.W.88	1	ND	In situ	Decalcified	1104		NA	NA	-80305.3	2.86545e+06	1416.04		BONE	MAM	unknown	NA	MAM II/III	RACHIS	RIB	SH		A	unidentifiable	FR	unidentifiable	NA	NA	NO	no specific comment	COMP	weathered	weathered	NA	NA	144	16.4	6	NA	NO	3	NO	NO	NO	NO	NO	NO	NO	NO	NO
MALAPA U.W.88	1	unknown	Ex situ	Calcified	1105		NA	B881	NA	NA	NA		BONE	ARTIO	BOVID	unknown	BOV II	FBN	PELV	ILI		unidentifiable	unidentifiable	FR	unidentifiable	NA	NA	NO	no specific comment	COMP	NA	NA	NA	NA	31.3	20.6	3.6	1	NO	1	NO	NO	NO	NO	NO	NO	NO	NO	NO
MALAPA U.W.88	1	unknown	Ex situ	Calcified	1107		NA	B560	-80300.6	2.86545e+06	1415.44	NA	BONE	MAM	unknown	NA	MAM III	FBN	unidentifiable	unidentifiable		unidentifiable	unidentifiable	FR	unidentifiable	NA	NA	NO	no specific comment	COMP+SPONG	NA	NA	NA	NA	59.8	50.1	16.7	2.3	NO	3	NO	NO	NO	NO	NO	NO	NO	NO	NO
MALAPA U.W.88	1	unknown	Ex situ	Calcified	1109		NA	B564	NA	NA	NA	NA	BONE	MAM	unknown	NA	MAM	unidentifiable	unidentifiable	unidentifiable		unidentifiable	unidentifiable	FR	unidentifiable	NA	NA	NO	no specific comment	SPONG+COMP	NA	NA	NA	NA	20.5	13.3	6.1	unidentifiable	NO	3	NO	NO	NO	NO	NO	NO	NO	NO	NO
MALAPA U.W.88	1	unknown	Ex situ	Calcified	1110		NA	B962	NA	NA	NA	NA	BONE	MAM	unknown	NA	MAM	FBN	unidentifiable	unidentifiable		unidentifiable	unidentifiable	FR	unidentifiable	NA	NA	NO	no clue what that is	COMP+SPONG	NA	NA	NA	NA	63	47.5	11.1	unidentifiable	NA	3	NO	NO	NO	NO	NO	NO	NO	NO	NO
MALAPA U.W.88	1	unknown	Ex situ	Calcified	1111		NA	B1040	NA	NA	NA	NA	BONE	MAM	unknown	NA	MAM	LBN?	unidentifiable	unidentifiable		unidentifiable	unidentifiable	FR	unidentifiable	NA	NA	NO	no specific comment	COMP	weathered	weathered	weathered	weathered	53.6	11	10.7	1.5	NO	4	NO	NO	NO	NO	NO	NO	NO	NO	NO
MALAPA U.W.88	1	unknown	Ex situ	Calcified	1112		NA	B988	NA	NA	NA	NA	BONE	ARTIO	BOVID	unknown	BOV I	SHBN	CARP	UNC	CO	A	unidentifiable	CO	unidentifiable	NA	NA	NO	no specific comment	COMP	NA	NA	NA	NA	9.6	7.1	6.5	unidentifiable	NA	1	NO	NO	NO	NO	NO	NO	NO	NO	NO
MALAPA U.W.88	1	unknown	Ex situ	Calcified	1113		NA	B855	NA	NA	NA	NA	BONE	ARTIO	BOVID	unknown	BOV II	SHBN	TARS	CALC	CO	A	unidentifiable	CO	R	NA	NA	NO	no specific comment	COMP+SPONG	NA	NA	NA	NA	68	26.5	20.6	NA	NA	4	NO	NO	NO	NO	NO	NO	NO	NO	NO
MALAPA U.W.88	1	unknown	Ex situ	Calcified	1114		NA	B293	NA	NA	NA	1114	BONE	MAM	unknown	NA	MAM III	SHBN	TARS	TAL		A	unidentifiable	CO	L	NA	NA	NO	no specific comment	COMP	NA	NA	NA	NA	ND	ND	ND	ND	NA	ND	ND	ND	ND	ND	ND	ND	ND	ND	ND
MALAPA U.W.88	12	unknown	Ex situ	Calcified	1114		NA	B293	NA	NA	NA	1114	BONE	MAM	unknown	NA	MAM III	LBN	unidentifiable	SH		unidentifiable	unidentifiable	FR	unidentifiable	NA	associated with the talus	NO	no specific comment	COMP	ND	ND	ND	ND	ND	ND	ND	ND	NA	ND	ND	ND	ND	ND	ND	ND	ND	ND	ND
MALAPA U.W.88	2	ND	In situ	Decalcified	1115		NA	NA	-80311.4	2.86544e+06	1414.85	1042	TOOTH	UNG	unknown	NA	UNG	TTH	fgmt < 2 cm	crown fgmt		unidentifiable	unidentifiable	FR	unidentifiable	unidentifiable	NA	NA	no specific comment	ND	ND	ND	ND	ND	ND	ND	ND	ND	ND	ND	ND	ND	ND	ND	ND	ND	ND	ND	ND
MALAPA U.W.88	1	unknown	Ex situ	Calcified	1116		NA	B700	NA	NA	NA	NA	BONE	MAM	unknown	NA	MAM	unidentifiable	fgmt < 2 cm	unidentifiable		unidentifiable	unidentifiable	FR	unidentifiable	NA	NA	NO	smaller than 2 cm	ND	ND	ND	ND	ND	ND	ND	ND	ND	ND	ND	ND	ND	ND	ND	ND	ND	ND	ND	ND
MALAPA U.W.88	1	unknown	Ex situ	Calcified	1117		NA	B999	NA	NA	NA	NA	SHELL	SNAIL	unknown	NA	small snail	SHELL	CO	CO		unidentifiable	unidentifiable	CO	NA	NA	NA	NO	no specific comment	shell	NA	NA	NA	NA	11	9.3	6.3	NA	NA	ND	ND	ND	ND	ND	ND	ND	ND	ND	ND
MALAPA U.W.88	1	unknown	Ex situ	Calcified	1118	a	NA	ND	NA	NA	NA	NA	BONE	CARN	FELID	NA	size wild cat	META	MTC3	PSH-SH-DSH-D		A	unidentifiable	FR	R	NA	NA	NO	no specific comment	COMP	unidentifiable	NA	NA	NA	44.8	5.9	4.8	1.5	NO	1	NO	NO	NO	NO	NO	NO	NO	NO	NO
MALAPA U.W.88	1	unknown	Ex situ	Calcified	1118	b	NA	ND	NA	NA	NA	NA	BONE	LAGO	LEPORID	NA	Lepus sp.	META	MTC2	DSH-D		A	unidentifiable	FR	R	NA	NA	NO	no specific comment	COMP	NID	NA	NA	NA	18.3	4.7	4.6	1	NO	1	NO	NO	NO	NO	NO	NO	NO	NO	NO
MALAPA U.W.88	1	unknown	Ex situ	Calcified	1119		NA	B564	NA	NA	NA	NA	BONE	MAM	unknown	NA	MAM II/III	LBN	unidentifiable	SH		A	unidentifiable	FR	unidentifiable	NA	NA	NO	no specific comment	COMP+SPONG	weathered	weathered	weathered	weathered	51.8	23.4	13.2	6.8	NO	4	NO	NO	NO	NO	NO	NO	NO	NO	NO
MALAPA U.W.88	1	ND	ND	ND	1120		NA	ND	-80312.5	2.86545e+06	1413.61		BONE	MAM	unknown	NA	MAM	unidentifiable	unidentifiable	unidentifiable		unidentifiable	unidentifiable	FR	unidentifiable	NA	NA	NO	no specific comment	ND	NA	NA	NA	NA	ND	ND	ND	ND	NA	ND	ND	ND	ND	ND	ND	ND	ND	ND	ND
MALAPA U.W.88	1	unknown	Ex situ	Calcified	1121		NA	B095	NA	NA	NA	NA	BONE	MAM	unknown	NA	MAM	unidentifiable	fgmt < 2 cm	unidentifiable		unidentifiable	unidentifiable	FR	unidentifiable	NA	NA	NO	smaller than 2 cm	ND	ND	ND	ND	ND	ND	ND	ND	ND	ND	ND	ND	ND	ND	ND	ND	ND	ND	ND	ND
MALAPA U.W.88	1	unknown	Ex situ	Calcified	1122		NA	B653	-80317.5	2.86545e+06	1415.29	unidentifiable	BONE	ARTIO	BOVID	unknown	BOV I	SHBN	PHA	PHA3	CO	A	unidentifiable	CO	unidentifiable	NA	NA	NO	no specific comment	COMP	NA	NA	NA	NA	18.5	16	5	NA	NA	1	NO	NO	NO	NO	NO	NO	NO	NO	NO
MALAPA U.W.88	1	unknown	Ex situ	Calcified	1123		NA	B276	-80304.8	2.86546e+06	1415.5		BONE	MAM	unknown	NA	MAM I/II	RACHIS	RIB	SH		unidentifiable	unidentifiable	FR	unidentifiable	NA	NA	NO	2 fgmts (recent fracture)	COMP	unidentifiable	unidentifiable	NA	NA	45.8	9.7	3.3	1	NO	1	NO	NO	NO	NO	NO	NO	NO	NO	NO
MALAPA U.W.88	1	unknown	Ex situ	Calcified	1124		NA	B095	NA	NA	NA	NA	BONE	MAM	unknown	NA	MAM	SHBN	unidentifiable	ART SURF		A	unidentifiable	FR	unidentifiable	NA	NA	NO	no specific comment	COMP+SPONG	NA	NA	NA	NA	25.8	12.4	8.7	unidentifiable	NO	1	NO	NO	NO	NO	NO	NO	NO	NO	NO
MALAPA U.W.88	1	unknown	Ex situ	Calcified	1125		NA	B698	-80318.7	2.86545e+06	1443.95		BONE	ARTIO	BOVID	unknown	BOV I	SHBN	PHA	PHA3	CO	A	unidentifiable	CO	unidentifiable	NA	NA	NO	no specific comment	COMP	NA	NA	NA	NA	18.2	13.1	6.5	NA	NA	1	NO	NO	NO	NO	NO	NO	NO	NO	NO
MALAPA U.W.88	1	unknown	Ex situ	ND	1126		NA	ND	NA	NA	NA	NA	BONE	MAM	unknown	NA	MAM II/III	FBN	unidentifiable	ND		unidentifiable	unidentifiable	FR	unidentifiable	NA	NA	NO	no specific comment	COMP	NA	NA	NA	NA	24.5	13.5	6.2	NA	NO	1	NO	NO	NO	NO	NO	NO	NO	NO	NO
MALAPA U.W.88	1	unknown	Ex situ	Calcified	1127		NA	B698	-80318.7	2.86545e+06	1443.95		BONE	ARTIO	BOVID	unknown	BOV I	SHBN	PHA	PHA2	CO	A	unidentifiable	CO	unidentifiable	NA	NA	NO	no specific comment	COMP+SPONG	NA	NA	NA	NA	19.4	10.9	6.6	NA	NA	1	NO	NO	NO	NO	NO	NO	NO	NO	NO
MALAPA U.W.88	1	unknown	Ex situ	Calcified	1128		NA	B1052	NA	NA	NA	NA	BONE	ARTIO	BOVID	unknown	BOV I/II	META	MTC	P		A	unidentifiable	FR	L	NA	NA	NO	no specific comment	COMP	NA	weathered	NA	NA	23.2	17.3	14.8	3	NO	1	NO	NO	NO	NO	NO	NO	NO	NO	NO
MALAPA U.W.88	1	ND	In situ	Decalcified	1129		NA	NA	-80317.5	2.86545e+06	1415.29		BONE	MAM	unknown	NA	MAM	unidentifiable	fgmt < 2 cm	unidentifiable		unidentifiable	unidentifiable	FR	unidentifiable	NA	NA	NO	smaller than 2 cm	ND	ND	ND	ND	ND	ND	ND	ND	ND	ND	ND	ND	ND	ND	ND	ND	ND	ND	ND	ND
MALAPA U.W.88	1	unknown	Ex situ	Calcified	1130		NA	B881	NA	NA	NA	NA	BONE	ARTIO	BOVID	unknown	BOV III	LBN	FEM	PSH	tuberosity	A	unidentifiable	FR	L	NA	NA	NO	no specific comment	COMP+SPONG	unidentifiable	weathered	NA	NA	67.5	37	28.6	6.5	NO	2	NO	NO	YES	YES	NO	NO	NO	NO	NO
MALAPA U.W.88	1	unknown	Ex situ	Calcified	1131		NA	B506	-80309.1	2.86545e+06	1415.61		BONE	MAM	unknown	NA	MAM	RACHIS	fgmt < 2 cm	BODY		unidentifiable	unidentifiable	FR	unidentifiable	NA	NA	NO	smaller than 2 cm	ND	ND	ND	ND	ND	ND	ND	ND	ND	ND	ND	ND	ND	ND	ND	ND	ND	ND	ND	ND
MALAPA U.W.88	2	unknown	In situ	Decalcified	1132		NA	NA	-80309.1	2.86545e+06	1415.61		BONE	MAM	unknown	NA	MAM	unidentifiable	fgmt < 2 cm	unidentifiable		unidentifiable	unidentifiable	FR	unidentifiable	NA	NA	NO	smaller than 2 cm	ND	ND	ND	ND	ND	ND	ND	ND	ND	ND	ND	ND	ND	ND	ND	ND	ND	ND	ND	ND
MALAPA U.W.88	1	ND	In situ	Decalcified	1133		NA	NA	-80312.5	2.86545e+06	1413.59	1047	BONE	ARTIO	BOVID	unknown	BOV I	LBN	RAD	P		A	unidentifiable	FR	unidentifiable	NA	NA	NO	still embedded in the matrix (et perso j'ai des doutes sur l'identification anat…)	COMP	ND	ND	ND	ND	ND	ND	ND	ND	ND	ND	ND	ND	ND	ND	ND	ND	ND	ND	ND
MALAPA U.W.88	1	unknown	Ex situ	Calcified	1134		NA	B1055	NA	NA	NA		BONE	ARTIO	BOVID	unknown	BOV II	META	MTC	SH	middle furrow	unidentifiable	unidentifiable	FR	unidentifiable	NA	NA	NO	no specific comment	COMP	weathered	weathered	weathered	weathered	56.2	16.3	6.4	3.3	NO	3	NO	NO	NO	NO	NO	NO	NO	NO	NO
MALAPA U.W.88	1	unknown	Ex situ	Calcified	1135		NA	B095	NA	NA	NA	NA	BONE	ARTIO	BOVID	unknown	BOV II	LBN	ULN	PSH-SH-DSH		A	unidentifiable	FR	L	NA	NA	NO	no specific comment	COMP	weathered	weathered	NA	NA	156.4	21	10	6.1	NO	2	NO	NO	NO	NO	NO	NO	NO	NO	NO
MALAPA U.W.88	1	ND	In situ	Decalcified	1139		NA	NA	-80313.4	2.86545e+06	1414.63		BONE	MAM	unknown	NA	MAM	unidentifiable	fgmt < 2 cm	unidentifiable		unidentifiable	unidentifiable	FR	unidentifiable	NA	NA	NO	smaller than 2 cm	ND	ND	ND	ND	ND	ND	ND	ND	ND	ND	ND	ND	ND	ND	ND	ND	ND	ND	ND	ND
MALAPA U.W.88	4	ND	In situ	Decalcified	1140		NA	NA	-80309.7	2.86555e+06	1414.75		BONE	MAM	unknown	NA	MAM	unidentifiable	fgmt < 2 cm	unidentifiable		unidentifiable	unidentifiable	FR	unidentifiable	NA	NA	NO	smaller than 2 cm	ND	ND	ND	ND	ND	ND	ND	ND	ND	ND	ND	ND	ND	ND	ND	ND	ND	ND	ND	ND
MALAPA U.W.88	1	ND	In situ	Decalcified	1141	a	NA	NA	-80312.4	2.86545e+06	1414.63		BONE	MAM	unknown	NA	MAM II/IV	LBN	unidentifiable	SH		unidentifiable	unidentifiable	FR	unidentifiable	NA	NA	NA	no specific comment	COMP	weathered	weathered	weathered	weathered	28.9	12.7	6.5	3.4	NO	1 to 2	NO	NO	YES	YES	YES	YES	NO	NO	NO
MALAPA U.W.88	1	ND	In situ	Decalcified	1141	b	NA	NA	-80312.4	2.86545e+06	1414.63		BONE	MAM	unknown	NA	MAM II/IV	LBN	unidentifiable	SH		unidentifiable	unidentifiable	FR	unidentifiable	NA	NA	NA	no specific comment	COMP	weathered	weathered	weathered	weathered	31.9	12.5	4.1	4	NO	2	NO	NO	YES	YES	NO	NO	NO	NO	NO
MALAPA U.W.88	1	ND	In situ	Decalcified	1141	c	NA	NA	-80312.4	2.86545e+06	1414.63		BONE	MAM	unknown	NA	MAM II/IV	LBN	unidentifiable	SH		unidentifiable	unidentifiable	FR	unidentifiable	NA	NA	NA	no specific comment	COMP	weathered	weathered	weathered	weathered	27.3	6.5	4.1	3.4	NO	2	NO	NO	NO	NO	NO	NO	NO	NO	NO
MALAPA U.W.88	1	ND	In situ	Decalcified	1141	d	NA	NA	-80312.4	2.86545e+06	1414.63		BONE	MAM	unknown	NA	MAM II/IV	LBN	unidentifiable	SH		unidentifiable	unidentifiable	FR	unidentifiable	NA	NA	NA	no specific comment	COMP	fresh	weathered	weathered	unidentifiable	25	7.8	5.2	4.9	NO	1	NO	NO	YES	YES	NO	NO	NO	NO	YES
MALAPA U.W.88	1	ND	In situ	Decalcified	1141	e	NA	NA	-80312.4	2.86545e+06	1414.63		BONE	MAM	unknown	NA	MAM II/IV	LBN	unidentifiable	SH		unidentifiable	unidentifiable	FR	unidentifiable	NA	NA	NA	no specific comment	COMP	weathered	weathered	weathered	weathered	29.4	8	4.9	4.8	NO	2	NO	NO	YES	YES	NO	NO	NO	NO	YES
MALAPA U.W.88	1	ND	In situ	Decalcified	1141	f	NA	NA	-80312.4	2.86545e+06	1414.63		BONE	MAM	unknown	NA	MAM II/IV	LBN	unidentifiable	SH		unidentifiable	unidentifiable	FR	unidentifiable	NA	NA	NA	no specific comment	COMP	fresh	weathered	weathered	modern/weathered	23.9	15.6	4.9	4.3	YES	2	NO	NO	YES	YES	YES	NO	NO	NO	NO
MALAPA U.W.88	1	ND	In situ	Decalcified	1141	g	NA	NA	-80312.4	2.86545e+06	1414.63		BONE	ARTIO	BOVID	unknown	BOV II	META	MTC/MTT	SH	medium furrow	unidentifiable	unidentifiable	FR	unidentifiable	NA	NA	NA	no specific comment	COMP	weathered	weathered	weathered	weathered	35.3	9.7	5.6	4.1	NO	1 to 2	NO	NO	YES	YES	YES	NO	YES	NO	NO
MALAPA U.W.88	1	ND	In situ	Decalcified	1141	h	NA	NA	-80312.4	2.86545e+06	1414.63		BONE	MAM	unknown	NA	MAM II/IV	LBN	unidentifiable	SH		unidentifiable	unidentifiable	FR	unidentifiable	NA	NA	NA	no specific comment	COMP	weathered	weathered	weathered	weathered	33.3	11.7	6.1	4.5	NO	2	NO	NO	YES	YES	YES	NO	NO	NO	NO
MALAPA U.W.88	1	ND	In situ	Decalcified	1141	i	NA	NA	-80312.4	2.86545e+06	1414.63		BONE	MAM	unknown	NA	MAM II/IV	LBN	unidentifiable	SH		unidentifiable	unidentifiable	FR	unidentifiable	NA	NA	NA	no specific comment	COMP	modern	weathered	weathered	weathered	28.3	15.5	5.3	3.1	NO	2	NO	NO	NO	NO	NO	NO	NO	NO	NO
MALAPA U.W.88	1	ND	In situ	Decalcified	1141	j	NA	NA	-80312.4	2.86545e+06	1414.63		BONE	MAM	unknown	NA	MAM II/IV	LBN	unidentifiable	SH		unidentifiable	unidentifiable	FR	unidentifiable	NA	NA	NA	no specific comment	COMP	weathered	weathered	weathered	weathered	26.1	9.8	5.7	5.5	NO	2	NO	NO	YES	YES	NO	NO	NO	NO	NO
MALAPA U.W.88	1	ND	In situ	Decalcified	1141	k	NA	NA	-80312.4	2.86545e+06	1414.63		BONE	MAM	unknown	NA	MAM II/IV	LBN	unidentifiable	SH		unidentifiable	unidentifiable	FR	unidentifiable	NA	NA	NA	no specific comment	COMP	weathered	weathered	weathered	weathered	27.2	15.3	7.1	4	NO	2	NO	NO	YES	YES	NO	NO	NO	NO	NO
MALAPA U.W.88	1	ND	In situ	Decalcified	1141	l	NA	NA	-80312.4	2.86545e+06	1414.63		BONE	MAM	unknown	NA	MAM II/IV	LBN	unidentifiable	SH		unidentifiable	unidentifiable	FR	unidentifiable	NA	NA	NA	no specific comment	COMP	weathered	weathered	weathered	weathered	26	8.1	4.3	3.8	NO	2	NO	NO	YES	YES	YES	NO	NO	NO	NO
MALAPA U.W.88	1	ND	In situ	Decalcified	1141	m	NA	NA	-80312.4	2.86545e+06	1414.63		BONE	MAM	unknown	NA	MAM II/IV	LBN	unidentifiable	SH		unidentifiable	unidentifiable	FR	unidentifiable	NA	NA	NA	no specific comment	COMP	weathered	weathered	weathered	weathered	28.6	11.2	5.6	4.7	NO	2	NO	NO	YES	NO	YES	NO	YES	NO	NO
MALAPA U.W.88	1	ND	In situ	Decalcified	1141	n	NA	NA	-80312.4	2.86545e+06	1414.63		BONE	MAM	unknown	NA	MAM II/IV	LBN	unidentifiable	SH		unidentifiable	unidentifiable	FR	unidentifiable	NA	NA	NA	no specific comment	COMP	weathered	weathered	weathered	weathered	34.6	10.3	5.7	5.4	NO	2	NO	NO	YES	YES	NO	NO	NO	NO	NO
MALAPA U.W.88	1	ND	In situ	Decalcified	1141	o	NA	NA	-80312.4	2.86545e+06	1414.63		BONE	MAM	unknown	NA	MAM II/IV	LBN	unidentifiable	SH		unidentifiable	unidentifiable	FR	unidentifiable	NA	NA	NA	no specific comment	COMP	weathered	weathered	weathered	weathered	30.8	11.7	5.5	3.3	NO	2	NO	NO	YES	YES	YES	NO	NO	NO	YES
MALAPA U.W.88	1	ND	In situ	Decalcified	1141	p	NA	NA	-80312.4	2.86545e+06	1414.63		BONE	MAM	unknown	NA	MAM II/IV	LBN	unidentifiable	SH		unidentifiable	unidentifiable	FR	unidentifiable	NA	NA	NA	no specific comment	COMP	weathered	weathered	weathered	weathered	26.1	9.2	5.9	5.4	NO	2	NO	NO	NO	NO	NO	NO	NO	NO	NO
MALAPA U.W.88	1	ND	In situ	Decalcified	1141	q	NA	NA	-80312.4	2.86545e+06	1414.63		BONE	MAM	unknown	NA	MAM II/IV	LBN	unidentifiable	SH		unidentifiable	unidentifiable	FR	unidentifiable	NA	NA	NA	no specific comment	COMP	weathered	weathered	weathered	weathered	50.6	11.2	6.2	4.4	NO	2	NO	NO	YES	YES	YES	NO	YES	NO	YES
MALAPA U.W.88	1	ND	In situ	Decalcified	1141	r	NA	NA	-80312.4	2.86545e+06	1414.63		BONE	MAM	unknown	NA	MAM II/IV	LBN	unidentifiable	SH		unidentifiable	unidentifiable	FR	unidentifiable	NA	NA	NA	no specific comment	COMP	weathered	weathered	modern	modern	30.8	10.8	5	4.3	NO	2	NO	NO	NO	NO	NO	NO	NO	NO	NO
MALAPA U.W.88	15	ND	In situ	Decalcified	1141	s	NA	NA	ND	ND	ND	ND	BONE	MAM	unknown	NA	MAM	unidentifiable	fgmt < 2 cm	unidentifiable		unidentifiable	unidentifiable	FR	unidentifiable	NA	NA	NA	no specific comment	ND	ND	ND	ND	ND	ND	ND	ND	ND	ND	ND	ND	ND	ND	ND	ND	ND	ND	ND	ND
MALAPA U.W.88	1	ND	In situ	Decalcified	1142	a	NA	NA	-80306.1	2.86545e+06	1414.82		BONE	MAM	unknown	NA	MAM II/III	LBN	unidentifiable	SH		unidentifiable	unidentifiable	FR	unidentifiable	NA	NA	NA	no specific comment	COMP	weathered	weathered	weathered	weathered	48.1	19.5	13.3	10.7	NO	4	NO	NO	YES	YES	YES	NO	NO	NO	YES
MALAPA U.W.88	1	ND	In situ	Decalcified	1142	b	NA	NA	-80306.1	2.86545e+06	1414.82		BONE	MAM	unknown	NA	MAM II/III	LBN	unidentifiable	SH		unidentifiable	unidentifiable	FR	unidentifiable	NA	NA	NA	no specific comment	COMP	weathered	weathered	weathered	weathered	39	15	10.6	10.2	NO	4	NO	NO	YES	YES	NO	NO	NO	NO	YES
MALAPA U.W.88	1	ND	In situ	Decalcified	1142	c	NA	NA	-80306.1	2.86545e+06	1414.82		BONE	MAM	unknown	NA	MAM II/III	LBN	unidentifiable	SH		unidentifiable	unidentifiable	FR	unidentifiable	NA	NA	NA	no specific comment	COMP	weathered	weathered	weathered	weathered	34.3	15.7	8.8	8.7	NO	4	NO	NO	YES	NO	NO	NO	YES	NO	NO
MALAPA U.W.88	1	ND	In situ	Decalcified	1142	d	NA	NA	-80306.1	2.86545e+06	1414.82		BONE	MAM	unknown	NA	MAM II/III	LBN	unidentifiable	SH		unidentifiable	unidentifiable	FR	unidentifiable	NA	NA	NA	no specific comment	COMP	weathered	weathered	weathered	weathered	31.6	20.9	12.4	11.9	NO	4	NO	NO	NO	NO	NO	NO	NO	NO	NO
MALAPA U.W.88	1	ND	In situ	Decalcified	1142	e	NA	NA	-80306.1	2.86545e+06	1414.82		BONE	MAM	unknown	NA	MAM II/III	LBN	unidentifiable	SH		unidentifiable	unidentifiable	FR	unidentifiable	NA	NA	NA	no specific comment	COMP	weathered	weathered	weathered	weathered	29.2	16.8	8.3	8	NO	4	NO	NO	YES	YES	YES	NO	NO	NO	NO
MALAPA U.W.88	2	ND	ND	Calcified	1143		NA	ND	ND	ND	ND	ND	BONE	MAM	unknown	NA	MAM	unidentifiable	fgmt < 2 cm	unidentifiable		unidentifiable	unidentifiable	FR	unidentifiable	NA	NA	NO	smaller than 2 cm	ND	ND	ND	ND	ND	ND	ND	ND	ND	ND	ND	ND	ND	ND	ND	ND	ND	ND	ND	ND
MALAPA U.W.88	1	unknown	Ex situ	Decalcified	1154		NA	surface of pit	NA	NA	NA	NA	BONE	ARTIO	BOVID	unknown	BOV I	SHBN	PAT	CO		A	unidentifiable	CO	L	NA	NA	NO	no specific comment	SPONG+COMP	NA	NA	NA	NA	21.2	17.4	11.7	NA	NO	2	NO	NO	NO	NO	NO	NO	NO	NO	NO
MALAPA U.W.88	1	unknown	In situ	Decalcified	1155		NA	NA	-80312.4	2.86545e+06	1414.44	3	BONE	ARTIO	SUID	NA	SUID	SHBN	PHA	PHA2	CO	A	unidentifiable	CO	unidentifiable	NA	NA	NA	no specific comment	COMP+SPONG	NA	NA	NA	NA	13.1	11.3	12.6	NA	NA	1	NO	NO	YES	NO	NO	NO	YES	NO	NO
MALAPA U.W.88	1	unknown	Ex situ	Calcified	1156		NA	B1037	-80313.6	2.86545e+06	1414.95		BONE	ARTIO	BOVID	unknown	BOV III	SHBN	TARS	TAL	CO	A	unidentifiable	CO	L	NA	near articulation with 1157, 1158, 1159 and 1160	NO	no specific comment	COMP+SPONG	NA	NA	NA	NA	51.2	34.2	30.6	NA	NA	1	NO	NO	NO	NO	NO	NO	NO	NO	NO
MALAPA U.W.88	1	unknown	Ex situ	Calcified	1157		NA	B1037	ND	ND	ND	ND	BONE	ARTIO	BOVID	unknown	BOV III	SHBN	TARS	CALC	P	A	unidentifiable	FR	L	NA	near articulation with 1156, 1158, 1159 and 1160	NO	no specific comment	ND	NA	NA	NA	NA	ND	ND	ND	ND	NO	1	NO	NO	NO	NO	NO	NO	NO	NO	NO
MALAPA U.W.88	1	unknown	Ex situ	Calcified	1158		NA	B1037	ND	ND	ND	ND	BONE	ARTIO	BOVID	unknown	BOV III	LBN	LAT MAL	CO		A	unidentifiable	CO	L	NA	near articulation with1156, 1157, 1159 and 1160	NO	no specific comment	ND	NA	NA	NA	NA	ND	ND	ND	ND	NO	1	NO	NO	NO	NO	NO	NO	NO	NO	NO
MALAPA U.W.88	1	unknown	Ex situ	Calcified	1159		NA	B1037	ND	ND	ND	ND	BONE	ARTIO	BOVID	unknown	BOV III	SHBN	TARS	INT CUN		A	unidentifiable	CO	L	NA	near articulation with 1156, 1157, 1158 and 1160	NO	no specific comment	ND	NA	NA	NA	NA	ND	ND	ND	ND	NO	1	NO	NO	NO	NO	NO	NO	NO	NO	NO
MALAPA U.W.88	1	unknown	Ex situ	Calcified	1160		NA	B1037	ND	ND	ND	ND	BONE	ARTIO	BOVID	unknown	BOV III	SHBN	TARS	CUBO-NAVI	CO	A	unidentifiable	CO	L	NA	near articulation with 1156, 1157, 1158, 1159	NO	no specific comment	ND	NA	NA	NA	NA	ND	ND	ND	ND	NO	1	NO	NO	NO	NO	NO	NO	NO	NO	NO
MALAPA U.W.88	1	unknown	Ex situ	Calcified	1162		NA	B371	NA	NA	NA	NA	BONE	ARTIO	BOVID	unknown	BOV III	SHBN	PHA	PHA1	SH-DSH-D	A	unidentifiable	FR	unidentifiable	NA	NA	NO	no specific comment	COMP	weathered	NA	NA	NA	42.6	18.9	21.7	4.9	NO	1	NO	NO	NO	NO	NO	NO	NO	NO	NO
MALAPA U.W.88	1	unknown	Ex situ	Calcified	1163		NA	B496	NA	NA	NA	NA	BONE	ARTIO	BOVID	unknown	BOV III	META	MTT	SH		A	unidentifiable	FR	unidentifiable	NA	NA	NO	no specific comment	COMP	unidentifiable	unidentifiable	unidentifiable	unidentifiable	41.8	24.2	11.6	9.1	NO	unidentifiable	NO	NO	NO	NO	NO	NO	NO	NO	NO
MALAPA U.W.88	1	ND	ND	ND	1164		NA	ND	ND	ND	ND	ND	BONE	CARN	unknown	NA	unknown	VER	unidentifiable	unidentifiable		unidentifiable	unidentifiable	FR	/	NA	NA	NO	no specific comment	ND	NA	NA	NA	NA	ND	ND	ND	ND	NA	ND	ND	ND	ND	ND	ND	ND	ND	ND	ND
MALAPA U.W.88	1	ND	ND	ND	1164		NA	ND	ND	ND	ND	ND	BONE	CARN	unknown	NA	unknown	VER	unidentifiable	unidentifiable		A	unidentifiable	ND	/	NA	NA	NO	no specific comment	ND	ND	ND	ND	ND	ND	ND	ND	ND	ND	ND	ND	ND	ND	ND	ND	ND	ND	ND	ND
MALAPA U.W.88	1	unknown	Ex situ	Calcified	1165		NA	B893	ND	ND	ND	ND	BONE	ARTIO	BOVID	unknown	BOV III	RACHIS	RIB	SH +STERN END		A	unidentifiable	FR	R	NA	NA	NO	no specific comment	COMP	NA	weathered	NA	NA	84.2	11.7	10	NA	NO	2	NO	NO	NO	NO	NO	NO	NO	NO	NO
MALAPA U.W.88	1	unknown	Ex situ	Calcified	1166		NA	B095	ND	ND	ND	ND	BONE	MAM	unknown	NA	MAM	META	MTC	unidentifiable		unidentifiable	unidentifiable	ND	ND	NA	NA	NO	no specific comment	ND	ND	ND	ND	ND	ND	ND	ND	ND	ND	ND	ND	ND	ND	ND	ND	ND	ND	ND	ND
MALAPA U.W.88	1	unknown	Ex situ	Calcified	1171		NA	B503	NA	NA	NA	NA	BONE	ARTIO	BOVID	unknown	BOV I	LBN	FEM	P		JA	unidentifiable	FR	R	NA	NA	NO	no specific comment	COMP+SPONG	NA	weathered	NA	NA	25.4	22	15.9	3.2	NO	1	NO	NO	YES	NO	NO	NO	YES	NO	NO
MALAPA U.W.88	1	unknown	Ex situ	Calcified	1172	a	NA	B1055	ND	ND	ND	ND	BONE	ARTIO	BOVID	unknown	BOV II	VER	LUM	BODY		A	unidentifiable	FR	/	NA	1172b	NO	no specific comment	SPONG+COMP	NA	NA	NA	NA	45.5	39.2	32	NA	NO	2	NO	NO	NO	NO	NO	NO	NO	NO	NO
MALAPA U.W.88	4	unknown	Ex situ	Calcified	1172	b	NA	B1055	ND	ND	ND	ND	BONE+TOOTH	MIF	unknown	NA	MIF	CRA	MANT	HOR+3LTTH		A	unidentifiable	FR	unidentifiable	NA	1172a	NO	no specific comment	SPONG	NA	NA	NA	NA	9	4.2	3	NA	NO	2	NO	NO	NO	NO	NO	NO	NO	NO	NO
MALAPA U.W.88	1	unknown	Ex situ	Calcified	1173		NA	B1035	NA	NA	NA	NA	BONE	ARTIO	BOVID	unknown	BOV III	LBN	FEM	P-PSH		A	unidentifiable	FR	R	NA	NA	NO	no specific comment	SPONG+COMP	NA	weathered	NA	NA	122	88.7	39	7.7	NO	2	NO	NO	YES	NO	NO	NO	YES	NO	NO
MALAPA U.W.88	1	unknown	Ex situ	Calcified	1174		NA	B998	ND	ND	ND	ND	BONE	ARTIO	BOVID	unknown	BOV	LBN	HUM	ND		ND	unidentifiable	ND	ND	NA	NA	NO	no specific comment	ND	ND	ND	ND	ND	ND	ND	ND	ND	ND	ND	ND	ND	ND	ND	ND	ND	ND	ND	ND
MALAPA U.W.88	1	unknown	Ex situ	Calcified	1175		NA	B1449	ND	ND	ND	ND	BONE	MAM	unknown	NA	MAM	unidentifiable	unidentifiable	ND		unidentifiable	unidentifiable	FR	unidentifiable	NA	NA	NO	no specific comment	ND	NA	NA	NA	NA	ND	ND	ND	ND	NA	ND	ND	ND	ND	ND	ND	ND	ND	ND	ND
MALAPA U.W.88	1	unknown	Ex situ	Calcified	1176		NA	B672	-80318.5	2.86515e+06	1443.92		BONE	ARTIO	BOVID	unknown	BOV II	FBN	PELV	ISCH		A	unidentifiable	FR	unidentifiable	NA	NA	NO	no specific comment	COMP+SPONG	NA	NA	NA	NA	66	26.2	12.7	NA	NO	1	NO	NO	NO	NO	NO	NO	NO	NO	NO
MALAPA U.W.88	1	unknown	Ex situ	Calcified	1177		NA	B001	ND	ND	ND	ND	BONE	ARTIO	BOVID	unknown	BOV III	CRA	SKULL	unidentifiable		A	unidentifiable	FR	unidentifiable	NA	NA	NO	no specific comment	COMP	NA	NA	NA	NA	ND	ND	ND	ND	NA	ND	ND	ND	ND	ND	ND	ND	ND	ND	ND
MALAPA U.W.88	1	unknown	Ex situ	Calcified	1178		NA	B1038	ND	ND	ND	ND	BONE	ARTIO	BOVID	unknown	BOV	RACHIS	RIB	SH		unidentifiable	unidentifiable	FR	unidentifiable	NA	NA	NO	no specific comment	ND	ND	ND	ND	ND	ND	ND	ND	ND	NA	ND	ND	ND	ND	ND	ND	ND	ND	ND	ND
MALAPA U.W.88	1	unknown	Ex situ	Calcified	1179		NA	B152	ND	ND	ND	ND	BONE	ARTIO	BOVID	unknown	BOV II	SHBN	TARS	TAL	CO	A	unidentifiable	CO	ND	NA	NA	NO	no specific comment	COMP+SPONG	NA	NA	NA	NA	ND	ND	ND	ND	NA	ND	ND	ND	ND	ND	ND	ND	ND	ND	ND
MALAPA U.W.88	1	unknown	Ex situ	Calcified	1180		NA	B1009	ND	ND	ND	ND	BONE	ARTIO	BOVID	unknown	BOV	META	MTC/MTT	SH		unidentifiable	unidentifiable	FR	unidentifiable	NA	NA	NO	no specific comment	ND	ND	ND	ND	ND	ND	ND	ND	ND	ND	ND	ND	ND	ND	ND	ND	ND	ND	ND	ND
MALAPA U.W.88	1	unknown	Ex situ	Calcified	1181		same bovid II individual	B848	ND	ND	ND	ND	BONE	ARTIO	BOVID	unknown	BOV II	LBN	FEM	PSH-SH-DSH-D		A	unidentifiable	FR	L	NA	NA	NO	no specific comment	ND	ND	ND	ND	ND	ND	ND	ND	ND	NO	1 to 2	NO	NO	ND	ND	ND	ND	ND	ND	ND
MALAPA U.W.88	1	unknown	Ex situ	Calcified	1182		NA	B1061	ND	ND	ND	ND	BONE	ARTIO	BOVID	unknown	BOV IV	LBN	FEM	P-PSH		A	unidentifiable	FR	R	NA	NA	NO	no specific comment	ND	ND	ND	ND	ND	ND	ND	ND	ND	ND	ND	ND	ND	ND	ND	ND	ND	ND	ND	ND
MALAPA U.W.88	1	unknown	Ex situ	Calcified	1183		NA	B1043	-80316.1	2.86546e+06	1444.46	ND	BONE	ARTIO	BOVID	unknown	BOV III	RACHIS	RIB	SH		A	unidentifiable	FR	unidentifiable	NA	NA	NO	no specific comment	ND	ND	ND	ND	ND	ND	ND	ND	ND	NA	ND	ND	ND	ND	ND	ND	ND	ND	ND	ND
MALAPA U.W.88	1	D	Ex situ	Calcified	1184		NA	B051	ND	ND	ND	ND	BONE	ARTIO	BOVID	unknown	BOV III	LBN	HUM	CO		A	unidentifiable	CO	R	NA	NA	NO	no specific comment	ND	NA	NA	NA	NA	ND	ND	ND	ND	ND	4	ND	ND	ND	ND	ND	ND	ND	ND	ND
MALAPA U.W.88	1	unknown	Ex situ	Calcified	1185	a	NA	B375	-80303.3	2.86546e+06	1443.87	ND	BONE	ARTIO	BOVID	unknown	BOV III	VER	LUM	CO		A	unidentifiable	CO	/	NA	NA	NO	no specific comment	COMP+SPONG	NA	NA	NA	NA	ND	ND	ND	ND	NA	ND	ND	ND	ND	ND	ND	ND	ND	ND	ND
MALAPA U.W.88	1	unknown	Ex situ	Calcified	1185	b	NA	B375	-80303.3	2.86546e+06	1443.87	ND	BONE	ARTIO	BOVID	unknown	BOV III	VER	LUM	CO		A	unidentifiable	CO	/	NA	NA	NO	no specific comment	COMP+SPONG	NA	NA	NA	NA	ND	ND	ND	ND	NA	ND	ND	ND	ND	ND	ND	ND	ND	ND	ND
MALAPA U.W.88	1	unknown	Ex situ	Calcified	1185	c	NA	B375	-80303.3	2.86546e+06	1443.87	ND	BONE	ARTIO	BOVID	unknown	BOV III	VER	LUM	CO		A	unidentifiable	CO	/	NA	NA	NO	no specific comment	COMP+SPONG	NA	NA	NA	NA	ND	ND	ND	ND	NA	ND	ND	ND	ND	ND	ND	ND	ND	ND	ND
MALAPA U.W.88	1	unknown	Ex situ	Calcified	1185	d	NA	B375	-80303.3	2.86546e+06	1443.87	ND	BONE	ARTIO	BOVID	unknown	BOV III	VER	LUM	CO		A	unidentifiable	CO	/	NA	NA	NO	no specific comment	COMP+SPONG	NA	NA	NA	NA	ND	ND	ND	ND	NA	ND	ND	ND	ND	ND	ND	ND	ND	ND	ND
MALAPA U.W.88	1	unknown	Ex situ	Calcified	1186		NA	B152	ND	ND	ND	ND	BONE	ARTIO	BOVID	unknown	BOV II	FBN	SCAP	BLADE		A	unidentifiable	FR	unidentifiable	NA	NA	NO	no specific comment	COMP+SPONG	NA	NA	NA	NA	ND	ND	ND	ND	NA	ND	ND	ND	ND	ND	ND	ND	ND	ND	ND
MALAPA U.W.88	1	unknown	Ex situ	Calcified	1187		NA	B119	ND	ND	ND	ND	BONE	ARTIO	BOVID	unknown	BOV III	LBN	unidentifiable	SH		unidentifiable	unidentifiable	FR	unidentifiable	NA	NA	NO	no specific comment	ND	ND	ND	ND	ND	ND	ND	ND	ND	NA	ND	ND	ND	ND	ND	ND	ND	ND	ND	ND
MALAPA U.W.88	1	unknown	Ex situ	Calcified	1188		NA	B199	ND	ND	ND	ND	BONE	ARTIO	BOVID	unknown	BOV III	CRA	SKULL	unidentifiable		unidentifiable	unidentifiable	FR	unidentifiable	NA	NA	NO	no specific comment	COMP	NA	NA	NA	NA	ND	ND	ND	ND	NA	ND	ND	ND	ND	ND	ND	ND	ND	ND	ND
MALAPA U.W.88	1	ND	In situ	Decalcified	1190		NA	NA	-80314.6	2.86545e+06	1444.35	305	BONE	AVES	unknown	NA	AVES II	LBN	FEM	near CO		JA	unidentifiable	near CO	L	NA	NA	NA	no specific comment	COMP+SPONG	NA	NA	NA	NA	55	9.9	6	1	NO	3	NO	NO	NO	NO	NO	NO	NO	NO	NO
MALAPA U.W.88	1	unknown	Ex situ	Decalcified	1191	a	NA	surface of pit	NA	NA	NA	NA	BONE	AVES	unknown	NA	AVES I/II	LBN	unidentifiable	SH		unidentifiable	unidentifiable	FR	unidentifiable	NA	NA	NO	no specific comment	COMP	NA	unidentifiable	NA	NA	20	8.7	3.8	0.5	NO	1	NO	NO	NO	NO	NO	NO	NO	NO	NO
MALAPA U.W.88	3	unknown	Ex situ	Decalcified	1191	b	NA	surface of pit	NA	NA	NA	NA	BONE+TOOTH	LAGO	LEPORID	NA	unknown	CRA	MANT	HOR + 2 LM		A	unidentifiable	FR	L	unidentifiable	NA	NO	no specific comment	COMP	NA	NA	NA	NA	15	14.8	4.1	NA	NA	1	NO	NO	NO	NO	NO	NO	NO	NO	NO
MALAPA U.W.88	1	unknown	Ex situ	Decalcified	1191	c	NA	surface of pit	NA	NA	NA	NA	BONE	MAM	unknown	NA	MAM	LBN	unidentifiable	SH		unidentifiable	unidentifiable	FR	unidentifiable	NA	NA	NO	no specific comment	COMP+SPONG	weathered	weathered	weathered	NA	18.8	11.8	6	6	NO	3	NO	NO	NO	NO	NO	NO	NO	NO	NO
MALAPA U.W.88	1	ND	In situ	Decalcified	1192		NA	NA	-80313.8	2.86545e+06	1443.48		BONE	AVES	unknown	NA	AVES I/II	SHBN	PHA	CO		A	unidentifiable	CO	unidentifiable	NA	NA	NA	no specific comment	COMP	NA	NA	NA	NA	11.5	4.9	3.2	NA	NA	unidentifiable	NO	NO	NO	NO	NO	NO	NO	NO	NO
MALAPA U.W.88	1	unknown	Ex situ	Calcified	1193		NA	B869	NA	NA	NA	NA	BONE	AVES	unknown	NA	AVES II	LBN	HUM	P		A	unidentifiable	FR	R	NA	NA	NO	no specific comment	COMP+SPONG	NA	modern	NA	NA	15.6	14.8	7.2	1	NO	1	NO	NO	NO	NO	NO	NO	NO	NO	NO
MALAPA U.W.88	1	unknown	Ex situ	Calcified	1194		NA	B596	NA	NA	NA	NA	BONE	LAGO	LEPORID	NA	Lepus sp.	LBN	TIB	P-PSH-SH-DSH		A	unidentifiable	near CO	R	NA	NA	NO	no specific comment	COMP	NA	NA	NA	NA	79.8	13.4	11.8	1.7	NO	1	NO	NO	NO	NO	NO	NO	NO	NO	NO
MALAPA U.W.88	1	ND	ND	Calcified	1195		NA	B879	ND	ND	ND	ND	BONE	AVES	unknown	NA	AVES II	LBN	unidentifiable	SH		A	unidentifiable	FR	unidentifiable	NA	NA	NO	no specific comment	COMP	weathered	weathered	NA	NA	24.6	7.8	5.3	1	NO	1	NO	NO	NO	NO	NO	NO	NO	NO	NO
MALAPA U.W.88	1	unknown	Ex situ	Calcified	1196		NA	B998	NA	NA	NA		BONE	AVES	unknown	NA	AVES II	LBN	HUM	P		A	unidentifiable	FR	L	NA	exactly same size as 1993 (most likely same individual)	NO	no specific comment	COMP+SPONG	NA	weathered	NA	NA	17.1	15	7.3	1	NO	1	NO	NO	NO	NO	NO	NO	NO	NO	NO
MALAPA U.W.88	1	unknown	Ex situ	Calcified	1197		NA	B1020	NA	NA	NA	NA	BONE	SMAM	unknown	NA	SMAM	LBN	TIB	PSH		A	unidentifiable	FR	L	NA	NA	NO	no specific comment	COMP+SPONG	unidentifiable	fresh	NA	NA	25.6	11.4	8.9	1.3	NO	2	NO	NO	NO	NO	NO	NO	NO	NO	NO
MALAPA U.W.88	1	unknown	Ex situ	Calcified	1198		NA	B994	NA	NA	NA	NA	BONE	LAGO	LEPORID	NA	Lepus sp.	LBN	TIB	SH	remnant fib	A	unidentifiable	FR	R	NA	NA	NO	no specific comment	COMP	weathered	weathered	NA	NA	16.5	5.9	4.2	0.8	NO	1	NO	NO	NO	NO	NO	NO	NO	NO	NO
MALAPA U.W.88	1	unknown	Ex situ	Calcified	1199	a	NA	B095	ND	ND	ND	ND	BONE	ARTIO	BOVID	unknown	BOV I	VER	THO	BODY+2 TRANS. PROC.		A	unidentifiable	near CO	/	NA	NA	NO	no specific comment	COMP	NA	NA	NA	NA	38	23.4	23.5	NA	NO	1	NO	NO	NO	NO	NO	NO	NO	NO	NO
MALAPA U.W.88	1	unknown	Ex situ	Calcified	1199	b	NA	B095	ND	ND	ND	ND	BONE	ARTIO	BOVID	unknown	BOV I	VER	THO	BODY+1 TRANS.PROC. + fgmtARY SP.PROC.		A	unidentifiable	near CO	/	NA	NA	NO	no specific comment	COMP	NA	NA	NA	NA	34	27	23.6	NA	NO	1	NO	NO	NO	NO	NO	NO	NO	NO	NO
MALAPA U.W.88	1	unknown	Ex situ	Calcified	1199	c	NA	B095	ND	ND	ND	ND	BONE	ARTIO	BOVID	unknown	BOV I	RACHIS	RIB	STERN END		A	unidentifiable	FR	L	NA	NA	NO	no specific comment	SPONG	NA	unidentifiable	NA	NA	28.2	12	8	NA	NO	1	NO	NO	NO	NO	NO	NO	NO	NO	NO
MALAPA U.W.88	1	unknown	Ex situ	Calcified	1201		NA	B152	ND	ND	ND	ND	BONE	ARTIO	BOVID	unknown	BOV II	VER	THO	CENTRUM		A	unidentifiable	FR	/	NA	NA	NO	no specific comment	ND	NA	NA	NA	NA	ND	ND	ND	ND	NA	ND	ND	ND	ND	ND	ND	ND	ND	ND	ND
MALAPA U.W.88	1	unknown	Ex situ	Calcified	1202		NA	B152	ND	ND	ND	ND	BONE	ARTIO	BOVID	unknown	BOV II	RACHIS	STERN	CO		A	unidentifiable	CO	/	NA	NA	NO	no specific comment	COMP+SPONG	NA	NA	NA	NA	ND	ND	ND	ND	NA	ND	ND	ND	ND	ND	ND	ND	ND	ND	ND
MALAPA U.W.88	1	unknown	Ex situ	Calcified	1203		NA	B152	ND	ND	ND	ND	BONE	SMAM	unknown	NA	SMAM	LBN	HUM	P-PSH-SH-DSH		A	unidentifiable	near CO	unidentifiable	NA	NA	NO	no specific comment	ND	ND	ND	ND	ND	ND	ND	ND	ND	ND	ND	ND	ND	ND	ND	ND	ND	ND	ND	ND
MALAPA U.W.88	1	unknown	Ex situ	Calcified	1204		NA	B152	ND	ND	ND	ND	BONE	ARTIO	BOVID	unknown	BOV II	RACHIS	RIB	CO		A	unidentifiable	CO	R	NA	NA	NO	no specific comment	ND	NA	NA	NA	NA	ND	ND	ND	ND	NA	ND	ND	ND	ND	ND	ND	ND	ND	ND	ND
MALAPA U.W.88	1	unknown	Ex situ	Calcified	1205		NA	B099	ND	ND	ND	ND	TOOTH	ARTIO	BOVID	Alcelaphini	BOV III	TTH	LPM	CO		A	unidentifiable	CO	L	unidentifiable	NA	NO	no specific comment	ND	NA	NA	NA	NA	ND	ND	ND	NA	NA	ND	ND	ND	ND	ND	ND	ND	ND	ND	ND
MALAPA U.W.88	1	unknown	Ex situ	Calcified	1206		NA	B099	ND	ND	ND	ND	BONE	ARTIO	BOVID	unknown	BOV III	RACHIS	RIB	SH		unidentifiable	unidentifiable	FR	unidentifiable	NA	NA	NO	no specific comment	ND	ND	ND	ND	ND	ND	ND	ND	ND	NA	ND	ND	ND	ND	ND	ND	ND	ND	ND	ND
MALAPA U.W.88	1	unknown	Ex situ	Calcified	1207		NA	B099	ND	ND	ND	ND	BONE	ARTIO	BOVID	unknown	BOV III	META	MTC	P		unidentifiable	unidentifiable	FR	unidentifiable	NA	NA	NO	no specific comment	ND	ND	ND	ND	ND	ND	ND	ND	ND	ND	ND	ND	ND	ND	ND	ND	ND	ND	ND	ND
MALAPA U.W.88	1	unknown	Ex situ	Calcified	1208		NA	B1009	ND	ND	ND	ND	BONE	ARTIO	BOVID	unknown	BOV II	LBN	unidentifiable	PSH-SH-DSH		unidentifiable	unidentifiable	FR	unidentifiable	NA	NA	NO	no specific comment	ND	ND	ND	ND	ND	ND	ND	ND	ND	NA	ND	ND	ND	ND	ND	ND	ND	ND	ND	ND
MALAPA U.W.88	1	unknown	Ex situ	Calcified	1209		NA	B1009	ND	ND	ND	ND	BONE	ARTIO	BOVID	unknown	BOV	CRA	SKULL	unidentifiable		A	unidentifiable	FR	unidentifiable	NA	NA	NO	no specific comment	COMP	NA	NA	NA	NA	ND	ND	ND	ND	NA	ND	ND	ND	ND	ND	ND	ND	ND	ND	ND
MALAPA U.W.88	1	unknown	Ex situ	Calcified	1210		NA	B1061	ND	ND	ND	ND	BONE	ARTIO	BOVID	unknown	BOV III	LBN	TIB	SH-DSH-D		A	unidentifiable	FR	R	NA	NA	NO	no specific comment	ND	ND	ND	ND	ND	ND	ND	ND	ND	ND	ND	ND	ND	ND	ND	ND	ND	ND	ND	ND
MALAPA U.W.88	1	unknown	Ex situ	Calcified	1211		NA	B1061	ND	ND	ND	ND	BONE	ARTIO	BOVID	unknown	BOV II	FBN	PELV	ILI+PUB		A	unidentifiable	FR	ND	NA	NA	NO	no specific comment	ND	NA	NA	NA	NA	ND	ND	ND	ND	NA	ND	ND	ND	ND	ND	ND	ND	ND	ND	ND
MALAPA U.W.88	1	unknown	Ex situ	Calcified	1212		NA	B1061	ND	ND	ND	ND	BONE	CARN	unknown	NA	unknown	SHBN	TARS	CALC		ND	unidentifiable	ND	ND	NA	NA	NO	no specific comment	ND	ND	ND	ND	ND	ND	ND	ND	ND	ND	ND	ND	ND	ND	ND	ND	ND	ND	ND	ND
MALAPA U.W.88	1	D	Ex situ	Calcified	1213		NA	B051	ND	ND	ND	ND	BONE	ARTIO	BOVID	unknown	BOV III	LBN	RAD	P-PSH-SH		A	unidentifiable	FR	R	NA	NA	NO	no specific comment	ND	ND	ND	ND	ND	ND	ND	ND	ND	ND	4	ND	ND	ND	ND	ND	ND	ND	ND	ND
MALAPA U.W.88	1	D	Ex situ	Calcified	1214		NA	B051	ND	ND	ND	ND	BONE	ARTIO	BOVID	unknown	BOV II/III	VER	THO	CENTRUM		A	unidentifiable	FR	/	NA	NA	NO	no specific comment	ND	NA	NA	NA	NA	ND	ND	ND	ND	NA	ND	ND	ND	ND	ND	ND	ND	ND	ND	ND
MALAPA U.W.88	1	unknown	Ex situ	Calcified	1215		NA	B375	-80303.3	2.86546e+06	1443.87	ND	BONE	ARTIO	BOVID	unknown	BOV III	RACHIS	RIB	CO		A	unidentifiable	CO	R	NA	NA	NO	no specific comment	ND	NA	NA	NA	NA	ND	ND	ND	ND	NA	ND	ND	ND	ND	ND	ND	ND	ND	ND	ND
MALAPA U.W.88	4	unknown	Ex situ	Calcified	1216		NA	B375	-80303.3	2.86546e+06	1443.87	ND	BONE+TOOTH	UNG	BOVID/EQUID	unknown	UNG II/III	CRA	MANT	HOR+LI1, LI2, LI3		A	unidentifiable	FR	L	0	NA	NO	no specific comment	COMP	NA	NA	NA	NA	ND	ND	ND	ND	NA	2	NO	NO	NO	ND	ND	ND	ND	ND	ND
MALAPA U.W.88	1	unknown	Ex situ	Calcified	1217		NA	B119	ND	ND	ND	ND	TOOTH	ARTIO	BOVID	unknown	BOV	TTH	unidentifiable	crown fgmt		unidentifiable	unidentifiable	FR	unidentifiable	unidentifiable	NA	NO	no specific comment	ND	NA	NA	NA	NA	ND	ND	ND	NA	NA	ND	ND	ND	ND	ND	ND	ND	ND	ND	ND
MALAPA U.W.88	1	unknown	Ex situ	Calcified	1218		NA	B1043	-80316.1	2.86546e+06	1444.46	ND	BONE	ARTIO	BOVID	unknown	BOV III	SHBN	PHA	PHA1	CO	A	unidentifiable	CO	unidentifiable	NA	NA	NO	no specific comment	ND	NA	NA	NA	NA	ND	ND	ND	ND	NA	ND	ND	ND	ND	ND	ND	ND	ND	ND	ND
MALAPA U.W.88	1	unknown	Ex situ	Calcified	1219		NA	B1043	-80316.1	2.86546e+06	1444.46	ND	BONE	ARTIO	BOVID	unknown	BOV III	VER	THO	BODY+TRANS PROC		A	unidentifiable	near CO	/	NA	NA	NO	no specific comment	ND	NA	NA	NA	NA	ND	ND	ND	ND	NA	ND	ND	ND	ND	ND	ND	ND	ND	ND	ND
MALAPA U.W.88	1	unknown	Ex situ	Calcified	1220		NA	B1043	-80316.1	2.86546e+06	1444.46	ND	BONE	ARTIO	BOVID	unknown	BOV III	FBN	SCAP	BLADE		A	unidentifiable	FR	unidentifiable	NA	NA	NO	no specific comment	ND	NA	NA	NA	NA	ND	ND	ND	ND	NA	ND	ND	ND	ND	ND	ND	ND	ND	ND	ND
MALAPA U.W.88	1	unknown	Ex situ	Calcified	1221		NA	B1043	-80316.1	2.86546e+06	1444.46	ND	BONE	ARTIO	BOVID	unknown	BOV II	SHBN	PHA	PHA3	CO	A	unidentifiable	CO	unidentifiable	NA	NA	NO	no specific comment	ND	NA	NA	NA	NA	ND	ND	ND	ND	NA	ND	ND	ND	ND	ND	ND	ND	ND	ND	ND
MALAPA U.W.88	1	unknown	Ex situ	Calcified	1222		NA	B152	ND	ND	ND	ND	BONE	SMAM	unknown	NA	SMAM	LBN	FEM	SH-DSH-D		A	unidentifiable	FR	unidentifiable	NA	NA	NO	no specific comment	ND	ND	ND	ND	ND	ND	ND	ND	ND	ND	ND	ND	ND	ND	ND	ND	ND	ND	ND	ND
MALAPA U.W.88	1	unknown	Ex situ	Calcified	1223		same bovid II individual	B848	ND	ND	ND	ND	BONE	ARTIO	BOVID	unknown	BOV II	LBN	TIB	CO		A	unidentifiable	CO	R	NA	NA	NO	no specific comment	ND	NA	NA	NA	NA	ND	ND	ND	ND	NA	1 to 2	NO	NO	ND	ND	ND	ND	ND	ND	ND
MALAPA U.W.88	1	unknown	Ex situ	Calcified	1224		same bovid II individual	B848	ND	ND	ND	ND	BONE	ARTIO	BOVID	unknown	BOV II	META	MTT	P-PSH-SH-DSH		A	unidentifiable	near CO	L	NA	NA	NO	no specific comment	ND	ND	ND	ND	ND	ND	ND	ND	ND	NO	1 to 2	NO	NO	ND	ND	ND	ND	ND	ND	ND
MALAPA U.W.88	1	unknown	Ex situ	Calcified	1225		same bovid II individual	B848	ND	ND	ND	ND	BONE	ARTIO	BOVID	unknown	BOV II	SHBN	TARS	TAL	CO	A	unidentifiable	CO	ND	NA	NA	NO	still embedded in breccia	ND	NA	NA	NA	NA	ND	ND	ND	ND	NA	1 to 2	NO	NO	ND	ND	ND	ND	ND	ND	ND
MALAPA U.W.88	1	unknown	Ex situ	Calcified	1226		same bovid II individual	B848	ND	ND	ND	ND	BONE	ARTIO	BOVID	unknown	BOV II	SHBN	TARS	CUBO-NAVI	CO	A	unidentifiable	CO	unidentifiable	NA	NA	NO	still embedded in breccia	ND	NA	NA	NA	NA	ND	ND	ND	ND	NA	1 to 2	NO	NO	ND	ND	ND	ND	ND	ND	ND
MALAPA U.W.88	1	unknown	Ex situ	Calcified	1227		NA	B1043	-80316.1	2.86546e+06	1444.46	ND	BONE	ARTIO	BOVID	unknown	BOV III	SHBN	PHA	PHA1	CO	A	unidentifiable	CO	unidentifiable	NA	NA	NO	no specific comment	ND	NA	NA	NA	NA	ND	ND	ND	ND	NA	ND	ND	ND	ND	ND	ND	ND	ND	ND	ND
MALAPA U.W.88	1	unknown	Ex situ	Calcified	1228		NA	B375	-80303.3	2.86546e+06	1443.87	ND	BONE	AVES	unknown	NA	AVES II	LBN	HUM	PSH-SH-DSH-D		J	unidentifiable	CO	R	NA	NA	NO	no specific comment	ND	NA	NA	NA	NA	ND	ND	ND	ND	ND	1	ND	ND	ND	ND	ND	ND	ND	ND	ND
MALAPA U.W.88	1	unknown	Ex situ	Calcified	1229		NA	B375	-80303.3	2.86546e+06	1443.87		BONE	ARTIO	BOVID	unknown	BOV III	VER	CAU	CO		A	unidentifiable	CO	/	NA	NA	NO	no specific comment	ND	NA	NA	NA	NA	ND	ND	ND	ND	NA	ND	ND	ND	ND	ND	ND	ND	ND	ND	ND
MALAPA U.W.88	1	unknown	Ex situ	Calcified	1230		NA	B199	ND	ND	ND	ND	TOOTH	ARTIO	BOVID	unknown	BOV	TTH	PM/M	crown		unidentifiable	unidentifiable	FR	unidentifiable	unidentifiable	NA	NO	no specific comment	ND	NA	NA	NA	NA	ND	ND	ND	NA	NA	ND	ND	ND	ND	ND	ND	ND	ND	ND	ND
MALAPA U.W.88	1	unknown	Ex situ	Calcified	1231		NA	B490	ND	ND	ND	ND	BONE	ARTIO	BOVID	unknown	BOV II	LBN	FEM	D		unidentifiable	unidentifiable	FR	L	NA	NA	NO	no specific comment	ND	ND	ND	ND	ND	ND	ND	ND	ND	ND	ND	ND	ND	ND	ND	ND	ND	ND	ND	ND
MALAPA U.W.88	1	unknown	Ex situ	Calcified	1232		NA	B490	ND	ND	ND	ND	BONE	ARTIO	BOVID	unknown	BOV II	RACHIS	RIB	SH		unidentifiable	unidentifiable	FR	unidentifiable	NA	NA	NO	no specific comment	ND	ND	ND	ND	ND	ND	ND	ND	ND	NA	ND	ND	ND	ND	ND	ND	ND	ND	ND	ND
MALAPA U.W.88	1	unknown	Ex situ	Calcified	1233		NA	B490	ND	ND	ND	ND	BONE	ARTIO	BOVID	unknown	BOV III	RACHIS	RIB	SH		unidentifiable	unidentifiable	FR	unidentifiable	NA	NA	NO	no specific comment	ND	ND	ND	ND	ND	ND	ND	ND	ND	NA	ND	ND	ND	ND	ND	ND	ND	ND	ND	ND
MALAPA U.W.88	1	unknown	Ex situ	Calcified	1234		NA	B056	ND	ND	ND	ND	BONE	ARTIO	BOVID	unknown	BOV II	FBN	SCAP	BLADE		unidentifiable	unidentifiable	FR	L	NA	NA	NO	no specific comment	ND	NA	NA	NA	NA	ND	ND	ND	ND	NA	ND	ND	ND	ND	ND	ND	ND	ND	ND	ND
MALAPA U.W.88	1	unknown	Ex situ	Calcified	1235	a	NA	B081	NA	NA	NA	NA	BONE	ARTIO	BOVID	unknown	BOV III	VER	THO	CO		A	unidentifiable	CO	/	NA	NA	NO	no specific comment	ND	NA	NA	NA	NA	ND	ND	ND	ND	NA	ND	ND	ND	ND	ND	ND	ND	ND	ND	ND
MALAPA U.W.88	1	unknown	Ex situ	Calcified	1235	b	NA	B081	NA	NA	NA	NA	BONE	ARTIO	BOVID	unknown	BOV III	VER	THO	CO		A	unidentifiable	CO	/	NA	NA	NO	no specific comment	ND	NA	NA	NA	NA	ND	ND	ND	ND	NA	ND	ND	ND	ND	ND	ND	ND	ND	ND	ND
MALAPA U.W.88	1	unknown	Ex situ	Calcified	1236		NA	B243	ND	ND	ND	ND	BONE	ARTIO	BOVID	unknown	BOV III	LBN	HUM	P-PSH		A	unidentifiable	FR	L	NA	1237	NO	no specific comment	ND	ND	ND	ND	ND	ND	ND	ND	ND	ND	3 to 4	ND	ND	ND	ND	ND	ND	ND	ND	ND
MALAPA U.W.88	1	unknown	Ex situ	Calcified	1237		NA	B243	ND	ND	ND	ND	BONE	ARTIO	BOVID	unknown	BOV III	FBN	SCAP	GLEN		A	unidentifiable	FR	L	NA	1236	NO	no specific comment	ND	NA	NA	NA	NA	ND	ND	ND	ND	NA	ND	ND	ND	ND	ND	ND	ND	ND	ND	ND
MALAPA U.W.88	1	unknown	Ex situ	Calcified	1238		NA	B243	ND	ND	ND	ND	BONE	ARTIO	BOVID	unknown	BOV III	RACHIS	RIB	SH		A	unidentifiable	FR	unidentifiable	NA	NA	NO	no specific comment	ND	ND	ND	ND	ND	ND	ND	ND	ND	NA	3	ND	ND	ND	ND	ND	ND	ND	ND	ND
MALAPA U.W.88	1	unknown	Ex situ	Calcified	1239		NA	B1038	NA	NA	NA		BONE	ARTIO	BOVID	unknown	BOV III	VER	CAU	BODY		A	unidentifiable	FR	/	NA	NA	NO	no specific comment	ND	NA	NA	NA	NA	ND	ND	ND	ND	NA	ND	ND	ND	ND	ND	ND	ND	ND	ND	ND
MALAPA U.W.88	1	unknown	Ex situ	Calcified	1240		NA	B354	ND	ND	ND	ND	BONE	ARTIO	BOVID	unknown	BOV III	CRA	SKULL	unidentifiable		A	unidentifiable	FR	unidentifiable	NA	NA	NO	no specific comment	ND	NA	NA	NA	NA	ND	ND	ND	ND	NA	ND	ND	ND	ND	ND	ND	ND	ND	ND	ND
MALAPA U.W.88	1	unknown	Ex situ	Calcified	1241		NA	B354	NA	NA	NA		BONE	ARTIO	BOVID	unknown	BOV II	VER	CAU	CO		A	unidentifiable	CO	/	NA	NA	NO	no specific comment	ND	NA	NA	NA	NA	ND	ND	ND	ND	NA	ND	ND	ND	ND	ND	ND	ND	ND	ND	ND
MALAPA U.W.88	1	unknown	Ex situ	Calcified	1242		NA	B075	ND	ND	ND	ND	BONE	ARTIO	BOVID	Alcelaphini	BOV III	TTH	PM/M	crown fgmt		unidentifiable	unidentifiable	FR	unidentifiable	NA	NA	NO	no specific comment	ND	NA	NA	NA	NA	ND	ND	ND	ND	NA	ND	ND	ND	ND	ND	ND	ND	ND	ND	ND
MALAPA U.W.88	1	unknown	Ex situ	Calcified	1243	a	NA	B237	NA	NA	NA	NA	TOOTH	ARTIO	BOVID	unknown	BOV III	TTH	PM/M	crown		unidentifiable	unidentifiable	near CO	unidentifiable	unidentifiable	NA	NO	still embedded in breccia	enamel	NA	NA	NA	NA	ND	ND	ND	NA	NA	ND	ND	ND	ND	ND	ND	ND	ND	ND	ND
MALAPA U.W.88	1	unknown	Ex situ	Calcified	1243	b	NA	B237	NA	NA	NA	NA	TOOTH	ARTIO	BOVID	unknown	BOV III	TTH	PM/M	crown		unidentifiable	unidentifiable	near CO	unidentifiable	unidentifiable	NA	NO	still embedded in breccia	enamel	NA	NA	NA	NA	ND	ND	ND	NA	NA	ND	ND	ND	ND	ND	ND	ND	ND	ND	ND
MALAPA U.W.88	1	unknown	Ex situ	Calcified	1244		NA	B009	ND	ND	ND	ND	BONE	ARTIO	BOVID	unknown	BOV II	RACHIS	RIB	SH		unidentifiable	unidentifiable	FR	unidentifiable	NA	NA	NO	no specific comment	ND	ND	ND	ND	ND	ND	ND	ND	ND	NA	ND	ND	ND	ND	ND	ND	ND	ND	ND	ND
MALAPA U.W.88	1	unknown	Ex situ	Calcified	1245		NA	B4043	ND	ND	ND	ND	BONE	ARTIO	BOVID	unknown	BOV II	TTH	LI	crown		A	unidentifiable	near CO	R	NA	NA	NO	no specific comment	ND	NA	NA	NA	NA	ND	ND	ND	ND	NA	ND	ND	ND	ND	ND	ND	ND	ND	ND	ND
MALAPA U.W.88	1	unknown	Ex situ	Calcified	1246		NA	B113	ND	ND	ND	ND	BONE	ARTIO	BOVID	unknown	BOV II	RACHIS	RIB	SH		unidentifiable	unidentifiable	FR	unidentifiable	NA	NA	NO	no specific comment	ND	ND	ND	ND	ND	ND	ND	ND	ND	NA	ND	ND	ND	ND	ND	ND	ND	ND	ND	ND
MALAPA U.W.88	1	unknown	Ex situ	Calcified	1247		NA	B315B	ND	ND	ND	ND	BONE	ARTIO	BOVID	unknown	BOV III	META	MTC	CO		A	unidentifiable	CO	R	NA	NA	NO	still embedded in breccia	ND	NA	NA	NA	NA	ND	ND	ND	ND	ND	ND	ND	ND	ND	ND	ND	ND	ND	ND	ND
MALAPA U.W.88	1	ND	In situ	Decalcified	1258		NA	NA	-80301	2.86545e+06	1444.08	442	BONE	ARTIO	BOVID	unknown	BOV II	RACHIS	RIB	PROX	ART SURF	A	unidentifiable	FR	L	NA	NA	NA	no specific comment	COMP+SPONG	NA	NA	NA	NA	33.1	36	15.2	1.2	NA	1	NO	NO	NO	NO	NO	NO	NO	NO	NO
MALAPA U.W.88	1	unknown	Ex situ	Calcified	1259	a	same bovid individual	B131	NA	NA	NA		BONE	ARTIO	BOVID	unknown	BOV IV	SHBN	CARP	SCAPH	fgmt	A	unidentifiable	FR	L?	NA	1259b and 1259c	NO	anatomical proximity, embedded in breccia	SPONG	NA	NA	NA	NA	38.1	27.3	20.8	NA	NA	unidentifiable	NO	NO	NO	NO	NO	NO	NO	NO	NO
MALAPA U.W.88	1	unknown	Ex situ	Calcified	1259	b	same bovid individual	B131	NA	NA	NA		BONE	ARTIO	BOVID	unknown	BOV IV	SHBN	CARP	HAM	fgmt	A	unidentifiable	FR	L?	NA	1259a and 1259c	NO	anatomical proximity, embedded in breccia	SPONG	NA	NA	NA	NA	31.6	28.2	18.7	NA	NA	unidentifiable	NO	NO	NO	NO	NO	NO	NO	NO	NO
MALAPA U.W.88	1	unknown	Ex situ	Calcified	1259	c	same bovid individual	B131	NA	NA	NA		BONE	ARTIO	BOVID	unknown	BOV IV	SHBN	CARP	MAG?	fgmt	A	unidentifiable	FR	unidentifiable	NA	1259a and 1259b	NO	anatomical proximity, embedded in breccia	SPONG	NA	NA	NA	NA	30.3	25.4	26.9	NA	NA	unidentifiable	NO	NO	NO	NO	NO	NO	NO	NO	NO
MALAPA U.W.88	1	ND	In situ	Calcified	1266	a	NA	B453	NA	NA	NA	NA	BONE	ARTIO	BOVID	unknown	BOV II	FBN	SCAP	BLADE		unidentifiable	unidentifiable	FR	R	NA	NA	NO	no specific comment	COMP	NA	NA	NA	NA	117.9	87.2	31.9	unidentifiable	NA	3	NO	NO	NO	NO	NO	NO	NO	NO	NO
MALAPA U.W.88	1	ND	In situ	Calcified	1266	b	NA	B453	NA	NA	NA	NA	BONE	MAM	unknown	NA	MAM II/III	RACHIS	RIB	SH		unidentifiable	unidentifiable	FR	unidentifiable	NA	NA	NO	no specific comment	COMP	NA	NA	NA	NA	102.1	19	5	unidentifiable	NO	2	NO	NO	NO	NO	NO	NO	NO	NO	NO
MALAPA U.W.88	1	unknown	Ex situ	Calcified	1268		NA	B683	-80318.8	2.86545e+06	1444.01		BONE	ARTIO	BOVID	unknown	BOV II	FBN	PELV	ILI		unidentifiable	unidentifiable	FR	unidentifiable	NA	NA	NO	no specific comment	COMP+SPONG	NA	NA	NA	NA	38.5	35.1	16.6	2.1	NA	2	NO	NO	NO	NO	NO	NO	NO	NO	NO
MALAPA U.W.88	1	unknown	Ex situ	Calcified	1268		NA	B340	-80305.9	2.86546e+06	1444.14		BONE	MAM	unknown	NA	MAM II	RACHIS	RIB	SH		unidentifiable	unidentifiable	FR	unidentifiable	NA	NA	NO	no specific comment	SPONG	NA	NA	NA	NA	56.7	11.8	8.7	unidentifiable	NO	unidentifiable	NO	NO	NO	NO	NO	NO	NO	NO	NO
MALAPA U.W.88	1	unknown	Ex situ	Calcified	1270	a	NA	B314	-80305.8	2.86546e+06	1444.07		BONE	MAM	unknown	NA	MAM II	LBN	ULN	P-PSH		unidentifiable	unidentifiable	FR	unidentifiable	NA	NA	NO	no specific comment	COMP+SPONG	NA	unidentifiable	NA	NA	67.9	16	9.5	unidentifiable	NO	4	NO	NO	NO	NO	NO	NO	NO	NO	NO
MALAPA U.W.88	1	unknown	Ex situ	Calcified	1270	b	NA	B314	-80305.8	2.86546e+06	1444.07		BONE	UNG	BOVID/EQUID	unknown	UNG II/III	RACHIS	RIB	SH		unidentifiable	unidentifiable	FR	unidentifiable	NA	NA	NO	no specific comment	COMP	NA	NA	NA	NA	66.4	12.6	6.4	unidentifiable	NO	4	NO	NO	NO	NO	NO	NO	NO	NO	NO
MALAPA U.W.88	1	unknown	Ex situ	Calcified	1270	c	NA	B314	-80305.8	2.86546e+06	1444.07		BONE	MAM	unknown	NA	MAM	LBN?	unidentifiable	ART SURF		unidentifiable	unidentifiable	FR	unidentifiable	NA	NA	NO	no specific comment	COMP+SPONG	NA	weathered	weathered	weathered	72.3	35.1	33	unidentifiable	NO	4	NO	NO	NO	NO	NO	NO	NO	NO	NO
MALAPA U.W.88	1	unknown	Ex situ	Calcified	91209	a	NA	B190	NA	NA	NA	NA	BONE	LAGO	LEPORID	NA	Lepus sp.	LBN	FEM	PSH		unidentifiable	unidentifiable	FR	R	NA	NA	NO	no specific comment	COMP	NID	weathered	NA	NA	31.2	9.5	5.9	1.2	NO	1	NO	NO	NO	NO	NO	NO	NO	NO	NO
MALAPA U.W.88	1	unknown	Ex situ	Calcified	91209	b	NA	B190	NA	NA	NA	NA	BONE	LAGO	LEPORID	NA	Lepus sp.	LBN	TIB	PSH		unidentifiable	unidentifiable	FR	R	NA	NA	NO	no specific comment	COMP	modern	weathered	NA	NA	33.9	11.2	6	1	NO	1	NO	NO	NO	NO	NO	NO	NO	NO	NO
MALAPA U.W.88	1	unknown	Ex situ	Calcified	91209	c	NA	B190	NA	NA	NA	NA	BONE	SMAM	unknown	NA	SMAM	RACHIS	RIB	SH		unidentifiable	unidentifiable	FR	unidentifiable	NA	NA	NO	no specific comment	COMP	NA	NA	NA	NA	46.3	6.4	4.5	1.8	NO	1	NO	NO	NO	NO	NO	NO	NO	NO	NO
MALAPA U.W.88	1	unknown	Ex situ	Calcified	91209	d	NA	B190	NA	NA	NA	NA	BONE	MAM	unknown	NA	MAM III	LBN	HUM/FEM	SH		unidentifiable	unidentifiable	FR	unidentifiable	NA	NA	NO	no specific comment	COMP	weathered	weathered	weathered	weathered	49.8	27.5	9.2	5.1	NO	2	NO	NO	NO	NO	NO	NO	NO	NO	NO
MALAPA U.W.88	1	unknown	Ex situ	Calcified	200509		NA	B066	NA	NA	NA	NA	BONE	ARTIO	BOVID	unknown	BOV II	LBN	HUM	D		A	unidentifiable	FR	R	NA	NA	NO	no specific comment	COMP+SPONG	unidentifiable	NA	NA	NA	61	42.2	29.5	unidentifiable	NO	3	NO	NO	NO	NO	NO	NO	NO	NO	NO
MALAPA U.W.88	1	unknown	Ex situ	Calcified	220110		NA	B469	NA	NA	NA	NA	BONE	MAM	unknown	NA	MAM II/IV	FBN	unidentifiable	unidentifiable		unidentifiable	unidentifiable	FR	unidentifiable	NA	NA	NO	no specific comment	COMP	NA	NA	NA	NA	81.5	42.6	3.8	1.5	NA	2	NO	NO	NO	NO	NO	NO	NO	NO	NO
MALAPA U.W.88	5	unknown	Ex situ	Calcified	No number		NA	"Roseberry's block"	ND	ND	ND	ND	BONE+TOOTH	MIF	ELEPHANTIDAE	NA	Elephantulus sp.	CRA	MANT	CO	LP3, LP4, LM1, LM2	A	unidentifiable	CO	L	NA	NA	NO	no specific comment	ND	NA	NA	NA	NA	ND	ND	ND	ND	NA	ND	ND	ND	ND	ND	ND	ND	ND	ND	ND
MALAPA U.W.88	1	F	In situ	Decalcified	No number		MH6	NA	ND	ND	ND	ND	BONE	PRIMATES	HOMININ	NA	Au. Sediba	CRA	MANT	ND		A	unidentifiable	FR	ND	NA	NA	NO	still embedded in the matrix at the site		NA	NA	NA	NA	ND	ND	ND	ND	NA	ND	ND	ND	ND	ND	ND	ND	ND	ND	ND
MALAPA U.W.88	1	unknown	Ex situ	Calcified	No number		NA	B496	-80308.9	2.86544e+06	1443.95	unidentifiable	BONE	AVES	unknown	NA	AVES III	LBN	HUM	D		A	unidentifiable	FR	R	NA	NA	NO	no specific comment	SPONG+COMP	unidentifiable	NA	NA	NA	31.4	25.4	14.4	unidentifiable	NA	2	NO	NO	NO	NO	NO	NO	NO	NO	NO
MALAPA U.W.88	5	unknown	Ex situ	Calcified	No number		NA	B417	-80301.6	2.86545e+06	1444.14		BONE+TOOTH	ARTIO	BOVID	unknown	BOV I	CRA	MANT	HOR+LPM3, LPM4, LM1, LM2		A	unidentifiable	FR	R	2	NA	NO	no specific comment	COMP	NA	NA	NA	NA	96.4	36.1	11.7	2.3	NO	1 to 2	NO	NO	NO	NO	NO	NO	NO	NO	NO
MALAPA U.W.88	1	unknown	Ex situ	Calcified	No number		NA	B286	-80304.3	286561	1443.97		BONE	ARTIO	BOVID	unknown	BOV II	SHBN	TARS	CALC	P	A	unidentifiable	FR	unidentifiable	NA	NA	NO	no specific comment	SPONG+COMP	NA	NA	NA	NA	51	20.3	20.3	2.4	NO	4	NO	NO	NO	NO	NO	NO	NO	NO	NO
MALAPA U.W.88	1	ND	ND	ND	No number		NA	ND	-80314	2.86545e+06			BONE	MAM	unknown	NA	MAM	unidentifiable	unidentifiable	ND		unidentifiable	unidentifiable	FR	unidentifiable	NA	NA	NO	no specific comment	COMP	weathered	weathered	weathered	weathered	34.15	25.39	9.42	7.5	NO	1	NO	NO	NO	NO	NO	NO	NO	NO	NO
MALAPA U.W.88	1	ND	ND	ND	No number		NA	ND	-80314	2.86545e+06			BONE	MAM	unknown	NA	MAM	unidentifiable	unidentifiable	ND		unidentifiable	unidentifiable	FR	unidentifiable	NA	NA	NO	no specific comment	COMP	weathered	weathered	weathered	weathered	24.48	12.40	5.14	4.68	NO	1	NO	NO	NO	NO	NO	NO	NO	NO	NO
MALAPA U.W.88	1	ND	ND	ND	No number		NA	ND	-80314	2.86545e+06			BONE	MAM	unknown	NA	MAM	unidentifiable	unidentifiable	ND		unidentifiable	unidentifiable	FR	unidentifiable	NA	NA	NO	no specific comment	COMP	fresh	weathered	weathered	weathered	32.28	14.36	7.25	4.17	NO	1	NO	NO	NO	NO	NO	NO	NO	NO	NO
MALAPA U.W.88	1	ND	ND	ND	No number		NA	ND	-80314	2.86545e+06			BONE	MAM	unknown	NA	MAM	RACHIS	RIB	ND		unidentifiable	unidentifiable	FR	unidentifiable	NA	NA	NO	no specific comment	COMP	weathered	weathered	weathered	weathered	38.16	10.59	6.45	2.18	NO	1	NO	NO	YES	YES	NO	NO	NO	NO	NO
MALAPA U.W.88	1	ND	ND	ND	No number		NA	ND	-80314	2.86545e+06			BONE	MAM	unknown	NA	MAM	unidentifiable	unidentifiable	ND		unidentifiable	unidentifiable	FR	unidentifiable	NA	NA	NO	no specific comment	COMP	modern	weathered	weathered	weathered	NA	13.56	5.25	3.30	NO	2	NO	NO	YES	NO	YES	NO	NO	NO	NO
MALAPA U.W.88	1	ND	ND	ND	No number		NA	ND	-80314	2.86545e+06			BONE	MAM	unknown	NA	MAM	unidentifiable	unidentifiable	ND		unidentifiable	unidentifiable	FR	unidentifiable	NA	NA	NO	no specific comment	COMP	weathered	weathered	weathered	weathered	28.20	10.64	5.1	3.68	NO	2	NO	NO	NO	YES	YES	NO	NO	NO	NO
MALAPA U.W.88	1	ND	ND	ND	No number		NA	ND	-80314	2.86545e+06			BONE	MAM	unknown	NA	MAM	unidentifiable	unidentifiable	ND		unidentifiable	unidentifiable	FR	unidentifiable	NA	NA	NO	no specific comment	SPONG	NA	NA	NA	NA	22.28	16.68	12.76	NA	NO	NA	NO	NO	NO	NO	NO	NO	NO	NO	NO
MALAPA U.W.88	1	ND	ND	ND	No number		NA	ND	-80314	2.86545e+06			BONE	MAM	unknown	NA	MAM	unidentifiable	unidentifiable	ND		unidentifiable	unidentifiable	FR	unidentifiable	NA	NA	NO	no specific comment	COMP	weathered	weathered	weathered	weathered	21.14	13.62	3.81	2.95	NO	1	NO	NO	NO	NO	NO	NO	NO	NO	NO
MALAPA U.W.88	1	ND	ND	ND	No number		NA	ND	-80314	2.86545e+06			BONE	MAM	unknown	NA	MAM	unidentifiable	unidentifiable	ND		unidentifiable	unidentifiable	FR	unidentifiable	NA	NA	NO	no specific comment	COMP	weathered	weathered	weathered	weathered	22.13	NA	4.31	3.8	NO	2	NO	NO	YES	NO	YES	NO	NO	NO	NO
MALAPA U.W.88	1	ND	ND	ND	No number		NA	ND	-80314	2.86545e+06			BONE	MAM	unknown	NA	MAM	unidentifiable	unidentifiable	ND		unidentifiable	unidentifiable	FR	unidentifiable	NA	NA	NO	no specific comment	COMP	modern	weathered	weathered	weathered	28.65	6.47	5.82	NA	NO	2	NO	NO	YES	NO	YES	NO	NO	NO	NO
MALAPA U.W.88	1	ND	ND	ND	No number		NA	ND	-80314	2.86545e+06			BONE	MAM	unknown	NA	MAM	unidentifiable	unidentifiable	ND		unidentifiable	unidentifiable	FR	unidentifiable	NA	NA	NO	no specific comment	SPONG	modern	modern	modern	weathered	NA	NA	NA	NA	NO	1	NO	NO	YES	NO	NO	YES	NO	NO	NO
MALAPA U.W.88	1	ND	ND	ND	No number		NA	ND	-80314	2.86545e+06			BONE	MAM	unknown	NA	MAM	unidentifiable	unidentifiable	ND		unidentifiable	unidentifiable	FR	unidentifiable	NA	NA	NO	no specific comment	SPONG+COMP	weathered	weathered	weathered	weathered	40.98	11.78	8.82	NA	NO	1 or 2	NO	NO	NO	NO	NO	NO	NO	NO	NO
MALAPA U.W.88	13	ND	ND	ND	No number		NA	ND	-80314	2.86545e+06			BONE	MAM	unknown	NA	MAM	unidentifiable	unidentifiable	ND		unidentifiable	unidentifiable	FR	unidentifiable	NA	NA	NO	no specific comment	ND	NA	NA	NA	NA	ND	ND	ND	ND	NA	ND	ND	ND	ND	ND	ND	ND	ND	ND	ND
MALAPA U.W.88	1	unknown	Ex situ	Calcified	No number		NA	B157	NA	NA	NA	NA	BONE	MAM	unknown	NA	MAM I/II	LBN	TIB?	SH+fgmt ep		A	unidentifiable	FR	unidentifiable	NA	NA	NO	no specific comment	COMP	ND	ND	ND	ND	ND	ND	ND	ND	NA	ND	ND	ND	ND	ND	ND	ND	ND	ND	ND
MALAPA U.W.88	6	unknown	Ex situ	Calcified	No number		NA	B286	NA	NA	NA	NA	BONE+TOOTH	MIF	unknown	NA	MIF	CRA	MANT	LPM3, LPM4, LM1, LM2, LM3		A	unidentifiable	CO	R	0	NA	NO	no specific comment	COMP+enamel	NA	NA	NA	NA	21	8.9	2.1	unidentifiable	NA	3	NO	NO	NO	NO	NO	NO	NO	NO	NO
MALAPA U.W.88	1	unknown	Ex situ	Calcified	No number		NA	B286	NA	NA	NA	NA	BONE	ARTIO	SUID	NA	SUID	RACHIS	RIB	SH		unidentifiable	unidentifiable	FR	unidentifiable	NA	NA	NO	no specific comment	SPONG+COMP	NA	NA	NA	NA	56.4	13.9	8.6	NID	NO	4	NO	NO	NO	NO	NO	NO	NO	NO	NO
MALAPA U.W.88	1	unknown	Ex situ	Calcified	No number		NA	B286	NA	NA	NA	NA	BONE	MAM	unknown	NA	MAM II/IV	FBN	unidentifiable	unidentifiable		unidentifiable	unidentifiable	FR	unidentifiable	NA	NA	NO	no specific comment	COMP	NA	NA	NA	NA	63.5	39	7.1	unidentifiable	NA	3	NO	NO	NO	NO	NO	NO	NO	NO	NO
MALAPA U.W.88	1	unknown	Ex situ	Calcified	No number		NA	B984	NA	NA	NA	NA	BONE	UNG	BOVID/EQUID	unknown	UNG III	FBN	PELV	ILI		A	unidentifiable	FR	unidentifiable	NA	NA	NO	no specific comment	COMP+SPONG	NA	NA	NA	NA	56.1	32	12	3	NO	2	NO	NO	NO	NO	NO	NO	NO	NO	NO
MALAPA U.W.88	1	unknown	Ex situ	Calcified	No number		NA	B1012	-80313.4	2.86545e+06	1443.01		BONE	SMAM	unknown	NA	SMAM	LBN	unidentifiable	SH		unidentifiable	unidentifiable	FR	unidentifiable	NA	NA	NO	no specific comment	COMP	unidentifiable	weathered	NA	NA	25.2	7.3	5.6	1.1	NO	3	NO	NO	NO	NO	NO	NO	NO	NO	NO
MALAPA U.W.88	1	unknown	Ex situ	Calcified	No number		NA	B442	-80301	2.86545e+06	1444.08		BONE	ARTIO	BOVID	unknown	BOV III	VER	THO	CO lat half		A	unidentifiable	FR	/	NA	NA	NO	no specific comment	SPONG+COMP	NA	NA	NA	NA	77.5	46.6	40.1	0.9	NA	2	NO	NO	NO	NO	NO	NO	NO	NO	NO
MALAPA U.W.88	1	unknown	Ex situ	Calcified	No number		NA	B131	NA	NA	NA	NA	BONE	MAM	unknown	NA	MAM II/IV	unidentifiable	unidentifiable	spongy		unidentifiable	unidentifiable	FR	unidentifiable	NA	NA	NO	no specific comment	SPONG	NA	NA	NA	NA	24	19.1	15.3	NA	NA	2	NO	NO	NO	NO	NO	NO	NO	NO	NO
MALAPA U.W.88	1	unknown	Ex situ	Calcified	No number		NA	B095	NA	NA	NA	NA	BONE	MAM	unknown	NA	MAM II	RACHIS	RIB	SH		unidentifiable	unidentifiable	FR	unidentifiable	NA	NA	NO	no specific comment	COMP+SPONG	weathered	weathered	NA	NA	46.5	9.8	5.7	1	NO	3	NO	NO	NO	NO	NO	NO	NO	NO	NO
MALAPA U.W.88	1	unknown	Ex situ	Calcified	No number		NA	B375	-80303.3	2.86546e+06	1443.87	NA	BONE	SMAM	unknown	NA	SMAM	LBN	RAD?	PSH		unidentifiable	unidentifiable	FR	unidentifiable	NA	NA	NO	no specific comment	COMP	NA	weathered	NA	NA	24.2	8.3	5.1	1.7	NO	4	NO	NO	NO	NO	NO	NO	NO	NO	NO
MALAPA U.W.88	1	unknown	Ex situ	Calcified	No number		NA	B263	-80310.8	2.86545e+06	1444.14		BONE	MAM	unknown	NA	MAM I/II	RACHIS	RIB	SH		JA	unidentifiable	FR	unidentifiable	NA	NA	NO	surface bone juvenile	COMP	weathered	weathered	NA	NA	53.2	8.4	4.5	unidentifiable	NO	2	NO	NO	NO	NO	NO	NO	NO	NO	NO
MALAPA U.W.88	1	unknown	Ex situ	Calcified	No number		NA	B1025	-80312.7	2.86545e+06	1442.21		BONE	UNG	unknown	NA	UNG III	LBN	ULN	P	fgmt ART surface	A	unidentifiable	FR	unidentifiable	NA	NA	NO	no specific comment	COMP	weathered	weathered	weathered	weathered	24	12.1	5.7	1.9	NO	1	NO	NO	NO	NO	NO	NO	NO	NO	NO
MALAPA U.W.88	1	unknown	Ex situ	Calcified	No number		NA	B1025	-80312.7	2.86545e+06	1442.21		BONE	SMAM	unknown	NA	SMAM	LBN	unidentifiable	CO half shaft		unidentifiable	unidentifiable	FR	unidentifiable	NA	NA	NO	no specific comment	COMP	NA	weathered	unidentifiable	unidentifiable	39.7	7.4	3.8	1	NO	1	NO	NO	NO	NO	NO	NO	NO	NO	NO
MALAPA U.W.88	1	unknown	Ex situ	Calcified	No number		NA	B893	ND	ND	ND	ND	BONE	MAM	unknown	NA	MAM II/III	LBN/FBN	unidentifiable	unidentifiable		unidentifiable	unidentifiable	FR	unidentifiable	NA	NA	NO	no specific comment	COMP	weathered	weathered	weathered	NA	33.9	16.7	4.3	4.3	NO	3	NO	NO	NO	NO	NO	NO	NO	NO	NO
MALAPA U.W.88	1	unknown	Ex situ	Calcified	No number		NA	B893	ND	ND	ND	ND	BONE	LAGO	LEPORID	NA	Lepus sp.	LBN	TIB	PSH-SH	FIB	A	unidentifiable	FR	R	NA	NA	NO	still embedded in breccia (together with the MIF pelvis )	COMP	weathered	weathered	NA	NA	28.6	5.7	3.9	0.7	NO	1	NO	NO	NO	NO	NO	NO	NO	NO	NO
MALAPA U.W.88	1	unknown	Ex situ	Calcified	No number		NA	B893	ND	ND	ND	ND	BONE	MIF	unknown	NA	MIF	FBN	PELV	near CO		A	unidentifiable	near CO	R	NA	NA	NO	still embedded in breccia (together with the rabbit tibia)	COMP	NA	NA	NA	NA	6.6	3.3	1.6	unidentifiable	NA	1	NO	NO	NO	NO	NO	NO	NO	NO	NO
MALAPA U.W.88	1	ND	In situ	Decalcified	No number		NA	NA	-80318.9	2.86545e+06	1443.63	928	BONE	UNG	unknown	NA	UNG II/III	CRA	MAX	ALV		unidentifiable	unidentifiable	FR	unidentifiable	NA	NA	NA	no specific comment	SPONG	NA	NA	NA	NA	30.9	17.6	19.9	NA	NA	unidentifiable	NO	NO	NO	NO	NO	NO	NO	NO	NO
MALAPA U.W.88	5	unknown	Ex situ	Decalcified	No number		NA	surface of pit	NA	NA	NA	NA	BONE+TOOTH	MIF	unknown	NA	MIF	CRA	MAXT	UM right and left		A	unidentifiable	FR	/	0	NA	NO	no specific comment	COMP+enamel	NA	NA	NA	NA	11.4	6.7	3.4	NA	NA	1	NO	NO	NO	NO	NO	NO	NO	NO	NO
MALAPA U.W.88	5	unknown	Ex situ	Calcified	No number		NA	B365	NA	NA	NA	NA	BONE+TOOTH	LAGO	LEPORID	NA	Lepus sp.	CRA	MANT	CO	LI, LM1, LM2, LM3	A	unidentifiable	CO	R	0	NA	NO	no specific comment	COMP+enamel	NA	NA	NA	NA	41.2	19.6	4	NID	NA	1	NO	NO	NO	NO	NO	NO	NO	NO	NO
MALAPA U.W.88	5	unknown	Ex situ	Calcified	No number		NA	B365	NA	NA	NA	NA	BONE+TOOTH	LAGO	LEPORID	NA	Lepus sp.	CRA	MANT	vertical branch missing	LI, LM1, LM2, LM3	A	unidentifiable	FR	L	0	NA	NO	no specific comment	COMP+enamel	NA	NA	NA	NA	26.4	11.3	3.4	NID	NA	1	NO	NO	NO	NO	NO	NO	NO	NO	NO
MALAPA U.W.88	1	unknown	Ex situ	Calcified	No number		NA	B1026	NA	NA	NA	NA	BONE	MAM	unknown	NA	MAM II/III	FBN	RIB?	SH		unidentifiable	unidentifiable	FR	unidentifiable	NA	NA	NO	no specific comment	COMP	unidentifiable	weathered	weathered	weathered	75.2	15.9	4.3	1.7	NO	4	NO	NO	NO	NO	NO	NO	NO	NO	NO
MALAPA U.W.88	1	unknown	Ex situ	Calcified	No number		NA	B401	NA	NA	NA	NA	BONE	UNG	unknown	NA	UNG III/IV	RACHIS	RIB	SH		unidentifiable	unidentifiable	FR	unidentifiable	NA	NA	NO	no specific comment	COMP	weathered	weathered	NA	NA	95.5	38.3	11.4	unidentifiable	NO	4	NO	NO	NO	NO	NO	NO	NO	NO	NO
MALAPA U.W.88	1	unknown	Ex situ	Calcified	No number		NA	B401	NA	NA	NA	NA	BONE	ARTIO	BOVID	unknown	BOV I	FBN	SCAP	GLEN		A	unidentifiable	FR	R	NA	NA	NO	no specific comment	COMP+SPONG	NA	NA	NA	NA	45.5	24.7	18.1	unidentifiable	NA	3	NO	NO	NO	NO	NO	NO	NO	NO	NO
MALAPA U.W.88	1	unknown	Ex situ	Calcified	No number		NA	B149	NA	NA	NA	NA	BONE	ARTIO	BOVID	unknown	BOV I	FBN	PELV	ILI		unidentifiable	unidentifiable	FR	L	NA	NA	NO	no specific comment	COMP	NA	NA	NA	NA	65.4	14.5	3.4	1	NO	2	NO	NO	NO	NO	NO	NO	NO	NO	NO
MALAPA U.W.88	1	unknown	Ex situ	Calcified	No number		same small mammal individual	B014	NA	NA	NA	NA	BONE	SMAM	unknown	NA	SMAM	VER	LUM	near CO		A	unidentifiable	near CO	/	NA	all lumbar vertebrae from that block are almost articulated	NO	no specific comment	COMP	NA	NA	NA	NA	15	13	15	unidentifiable	NA	1	NO	NO	NO	NO	NO	NO	NO	NO	NO
MALAPA U.W.88	1	unknown	Ex situ	Calcified	No number		same small mammal individual	B014	NA	NA	NA	NA	BONE	SMAM	unknown	NA	SMAM	VER	LUM	near CO		A	unidentifiable	near CO	/	NA	all lumbar vertebrae from that block are almost articulated	NO	no specific comment	COMP	NA	NA	NA	NA	16	13	15	unidentifiable	NA	1	NO	NO	NO	NO	NO	NO	NO	NO	NO
MALAPA U.W.88	1	unknown	Ex situ	Calcified	No number		same small mammal individual	B014	NA	NA	NA	NA	BONE	SMAM	unknown	NA	SMAM	VER	LUM	near CO		A	unidentifiable	near CO	/	NA	all lumbar vertebrae from that block are almost articulated	NO	no specific comment	COMP	NA	NA	NA	NA	13	12	15	unidentifiable	NA	1	NO	NO	NO	NO	NO	NO	NO	NO	NO
MALAPA U.W.88	1	unknown	Ex situ	Calcified	No number		same small mammal individual	B014	NA	NA	NA	NA	BONE	SMAM	unknown	NA	SMAM	VER	LUM	near CO		A	unidentifiable	near CO	/	NA	all lumbar vertebrae from that block are almost articulated	NO	no specific comment	COMP	NA	NA	NA	NA	15	12	15	unidentifiable	NA	1	NO	NO	NO	NO	NO	NO	NO	NO	NO
MALAPA U.W.88	1	unknown	In situ	Decalcified	No number		NA	NA	-80313.6	2.86545e+06	1443.44	28	BONE	SMAM	unknown	NA	SMAM	SHBN	PHA	PHA1	D	A	unidentifiable	FR	unidentifiable	NA	NA	NA	no specific comment	COMP+SPONG	unidentifiable	NA	NA	NA	6.1	3.8	3.3	1	NO	unidentifiable	NO	NO	NO	NO	NO	NO	NO	NO	NO
MALAPA U.W.88	1	ND	In situ	Decalcified	No number		NA	NA	-80313.6	2.86545e+06	1443.11		BONE	MAM	unknown	NA	MAM II	LBN	unidentifiable	P/D	ART SURF	unidentifiable	unidentifiable	FR	unidentifiable	NA	NA	NA	no specific comment	SPONG+COMP	weathered	NA	NA	NA	20.8	19.6	16.2	unidentifiable	NO	2	NO	NO	NO	NO	NO	NO	NO	NO	NO
MALAPA U.W.88	1	unknown	Ex situ	Calcified	No number		NA	B034	NA	NA	NA	NA	BONE	MAM	unknown	NA	MAM II/III	LBN	unidentifiable	SH		unidentifiable	unidentifiable	FR	unidentifiable	NA	NA	NO	no specific comment	COMP	weathered	weathered	weathered	weathered	58.7	23.3	15.4	4.8	NO	4	NO	NO	NO	NO	NO	NO	NO	NO	NO
MALAPA U.W.88	1	unknown	Ex situ	Calcified	No number		NA	B034	NA	NA	NA	NA	BONE	MAM	unknown	NA	MAM II	FBN	PELV/SCAP	ILI/BLADE		unidentifiable	unidentifiable	FR	unidentifiable	NA	NA	NO	no specific comment	COMP+SPONG	NA	NA	NA	NA	36.1	15.5	3.7	1.7	NA	3	NO	NO	NO	NO	NO	NO	NO	NO	NO
MALAPA U.W.88	1	unknown	Ex situ	Calcified	No number		NA	B1032	NA	NA	NA	NA	BONE	UNG	BOVID/EQUID	unknown	UNG III/IV	LBN	RAD?	SH		unidentifiable	unidentifiable	FR	unidentifiable	NA	NA	NO	no specific comment	COMP	weathered	weathered	weathered	NA	96.4	33.9	21.9	6.8	NO	4 to 5	NO	NO	NO	NO	NO	NO	NO	NO	NO
MALAPA U.W.88	1	ND	In situ	Decalcified	No number		NA	NA	-80314.8	2.86545e+06	1444.63	303	BONE	ARTIO	BOVID	unknown	BOV IV	SHBN	CARP	MAG	half	A	unidentifiable	FR	R	NA	NA	NA	no specific comment	COMP+SPONG	NA	NA	NA	NA	40.1	33.2	19.6	unidentifiable	NO	1	NO	NO	NO	NO	NO	NO	NO	NO	NO
MALAPA U.W.88	1	unknown	Ex situ	Calcified	No number		NA	B739	NA	NA	NA	NA	BONE	ARTIO	BOVID	unknown	BOV II	FBN	PELV	ILI		A	unidentifiable	FR	L	NA	NA	NO	no specific comment	COMP+SPONG	NA	NA	NA	NA	57.9	30.3	13.3	unidentifiable	NA	2	NO	NO	NO	NO	NO	NO	NO	NO	NO
MALAPA U.W.88	1	ND	In situ	Decalcified	No number		NA	NA	-80311.7	2.86544e+06	1443.6	966	BONE	ARTIO	BOVID	unknown	BOV II	LBN	HUM	SH		A	unidentifiable	FR	L	NA	NA	NA	five fgmts from the same bone (recent fracture)	COMP	modern	weathered	weathered	weathered	74	30	25	6.6	NO	2	NO	NO	NO	NO	NO	NO	NO	NO	NO
MALAPA U.W.88	1	ND	In situ	Decalcified	No number		NA	NA	-80314.6	2.86545e+06	1443.21	153	BONE	SMAM	unknown	NA	SMAM	LBN	FEM	SH-DSH	distal ep missing, unfused	JA	unidentifiable	FR	unidentifiable	NA	NA	NA	no specific comment	COMP	unidentifiable	NA	NA	NA	33.3	8.7	8.8	unidentifiable	NO	unidentifiable	NO	NO	NO	NO	NO	NO	NO	NO	NO
MALAPA U.W.88	1	unknown	Ex situ	Calcified	No number		NA	B1020	NA	NA	NA	NA	BONE	SMAM	unknown	NA	SMAM	LBN	HUM	P		A	unidentifiable	FR	R	NA	NA	NO	no specific comment	COMP	NA	unidentifiable	NA	NA	15.4	12.9	16.7	unidentifiable	NO	1	NO	NO	NO	NO	NO	NO	NO	NO	NO
MALAPA U.W.88	1	unknown	Ex situ	Calcified	No number		NA	B1020	NA	NA	NA	NA	BONE	SMAM	unknown	NA	SMAM	VER	LUM	BODY		A	unidentifiable	FR	/	NA	NA	NO	no specific comment	COMP	NA	NA	NA	NA	12.8	8.1	10.8	NA	NA	1	NO	NO	NO	NO	NO	NO	NO	NO	NO
MALAPA U.W.88	1	ND	In situ	Calcified	No number		NA	"Arm block" (B043)	-80312.4	2.86545e+06	1413.68	11 to 14	BONE	LAGO	LEPORID	NA	Lepus sp.	LBN	FEM	PSH-SH-DSH-D		A	unidentifiable	FR	L	NA	NA	YES	no specific comment	COMP	weathered	NA	NA	NA	57.9	12	12.5	1.3	NO	1	NO	NO	NO	NO	NO	NO	NO	NO	NO
MALAPA U.W.88	1	unknown	Ex situ	Calcified	No number		NA	B234	NA	NA	NA	NA	BONE	ARTIO	BOVID	unknown	BOV III	SHBN	TARS	CALC	prox	A	unidentifiable	FR	L	NA	NA	NO	no specific comment	COMP+SPONG	NA	NA	NA	NA	96.6	29.3	23.9	unidentifiable	NA	4	NO	NO	NO	NO	NO	NO	NO	NO	NO
MALAPA U.W.88	1	unknown	Ex situ	Calcified	No number		NA	B052	NA	NA	NA		BONE	MAM	unknown	NA	MAM I	CRA	SKULL	ZYG	fgmt	unidentifiable	unidentifiable	FR	L	NA	NA	NO	no specific comment	COMP	NA	NA	NA	NA	29.4	14.7	6.2	1.7	NA	2	NO	NO	NO	NO	NO	NO	NO	NO	NO
MALAPA U.W.88	1	unknown	Ex situ	Calcified	No number		NA	B173	NA	NA	NA		BONE	MAM	unknown	NA	MAM	FBN	SKULL?	unidentifiable		unidentifiable	unidentifiable	FR	unidentifiable	NA	NA	NO	no specific comment	COMP	NA	NA	NA	NA	36.7	29.3	10.3	3.5	NO	unidentifiable	NO	NO	NO	NO	NO	NO	NO	NO	NO
MALAPA U.W.88	1	ND	ND	unknown	No number		NA	ND	ND	ND	ND	ND	BONE	MAM	unknown	NA	MAM II/III	FBN/LBN	unidentifiable	ND		unidentifiable	unidentifiable	FR	unidentifiable	NA	NA	NO	no specific comment	COMP+SPONG	weathered	weathered	weathered	weathered	67.3	32.1	21.6	unidentifiable	NO	3	NO	NO	NO	NO	NO	NO	NO	NO	NO
MALAPA U.W.88	1	unknown	Ex situ	Calcified	No number		NA	B056	NA	NA	NA	NA	BONE	ARTIO	BOVID	unknown	BOV I	FBN	SCAP	BLADE		A	unidentifiable	FR	L	NA	NA	NO	still embedde in large block of breccia	COMP	NA	NA	NA	NA	74.6	48.9	9.9	unidentifiable	NA	2	NO	NO	NO	NO	NO	NO	NO	NO	NO
MALAPA U.W.88	1	unknown	Ex situ	Calcified	No number		NA	B1002	ND	ND	ND	ND	BONE	ARTIO	BOVID	unknown	BOV II	VER	ATL	ART SURF		A	unidentifiable	FR	/	NA	NA	NO	no specific comment	COMP+SPONG	NA	NA	NA	NA	36.8	34.2	29.1	unidentifiable	NA	1	NO	NO	NO	NO	NO	NO	NO	NO	NO
MALAPA U.W.88	1	ND	In situ	Decalcified	No number		NA	NA	-80314	2.86545e+06	1443.68		BONE	MAM	unknown	NA	MAM I/III	SHBN	PHA?	CO		A	unidentifiable	CO	unidentifiable	NA	NA	NA	no specific comment	COMP+SPONG	NA	NA	NA	NA	25	10.7	13.6	unidentifiable	NO	2	NO	NO	NO	NO	NO	NO	NO	NO	NO
MALAPA U.W.88	2	unknown	Ex situ	Calcified	No number		NA	B739	NA	NA	NA	NA	BONE+TOOTH	ARTIO	BOVID	unknown	BOV II	CRA	MANT	HOR+fgmt LI2		A	unidentifiable	FR	L	unidentifiable	NA	NO	no specific comment	COMP+enamel	NA	NA	NA	NA	58.5	16.6	6.1	2.4	NO	2	NO	NO	NO	NO	NO	NO	NO	NO	NO
MALAPA U.W.88	1	unknown	Ex situ	Calcified	No number		NA	B228	NA	NA	NA	NA	BONE	MAM	unknown	NA	MAM II/III	FBN	RIB?	SH		unidentifiable	unidentifiable	FR	unidentifiable	NA	NA	NO	no specific comment	COMP	weathered	NA	weathered	NA	38.6	24.5	6.3	unidentifiable	NO	2	NO	NO	NO	NO	NO	NO	NO	NO	NO
MALAPA U.W.88	1	unknown	Ex situ	Calcified	No number		NA	B808	NA	NA	NA	NA	BONE	MAM	unknown	NA	MAM	FBN	unidentifiable	ND		unidentifiable	unidentifiable	FR	unidentifiable	NA	NA	NO	no specific comment	COMP	NA	NA	NA	NA	32.1	25.1	4	2.6	NO	3	NO	NO	NO	NO	NO	NO	NO	NO	NO
MALAPA U.W.88	1	unknown	Ex situ	Calcified	No number		NA	B808	NA	NA	NA	NA	BONE	MAM	unknown	NA	MAM I/II	FBN	SCAP?	blade fgmt ?		unidentifiable	unidentifiable	FR	unidentifiable	NA	NA	NO	no specific comment	COMP+SPONG	NA	NA	NA	NA	28.7	18.6	7.8	unidentifiable	NO	unidentifiable	NO	NO	NO	NO	NO	NO	NO	NO	NO
MALAPA U.W.88	1	unknown	Ex situ	Calcified	No number		NA	B808	NA	NA	NA	NA	BONE	MAM	unknown	NA	MAM	unidentifiable	unidentifiable	fgmt spongy		unidentifiable	unidentifiable	FR	unidentifiable	NA	NA	NO	no specific comment	SPONG	NA	NA	NA	NA	47.2	16	13.2	unidentifiable	NO	unidentifiable	NO	NO	NO	NO	NO	NO	NO	NO	NO
MALAPA U.W.88	1	unknown	Ex situ	Calcified	No number		NA	B808	NA	NA	NA	NA	BONE	MAM	unknown	NA	MAM II/III	RACHIS	RIB	SH		unidentifiable	unidentifiable	FR	unidentifiable	NA	NA	NO	no specific comment	COMP	weathered	weathered	NA	NA	55.2	24.4	6.4	1.6	NO	4	NO	NO	NO	NO	NO	NO	NO	NO	NO
MALAPA U.W.88	1	unknown	Ex situ	Calcified	No number		NA	B808	NA	NA	NA	NA	BONE	MAM	unknown	NA	MAM	FBN	unidentifiable	unidentifiable		unidentifiable	unidentifiable	FR	unidentifiable	NA	NA	NO	no specific comment	COMP+SPONG	weathered	weathered	weathered	NA	34.6	20	6.9	1	NO	3	NO	NO	NO	NO	NO	NO	NO	NO	NO
MALAPA U.W.88	1	unknown	Ex situ	Decalcified	No number		NA	surface of pit	NA	NA	NA	NA	BONE	ARTIO	BOVID	unknown	BOV II	SHBN	CARP	MAG	fgmt	A	unidentifiable	FR	L	NA	NA	NO	no specific comment	COMP+SPONG	NA	NA	NA	NA	17.5	15.2	12.4	1.6	NO	3	NO	NO	NO	NO	NO	NO	NO	NO	NO
MALAPA U.W.88	3	ND	In situ	Decalcified	No number		NA	NA	-80312.5	2.86545e+06	1443.42	183	BONE+TOOTH	MAM	unknown	NA	possible small mammal	CRA	SKULL?	incisors + weird bone (skull?)		unidentifiable	unidentifiable	FR	unidentifiable	unidentifiable	NA	NA	I have no clue what this remain is…	COMP+enamel	NA	NA	NA	NA	20.3	16.2	12.4	unidentifiable	NA	1	NO	NO	NO	NO	NO	NO	NO	NO	NO
MALAPA U.W.88	1	unknown	Ex situ	Decalcified	No number		NA	surface of pit	NA	NA	NA	NA	BONE	SMAM	unknown	NA	SMAM	VER	LUM?	fgmt body		unidentifiable	unidentifiable	FR	/	NA	NA	NO	no specific comment	COMP+SPONG	NA	NA	NA	NA	13.4	7.2	8.4	0.8	NA	1	NO	NO	NO	NO	NO	NO	NO	NO	NO
MALAPA U.W.88	1	ND	In situ	Decalcified	No number		NA	NA	-80307.4	2.86545e+06	1443.48	138	BONE	MAM	unknown	NA	MAM II/III	FBN	unidentifiable	ND		unidentifiable	unidentifiable	FR	unidentifiable	NA	NA	NA	no specific comment	COMP+SPONG	NA	NA	NA	NA	29.1	21.4	7.9	1.8	NA	2	NO	NO	NO	NO	NO	NO	NO	NO	NO
MALAPA U.W.88	1	ND	In situ	Decalcified	No number		NA	NA	-80314.8	2.86545e+06	1443.26	163	BONE	SMAM	unknown	NA	SMAM	VER	LUM?	BODY		unidentifiable	unidentifiable	FR	/	NA	NA	NA	no specific comment	COMP+SPONG	NA	NA	NA	NA	11.9	11.1	9.2	unidentifiable	NA	1	NO	NO	NO	NO	NO	NO	NO	NO	NO
MALAPA U.W.88	1	unknown	Ex situ	Decalcified	No number		NA	surface of pit	NA	NA	NA	NA	BONE	MAM	unknown	NA	MAM II/III	LBN	unidentifiable	EP	spongy bone	unidentifiable	unidentifiable	FR	unidentifiable	NA	NA	NO	no specific comment	SPONG+COMP	weathered	NA	NA	NA	47.8	32.1	26.2	3.4	NO	3	NO	NO	NO	NO	NO	NO	NO	NO	NO
MALAPA U.W.88	1	ND	In situ	Decalcified	No number		NA	NA	-80313.8	2.86545e+06	1443.46		BONE	MAM	unknown	NA	MAM II	SHBN	CARP/TARS	SES	CO	A	unidentifiable	FR	unidentifiable	NA	NA	NA	no specific comment	COMP+SPONG	NA	NA	NA	NA	14.8	6.8	7.7	unidentifiable	NA	2	NO	NO	NO	NO	NO	NO	NO	NO	NO
MALAPA U.W.88	1	ND	In situ	Decalcified	No number		NA	NA	-80313.8	2.86545e+06	1441.67		BONE	CARN	Large carnivore	NA	large carnivore	META	MTC/MTT	D		A	unidentifiable	FR	unidentifiable	NA	NA	NA	no specific comment	SPONG+COMP	NID	NA	NA	NA	23.4	21.9	18.2	NID	NO	3	NO	NO	NO	NO	NO	NO	NO	NO	NO
MALAPA U.W.88	1	ND	In situ	Decalcified	No number		NA	NA	-80312.8	2.86545e+06	1443.91	191	BONE	MAM	unknown	NA	MAM II/III	LBN	FEM/HUM	P	head	A	unidentifiable	FR	unidentifiable	NA	NA	NA	no specific comment	SPONG	NA	unidentifiable	unidentifiable	NA	35.1	23.2	21.6	unidentifiable	NO	3	NO	NO	NO	NO	NO	NO	NO	NO	NO
MALAPA U.W.88	1	ND	In situ	Decalcified	No number		NA	NA	-80314	2.86545e+06	1443.68		BONE	UNG	unknown	NA	UNG II/III	SHBN	CARP/TARS	SES	CO	A	unidentifiable	CO	unidentifiable	NA	NA	NA	no specific comment	SPONG+COMP	NA	NA	NA	NA	16	13.4	8.3	unidentifiable	NO	2	NO	NO	NO	NO	NO	NO	NO	NO	NO
MALAPA U.W.88	1	ND	In situ	Decalcified	No number		NA	NA	-80312.8	2.86545e+06	1443.91	191	BONE	ARTIO	BOVID	unknown	BOV II	VER	CAU	fgmtary body		A	unidentifiable	FR	/	NA	NA	NA	no specific comment	SPONG+COMP	NA	NA	NA	NA	21.8	14.2	10.2	0.9	NO	2	NO	NO	NO	NO	NO	NO	NO	NO	NO
MALAPA U.W.88	1	unknown	Ex situ	Decalcified	No number		NA	surface of pit	NA	NA	NA	41	BONE	MAM	unknown	NA	MAM II	RACHIS	RIB	head	ART SURF	unidentifiable	unidentifiable	FR	unidentifiable	NA	NA	NO	no specific comment	SPONG+COMP	NA	unidentifiable	NA	NA	14.1	8.8	5.5	unidentifiable	NO	1	NO	NO	NO	NO	NO	NO	NO	NO	NO
MALAPA U.W.88	1	unknown	Ex situ	Calcified	No number		NA	B353	-80305.4	2.86546e+06	1444.14		BONE	ARTIO	BOVID	unknown	BOV II	SHBN	PHA	PHA2	half CO	A	unidentifiable	FR	unidentifiable	NA	PHA3 from same block (B353)	NO	no specific comment	COMP+SPONG	NA	NA	NA	NA	38.3	19	19.4	unidentifiable	NO	2	NO	NO	NO	NO	NO	NO	NO	NO	NO
MALAPA U.W.88	1	unknown	Ex situ	Calcified	No number		NA	B353	-80305.4	2.86546e+06	1444.14		BONE	ARTIO	BOVID	unknown	BOV II	SHBN	PHA	PHA3	CO	A	unidentifiable	CO	unidentifiable	NA	PHA2 from same block (B353)	NO	no specific comment	COMP+SPONG	NA	NA	NA	NA	22.9	25.3	12.4	unidentifiable	NO	2	NO	NO	NO	NO	NO	NO	NO	NO	NO
MALAPA U.W.88	1	unknown	Ex situ	Calcified	No number		NA	B036	NA	NA	NA	NA	BONE	MAM	unknown	NA	MAM II/III	FBN	unidentifiable	ND		unidentifiable	unidentifiable	FR	unidentifiable	NA	NA	NO	no specific comment	COMP+SPONG	NA	NA	NA	NA	24.4	18	10.8	1	NO	1	NO	NO	NO	NO	NO	NO	NO	NO	NO
MALAPA U.W.88	1	unknown	Ex situ	Calcified	No number		NA	B157	NA	NA	NA	NA	BONE	MAM	unknown	NA	MAM II/IV	unidentifiable	unidentifiable	spongy		unidentifiable	unidentifiable	FR	unidentifiable	NA	NA	NO	no specific comment	SPONG	NA	NA	NA	NA	60.4	39.9	23.5	NA	NA	3?	NO	NO	NO	NO	NO	NO	NO	NO	NO
MALAPA U.W.88	1	ND	In situ	Decalcified	No number		NA	NA	-80318.4	2.86545e+06	1443.61	895	BONE	MAM	unknown	NA	MAM II/III	LBN	unidentifiable	SH	CO circumference	unidentifiable	unidentifiable	FR	unidentifiable	NA	NA	NA	no specific comment	COMP+SPONG	weathered	weathered	NA	NA	33.7	22.4	15.6	3	NO	4	NO	NO	YES	YES	YES	NO	NO	NO	NO
MALAPA U.W.88	1	unknown	Ex situ	unknown	No number		NA	NA	NA	NA	NA	42	BONE	UNG	unknown	NA	UNG III/IV	LBN	unidentifiable	SH		unidentifiable	unidentifiable	FR	unidentifiable	NA	NA	NO	no specific comment	SPONG	unidentifiable	unidentifiable	NA	NA	61	31.2	38	NA	NO	4	NO	NO	NO	NO	NO	NO	NO	NO	NO
MALAPA U.W.88	1	unknown	Ex situ	Calcified	No number		NA	block with no number	NA	NA	NA		BONE	MAM	unknown	NA	MAM II/III	VER	unidentifiable	fgmt body		unidentifiable	unidentifiable	FR	/	NA	fgmt vertebra MAM II/III	NO	no specific comment	COMP+SPONG	NA	NA	NA	NA	28	18.5	14.2	1	NA	1	NO	NO	NO	NO	NO	NO	NO	NO	NO
MALAPA U.W.88	1	unknown	Ex situ	Calcified	No number		NA	block with no number	NA	NA	NA		BONE	MAM	unknown	NA	MAM II/III	VER	unidentifiable	unidentifiable		unidentifiable	unidentifiable	FR	/	NA	fgmt vertebra MAM II/III	NO	no specific comment	COMP+SPONG	NA	NA	NA	NA	26.5	21.3	11	1	NA	1	NO	NO	NO	NO	NO	NO	NO	NO	NO
MALAPA U.W.88	1	unknown	Ex situ	Calcified	No number		NA	B157	NA	NA	NA		BONE	UNG	unknown	NA	UNG IV/V	FBN	unidentifiable	ND		unidentifiable	unidentifiable	FR	unidentifiable	NA	NA	NO	no specific comment	SPONG+COMP	NA	NA	NA	NA	122.8	94.8	25	NA	NA	3	NO	NO	NO	NO	NO	NO	NO	NO	NO
MALAPA U.W.88	1	unknown	Ex situ	Calcified	No number		NA	B417	-80301.6	2.86545e+06	1444.14		BONE	AVES	unknown	NA	AVES II	LBN	HUM	P-PSH		A	unidentifiable	FR	R	NA	NA	NO	no specific comment	COMP	NA	weathered	NA	NA	36.1	20.7	8.3	1.3	NO	1	NO	NO	NO	NO	NO	NO	NO	NO	NO
MALAPA U.W.88	1	unknown	Ex situ	Calcified	No number		NA	B131	NA	NA	NA		BONE	ARTIO	BOVID	unknown	BOV II	LBN	FEM	D	lat ART surf	unidentifiable	unidentifiable	FR	unidentifiable	NA	NA	NO	no specific comment	SPONG+COMP	unidentifiable	NA	unidentifiable	NA	45.1	34.2	26.5	unidentifiable	NO	2	NO	NO	NO	NO	NO	NO	NO	NO	NO
MALAPA U.W.88	1	unknown	Ex situ	Calcified	No number		NA	B1043	-80316.1	2.86546e+06	1444.46	ND	BONE	MAM	unknown	NA	MAM II	RACHIS	RIB	SH		unidentifiable	unidentifiable	FR	unidentifiable	NA	NA	NO	no specific comment	COMP	weathered	weathered	NA	NA	46.6	8.8	5	0.6	NO	1	NO	NO	NO	NO	NO	NO	NO	NO	NO
MALAPA U.W.88	1	unknown	Ex situ	Calcified	No number		NA	B1058	ND	ND	ND	ND	BONE	MAM	unknown	NA	MAM II/III	FBN	RIB?	ND		unidentifiable	unidentifiable	FR	unidentifiable	NA	NA	NO	no specific comment	COMP+SPONG	weathered	weathered	weathered	weathered	23.9	17.7	7	0.5	NO	2	NO	NO	NO	NO	NO	NO	NO	NO	NO
MALAPA U.W.88	1	ND	In situ	Decalcified	No number		NA	NA	-80307.2	2.86545e+06	1443.51		BONE	MAM	unknown	NA	MAM	unidentifiable	fgmt < 2 cm	unidentifiable		unidentifiable	unidentifiable	FR	unidentifiable	NA	NA	NO	no specific comment	ND	ND	ND	ND	ND	ND	ND	ND	ND	ND	ND	ND	ND	ND	ND	ND	ND	ND	ND	ND
MALAPA U.W.88	1	unknown	Ex situ	Calcified	No number		NA	B269	-80317.1	2.86545e+06	1444.37		BONE	MAM	unknown	NA	MAM II/IV	LBN	unidentifiable	SH		unidentifiable	unidentifiable	FR	unidentifiable	NA	NA	NO	no specific comment	COMP	weathered	weathered	weathered	weathered	52.6	17.3	7.5	7.5	NO	5	NO	NO	NO	NO	NO	NO	NO	NO	NO
MALAPA U.W.88	1	unknown	Ex situ	Calcified	No number		same bovid individual	B442	-80301	2.86545e+06	1444.08		BONE	ARTIO	BOVID	unknown	BOV II	RACHIS	RIB	CO shaft		A	unidentifiable	near CO	R	NA	NA	NO	no specific comment	COMP+SPONG	weathered	weathered	NA	NA	129.6	18.3	9.3	1.5	NO	1	NO	NO	NO	NO	NO	NO	NO	NO	NO
MALAPA U.W.88	1	unknown	Ex situ	Calcified	No number		same bovid individual	B442	-80301	2.86545e+06	1444.08		BONE	ARTIO	BOVID	unknown	BOV II	RACHIS	RIB	CO shaft		A	unidentifiable	near CO	R	NA	NA	NO	no specific comment	COMP+SPONG	weathered	weathered	NA	NA	133.8	17	5.9	1.5	NO	1	NO	NO	NO	NO	NO	NO	NO	NO	NO
MALAPA U.W.88	1	unknown	Ex situ	Calcified	No number		same bovid individual	B442	-80301	2.86545e+06	1444.08		BONE	ARTIO	BOVID	unknown	BOV II	VER	THO	CO		A	unidentifiable	CO	/	NA	NA	NO	no specific comment	COMP+SPONG	NA	NA	NA	NA	101.5	61.8	35.3	unidentifiable	NA	1	NO	NO	NO	NO	NO	NO	NO	NO	NO
MALAPA U.W.88	1	unknown	Ex situ	Calcified	No number		NA	B053	ND	ND	ND	ND	BONE	ARTIO	BOVID	unknown	BOV II/III	RACHIS	RIB	SH		unidentifiable	unidentifiable	FR	unidentifiable	NA	NA	NO	no specific comment	COMP	weathered	weathered	NA	NA	40	27.8	5	unidentifiable	NO	3	NO	NO	NO	NO	NO	NO	NO	NO	NO
MALAPA U.W.88	1	unknown	Ex situ	Calcified	No number		NA	B053	ND	ND	ND	ND	BONE	ARTIO	BOVID	unknown	BOV II/III	RACHIS	RIB	SH+sternal end		unidentifiable	unidentifiable	FR	unidentifiable	NA	NA	NO	no specific comment	COMP	NA	weathered	NA	NA	54.5	34	8.3	2.5	NO	3	NO	NO	NO	NO	NO	NO	NO	NO	NO
MALAPA U.W.88	1	unknown	Ex situ	Calcified	No number		NA	B053	ND	ND	ND	ND	BONE	ARTIO	BOVID	unknown	BOV II/III	FBN	SCAP?	BLADE		unidentifiable	unidentifiable	FR	unidentifiable	NA	NA	NO	no specific comment	COMP	NA	NA	NA	NA	61.2	55.9	6.5	unidentifiable	NA	3	NO	NO	NO	NO	NO	NO	NO	NO	NO
MALAPA U.W.88	1	unknown	Ex situ	Calcified	No number		NA	B053	ND	ND	ND	ND	BONE	MAM	unknown	NA	MAM II/III	LBN	unidentifiable	SH		unidentifiable	unidentifiable	FR	unidentifiable	NA	NA	NO	no specific comment	COMP	weathered	weathered	weathered	weathered	58.4	35	7	5	NO	unidentifiable	NO	NO	NO	NO	NO	NO	NO	NO	NO
MALAPA U.W.88	1	unknown	Ex situ	Calcified	No number		NA	B053	ND	ND	ND	ND	BONE	MAM	unknown	NA	MAM	FBN	RIB?	ND		unidentifiable	unidentifiable	FR	unidentifiable	NA	NA	NO	no specific comment	COMP+SPONG	NA	NA	NA	NA	33.2	14.8	5.6	unidentifiable	NO	3	NO	NO	NO	NO	NO	NO	NO	NO	NO
MALAPA U.W.88	1	unknown	Ex situ	Calcified	No number		NA	B053	ND	ND	ND	ND	BONE	MAM	unknown	NA	MAM	FBN	RIB?	ND		unidentifiable	unidentifiable	FR	unidentifiable	NA	NA	NO	no specific comment	COMP	NA	NA	NA	NA	48.6	9	8.2	unidentifiable	NO	3	NO	NO	NO	NO	NO	NO	NO	NO	NO
MALAPA U.W.88	1	unknown	Ex situ	Calcified	No number		NA	B290	-80303.8	2.86547e+06	1444.04		BONE	UNG	BOVID/EQUID	unknown	UNG III	VER	THO1/2	CO		A	unidentifiable	CO	/	NA	NA	NO	two bones from B290 still embedded together	COMP+SPONG	NA	NA	NA	NA	110.8	96.8	39.4	unidentifiable	NA	4	NO	NO	NO	NO	NO	NO	NO	NO	NO
MALAPA U.W.88	1	unknown	Ex situ	Calcified	No number		NA	B290	-80303.8	2.86547e+06	1444.04		BONE	MAM	unknown	NA	MAM III/IV	FBN	unidentifiable	ND		unidentifiable	unidentifiable	FR	unidentifiable	NA	NA	NO	two bones from B290 still embedded together	COMP+SPONG	NA	NA	NA	NA	94.6	70	10.5	unidentifiable	NA	4	NO	NO	NO	NO	NO	NO	NO	NO	NO
MALAPA U.W.88	1	unknown	Ex situ	Calcified	No number		NA	B1011	ND	ND	ND	ND	BONE	UNG	BOVID/EQUID	unknown	UNG III	LBN	unidentifiable	P-PSH or DSH-D		unidentifiable	unidentifiable	FR	unidentifiable	NA	NA	NO	two bones from B1011 still embedded together	COMP+SPONG	NA	weathered	NA	NA	97.7	60.3	33.4	unidentifiable	NO	4	NO	NO	NO	NO	NO	NO	NO	NO	NO
MALAPA U.W.88	1	unknown	Ex situ	Calcified	No number		NA	B1011	ND	ND	ND	ND	BONE	ARTIO	BOVID	unknown	BOV II	SHBN	PHA	PHA2	P-PSH-SH-DSH	A	unidentifiable	near CO	unidentifiable	NA	NA	NO	two bones from B1011 still embedded together	COMP	unidentifiable	NA	NA	NA	37.7	19.1	18	unidentifiable	NO	3	NO	NO	NO	NO	NO	NO	NO	NO	NO
MALAPA U.W.88	1	unknown	Ex situ	Calcified	No number		same articulated small carnivore	B007	NA	NA	NA		BONE	CARN	VIVERRID	NA	size small spotted genet	FBN	SCAP	GLEN		A	unidentifiable	FR	R	NA	NA	NO	near articulated CO upper part of a small carnivore skeleton	COMP	NA	NA	NA	NA	ND	ND	ND	ND	NA	1	NO	NO	NO	NO	NO	NO	NO	NO	NO
MALAPA U.W.88	1	unknown	Ex situ	Calcified	No number		same articulated small carnivore	B007	NA	NA	NA		BONE	CARN	VIVERRID	NA	size small spotted genet	LBN	HUM	CO		A	unidentifiable	CO	R	NA	NA	NO	near articulated CO upper part of a small carnivore skeleton	COMP	NA	NA	NA	NA	ND	ND	ND	ND	ND	1	NO	NO	NO	NO	NO	NO	NO	NO	NO
MALAPA U.W.88	1	unknown	Ex situ	Calcified	No number		same articulated small carnivore	B007	NA	NA	NA		BONE	CARN	VIVERRID	NA	size small spotted genet	LBN	HUM	SH-DSH-D		A	unidentifiable	FR	L	NA	NA	NO	near articulated CO upper part of a small carnivore skeleton	COMP	ND	ND	ND	ND	ND	ND	ND	ND	ND	1	NO	NO	NO	NO	NO	NO	NO	NO	NO
MALAPA U.W.88	1	unknown	Ex situ	Calcified	No number		same articulated small carnivore	B007	NA	NA	NA		BONE	CARN	VIVERRID	NA	size small spotted genet	LBN	RAD	PSH-SH-DSH-D		A	unidentifiable	FR	R	NA	NA	NO	near articulated CO upper part of a small carnivore skeleton	COMP	ND	ND	ND	ND	ND	ND	ND	ND	ND	1	NO	NO	NO	NO	NO	NO	NO	NO	NO
MALAPA U.W.88	1	unknown	Ex situ	Calcified	No number		same articulated small carnivore	B007	NA	NA	NA		BONE	CARN	VIVERRID	NA	size small spotted genet	LBN	ULN	SH-DSH-D		A	unidentifiable	FR	R	NA	NA	NO	near articulated CO upper part of a small carnivore skeleton	COMP	ND	ND	ND	ND	ND	ND	ND	ND	ND	1	NO	NO	NO	NO	NO	NO	NO	NO	NO
MALAPA U.W.88	1	unknown	Ex situ	Calcified	No number		same articulated small carnivore	B007	NA	NA	NA		BONE	CARN	VIVERRID	NA	size small spotted genet	RACHIS	RIB	CO		A	unidentifiable	CO	ND	NA	NA	NO	near articulated CO upper part of a small carnivore skeleton	COMP	NA	NA	NA	NA	ND	ND	ND	ND	NA	1	NO	NO	NO	NO	NO	NO	NO	NO	NO
MALAPA U.W.88	1	unknown	Ex situ	Calcified	No number		same articulated small carnivore	B007	NA	NA	NA		BONE	CARN	VIVERRID	NA	size small spotted genet	RACHIS	RIB	CO		A	unidentifiable	CO	ND	NA	NA	NO	near articulated CO upper part of a small carnivore skeleton	COMP	NA	NA	NA	NA	ND	ND	ND	ND	NA	1	NO	NO	NO	NO	NO	NO	NO	NO	NO
MALAPA U.W.88	1	unknown	Ex situ	Calcified	No number		same articulated small carnivore	B007	NA	NA	NA		BONE	CARN	VIVERRID	NA	size small spotted genet	RACHIS	RIB	CO		A	unidentifiable	CO	ND	NA	NA	NO	near articulated CO upper part of a small carnivore skeleton	COMP	NA	NA	NA	NA	ND	ND	ND	ND	NA	1	NO	NO	NO	NO	NO	NO	NO	NO	NO
MALAPA U.W.88	1	unknown	Ex situ	Calcified	No number		same articulated small carnivore	B007	NA	NA	NA		BONE	CARN	VIVERRID	NA	size small spotted genet	RACHIS	RIB	CO		A	unidentifiable	CO	ND	NA	NA	NO	near articulated CO upper part of a small carnivore skeleton	COMP	NA	NA	NA	NA	ND	ND	ND	ND	NA	1	NO	NO	NO	NO	NO	NO	NO	NO	NO
MALAPA U.W.88	1	unknown	Ex situ	Calcified	No number		same articulated small carnivore	B007	NA	NA	NA		BONE	CARN	VIVERRID	NA	size small spotted genet	RACHIS	RIB	CO		A	unidentifiable	CO	ND	NA	NA	NO	near articulated CO upper part of a small carnivore skeleton	COMP	NA	NA	NA	NA	ND	ND	ND	ND	NA	1	NO	NO	NO	NO	NO	NO	NO	NO	NO
MALAPA U.W.88	1	unknown	Ex situ	Calcified	No number		same articulated small carnivore	B007	NA	NA	NA		BONE	CARN	VIVERRID	NA	size small spotted genet	RACHIS	RIB	CO		A	unidentifiable	CO	ND	NA	NA	NO	near articulated CO upper part of a small carnivore skeleton	COMP	NA	NA	NA	NA	ND	ND	ND	ND	NA	1	NO	NO	NO	NO	NO	NO	NO	NO	NO
MALAPA U.W.88	1	unknown	Ex situ	Calcified	No number		same articulated small carnivore	B007	NA	NA	NA		BONE	CARN	VIVERRID	NA	size small spotted genet	RACHIS	RIB	CO		A	unidentifiable	CO	ND	NA	NA	NO	near articulated CO upper part of a small carnivore skeleton	COMP	NA	NA	NA	NA	ND	ND	ND	ND	NA	1	NO	NO	NO	NO	NO	NO	NO	NO	NO
MALAPA U.W.88	1	unknown	Ex situ	Calcified	No number		same articulated small carnivore	B007	NA	NA	NA		BONE	CARN	VIVERRID	NA	size small spotted genet	RACHIS	RIB	CO		A	unidentifiable	CO	ND	NA	NA	NO	near articulated CO upper part of a small carnivore skeleton	COMP	NA	NA	NA	NA	ND	ND	ND	ND	NA	1	NO	NO	NO	NO	NO	NO	NO	NO	NO
MALAPA U.W.88	1	unknown	Ex situ	Calcified	No number		same articulated small carnivore	B007	NA	NA	NA		BONE	CARN	VIVERRID	NA	size small spotted genet	RACHIS	RIB	CO		A	unidentifiable	CO	ND	NA	NA	NO	near articulated CO upper part of a small carnivore skeleton	COMP	NA	NA	NA	NA	ND	ND	ND	ND	NA	1	NO	NO	NO	NO	NO	NO	NO	NO	NO
MALAPA U.W.88	1	unknown	Ex situ	Calcified	No number		same articulated small carnivore	B007	NA	NA	NA		BONE	CARN	VIVERRID	NA	size small spotted genet	RACHIS	RIB	CO		A	unidentifiable	CO	ND	NA	NA	NO	near articulated CO upper part of a small carnivore skeleton	COMP	NA	NA	NA	NA	ND	ND	ND	ND	NA	1	NO	NO	NO	NO	NO	NO	NO	NO	NO
MALAPA U.W.88	1	unknown	Ex situ	Calcified	No number		same articulated small carnivore	B007	NA	NA	NA		BONE	CARN	VIVERRID	NA	size small spotted genet	VER	THO	CO		A	unidentifiable	CO	/	NA	NA	NO	near articulated CO upper part of a small carnivore skeleton	COMP+SPONG	NA	NA	NA	NA	ND	ND	ND	ND	NA	1	NO	NO	NO	NO	NO	NO	NO	NO	NO
MALAPA U.W.88	1	unknown	Ex situ	Calcified	No number		same articulated small carnivore	B007	NA	NA	NA		BONE	CARN	VIVERRID	NA	size small spotted genet	VER	THO	CO		A	unidentifiable	CO	/	NA	NA	NO	near articulated CO upper part of a small carnivore skeleton	COMP+SPONG	NA	NA	NA	NA	ND	ND	ND	ND	NA	1	NO	NO	NO	NO	NO	NO	NO	NO	NO
MALAPA U.W.88	1	unknown	Ex situ	Calcified	No number		same articulated small carnivore	B007	NA	NA	NA		BONE	CARN	VIVERRID	NA	size small spotted genet	VER	THO	CO		A	unidentifiable	CO	/	NA	NA	NO	near articulated CO upper part of a small carnivore skeleton	COMP+SPONG	NA	NA	NA	NA	ND	ND	ND	ND	NA	1	NO	NO	NO	NO	NO	NO	NO	NO	NO
MALAPA U.W.88	1	unknown	Ex situ	Calcified	No number		same articulated small carnivore	B007	NA	NA	NA		BONE	CARN	VIVERRID	NA	size small spotted genet	VER	THO	CO		A	unidentifiable	CO	/	NA	NA	NO	near articulated CO upper part of a small carnivore skeleton	COMP+SPONG	NA	NA	NA	NA	ND	ND	ND	ND	NA	1	NO	NO	NO	NO	NO	NO	NO	NO	NO
MALAPA U.W.88	1	unknown	Ex situ	Calcified	No number		same articulated small carnivore	B007	NA	NA	NA		BONE	CARN	VIVERRID	NA	size small spotted genet	VER	THO	CO		A	unidentifiable	CO	/	NA	NA	NO	near articulated CO upper part of a small carnivore skeleton	COMP+SPONG	NA	NA	NA	NA	ND	ND	ND	ND	NA	1	NO	NO	NO	NO	NO	NO	NO	NO	NO
MALAPA U.W.88	1	unknown	Ex situ	Calcified	No number		same articulated small carnivore	B007	NA	NA	NA		BONE	CARN	VIVERRID	NA	size small spotted genet	VER	THO	CO		A	unidentifiable	CO	/	NA	NA	NO	near articulated CO upper part of a small carnivore skeleton	COMP+SPONG	NA	NA	NA	NA	ND	ND	ND	ND	NA	1	NO	NO	NO	NO	NO	NO	NO	NO	NO
MALAPA U.W.88	1	unknown	Ex situ	Calcified	No number		same articulated small carnivore	B007	NA	NA	NA		BONE	CARN	VIVERRID	NA	size small spotted genet	VER	THO	CO		A	unidentifiable	CO	/	NA	NA	NO	near articulated CO upper part of a small carnivore skeleton	COMP+SPONG	NA	NA	NA	NA	ND	ND	ND	ND	NA	1	NO	NO	NO	NO	NO	NO	NO	NO	NO
MALAPA U.W.88	1	unknown	Ex situ	Calcified	No number		same articulated small carnivore	B007	NA	NA	NA		BONE	CARN	VIVERRID	NA	size small spotted genet	VER	THO	CO		A	unidentifiable	CO	/	NA	NA	NO	near articulated CO upper part of a small carnivore skeleton	COMP+SPONG	NA	NA	NA	NA	ND	ND	ND	ND	NA	1	NO	NO	NO	NO	NO	NO	NO	NO	NO
MALAPA U.W.88	1	unknown	Ex situ	Calcified	No number		same articulated small carnivore	B007	NA	NA	NA		BONE	CARN	VIVERRID	NA	size small spotted genet	VER	THO	CO		A	unidentifiable	CO	/	NA	NA	NO	near articulated CO upper part of a small carnivore skeleton	COMP+SPONG	NA	NA	NA	NA	ND	ND	ND	ND	NA	1	NO	NO	NO	NO	NO	NO	NO	NO	NO
MALAPA U.W.88	1	unknown	Ex situ	Calcified	No number		same articulated small carnivore	B007	NA	NA	NA		BONE	CARN	VIVERRID	NA	size small spotted genet	VER	THO	CO		A	unidentifiable	CO	/	NA	NA	NO	near articulated CO upper part of a small carnivore skeleton	COMP+SPONG	NA	NA	NA	NA	ND	ND	ND	ND	NA	1	NO	NO	NO	NO	NO	NO	NO	NO	NO
MALAPA U.W.88	1	unknown	Ex situ	Calcified	No number		same articulated small carnivore	B007	NA	NA	NA		BONE	CARN	VIVERRID	NA	size small spotted genet	VER	THO	CO		A	unidentifiable	CO	/	NA	NA	NO	near articulated CO upper part of a small carnivore skeleton	COMP+SPONG	NA	NA	NA	NA	ND	ND	ND	ND	NA	1	NO	NO	NO	NO	NO	NO	NO	NO	NO
MALAPA U.W.88	1	unknown	Ex situ	Calcified	No number		same articulated small carnivore	B007	NA	NA	NA		BONE	CARN	VIVERRID	NA	size small spotted genet	VER	LUM	CO		A	unidentifiable	CO	/	NA	NA	NO	near articulated CO upper part of a small carnivore skeleton	COMP+SPONG	NA	NA	NA	NA	ND	ND	ND	ND	NA	1	NO	NO	NO	NO	NO	NO	NO	NO	NO
MALAPA U.W.88	1	unknown	Ex situ	Calcified	No number		same articulated small carnivore	B007	NA	NA	NA		BONE	CARN	VIVERRID	NA	size small spotted genet	VER	LUM	CO		A	unidentifiable	CO	/	NA	NA	NO	near articulated CO upper part of a small carnivore skeleton	COMP+SPONG	NA	NA	NA	NA	ND	ND	ND	ND	NA	1	NO	NO	NO	NO	NO	NO	NO	NO	NO
MALAPA U.W.88	1	unknown	Ex situ	Calcified	No number		same articulated small carnivore	B007	NA	NA	NA		BONE	CARN	VIVERRID	NA	size small spotted genet	VER	LUM	CO		A	unidentifiable	CO	/	NA	NA	NO	near articulated CO upper part of a small carnivore skeleton	COMP+SPONG	NA	NA	NA	NA	ND	ND	ND	ND	NA	1	NO	NO	NO	NO	NO	NO	NO	NO	NO
MALAPA U.W.88	1	unknown	Ex situ	Calcified	No number		same articulated small carnivore	B007	NA	NA	NA		BONE	CARN	VIVERRID	NA	size small spotted genet	VER	LUM	CO		A	unidentifiable	CO	/	NA	NA	NO	near articulated CO upper part of a small carnivore skeleton	COMP+SPONG	NA	NA	NA	NA	ND	ND	ND	ND	NA	1	NO	NO	NO	NO	NO	NO	NO	NO	NO
MALAPA U.W.88	1	unknown	Ex situ	Calcified	No number		same articulated small carnivore	B007	NA	NA	NA		BONE	CARN	VIVERRID	NA	size small spotted genet	VER	LUM	CO		A	unidentifiable	CO	/	NA	NA	NO	near articulated CO upper part of a small carnivore skeleton	COMP+SPONG	NA	NA	NA	NA	ND	ND	ND	ND	NA	1	NO	NO	NO	NO	NO	NO	NO	NO	NO
MALAPA U.W.88	1	unknown	Ex situ	Calcified	No number		same articulated small carnivore	B007	NA	NA	NA		BONE	CARN	VIVERRID	NA	size small spotted genet	VER	LUM	CO		A	unidentifiable	CO	/	NA	NA	NO	near articulated CO upper part of a small carnivore skeleton	COMP+SPONG	NA	NA	NA	NA	ND	ND	ND	ND	NA	1	NO	NO	NO	NO	NO	NO	NO	NO	NO
MALAPA U.W.88	1	unknown	Ex situ	Calcified	No number		same articulated small carnivore	B007	NA	NA	NA		BONE	CARN	VIVERRID	NA	size small spotted genet	RACHIS	SAC	CO		A	unidentifiable	CO	/	NA	NA	NO	near articulated CO upper part of a small carnivore skeleton	COMP+SPONG	NA	NA	NA	NA	ND	ND	ND	ND	NA	1	NO	NO	NO	NO	NO	NO	NO	NO	NO
MALAPA U.W.88	1	unknown	Ex situ	Calcified	No number		same articulated small carnivore	B007	NA	NA	NA		BONE	CARN	VIVERRID	NA	size small spotted genet	FBN	PELV	CO		A	unidentifiable	CO	ND	NA	NA	NO	near articulated CO upper part of a small carnivore skeleton	COMP	NA	NA	NA	NA	ND	ND	ND	ND	NA	1	NO	NO	NO	NO	NO	NO	NO	NO	NO
MALAPA U.W.88	1	unknown	Ex situ	Calcified	No number		same articulated small carnivore	B007	NA	NA	NA		BONE	CARN	VIVERRID	NA	size small spotted genet	META	MTC2	CO		A	unidentifiable	CO	R	NA	NA	NO	near articulated CO upper part of a small carnivore skeleton	COMP	NA	NA	NA	NA	ND	ND	ND	ND	ND	1	NO	NO	NO	NO	NO	NO	NO	NO	NO
MALAPA U.W.88	1	unknown	Ex situ	Calcified	No number		same articulated small carnivore	B007	NA	NA	NA		BONE	CARN	VIVERRID	NA	size small spotted genet	META	MTC3	CO		A	unidentifiable	CO	R	NA	NA	NO	near articulated CO upper part of a small carnivore skeleton	COMP	NA	NA	NA	NA	ND	ND	ND	ND	ND	1	NO	NO	NO	NO	NO	NO	NO	NO	NO
MALAPA U.W.88	1	unknown	Ex situ	Calcified	No number		same articulated small carnivore	B007	NA	NA	NA		BONE	CARN	VIVERRID	NA	size small spotted genet	META	MTC4	CO		A	unidentifiable	CO	R	NA	NA	NO	near articulated CO upper part of a small carnivore skeleton	COMP	NA	NA	NA	NA	ND	ND	ND	ND	ND	1	NO	NO	NO	NO	NO	NO	NO	NO	NO
MALAPA U.W.88	1	unknown	Ex situ	Calcified	No number		same articulated small carnivore	B007	NA	NA	NA		BONE	CARN	VIVERRID	NA	size small spotted genet	META	MTC5	CO		A	unidentifiable	CO	R	NA	NA	NO	near articulated CO upper part of a small carnivore skeleton	COMP	NA	NA	NA	NA	ND	ND	ND	ND	ND	1	NO	NO	NO	NO	NO	NO	NO	NO	NO
MALAPA U.W.88	1	unknown	Ex situ	Calcified	No number		same articulated small carnivore	B007	NA	NA	NA		BONE	CARN	VIVERRID	NA	size small spotted genet	SHBN	CARP	NO ID		A	unidentifiable	CO	R	NA	NA	NO	near articulated CO upper part of a small carnivore skeleton	COMP	NA	NA	NA	NA	ND	ND	ND	ND	NA	1	NO	NO	NO	NO	NO	NO	NO	NO	NO
MALAPA U.W.88	1	unknown	Ex situ	Calcified	No number		same articulated small carnivore	B007	NA	NA	NA		BONE	CARN	VIVERRID	NA	size small spotted genet	SHBN	CARP	NO ID		A	unidentifiable	CO	R	NA	NA	NO	near articulated CO upper part of a small carnivore skeleton	COMP	NA	NA	NA	NA	ND	ND	ND	ND	NA	1	NO	NO	NO	NO	NO	NO	NO	NO	NO
MALAPA U.W.88	1	unknown	Ex situ	Calcified	No number		same articulated small carnivore	B007	NA	NA	NA		BONE	CARN	VIVERRID	NA	size small spotted genet	CRA	SKULL	ZYG		A	unidentifiable	FR	L	NA	NA	NO	near articulated CO upper part of a small carnivore skeleton	COMP	NA	NA	NA	NA	ND	ND	ND	ND	NA	1	NO	NO	NO	NO	NO	NO	NO	NO	NO
MALAPA U.W.88	1	unknown	Ex situ	Calcified	No number		NA	B442	-80301	2.86545e+06	1444.08		BONE	MAM	unknown	NA	MAM II/III	FBN	unidentifiable	unidentifiable		unidentifiable	unidentifiable	FR	unidentifiable	NA	NA	NO	no specific comment	COMP+SPONG	NA	NA	NA	NA	33	19.4	10	unidentifiable	NA	1	NO	NO	NO	NO	NO	NO	NO	NO	NO
MALAPA U.W.88	1	ND	In situ	Decalcified	No number		NA	NA	-80314.6	2.86545e+06	1443.21	153	BONE	MAM	unknown	NA	MAM II	unidentifiable	unidentifiable	STERNUM?		JA	unidentifiable	CO	unidentifiable	NA	NA	NA	no specific comment	COMP+SPONG	NA	NA	NA	NA	33.7	16.7	9.3	unidentifiable	NA	2	NO	NO	YES	YES	YES	NO	YES	NO	NO
MALAPA U.W.88	1	ND	In situ	Decalcified	No number		NA	NA	-80307.2	2.86545e+06	1443.51	124	BONE	CARN?	Medium carnivore	NA	size jackal	SHBN	TARS	NAVI		unidentifiable	unidentifiable	FR	unidentifiable	NA	NA	NA	no specific comment	COMP+SPONG	NA	NA	NA	NA	10.3	7	6.7	unidentifiable	NA	2	NO	NO	NO	NO	NO	NO	NO	NO	NO
MALAPA U.W.88	1	unknown	Ex situ	Calcified	No number		NA	B371	-80303.7	2.86546e+06	1443.94		BONE	SMAM	unknown	NA	SMAM	LBN	HUM	DSH-D		unidentifiable	unidentifiable	FR	unidentifiable	NA	NA	NO	no specific comment	COMP	unidentifiable	NA	NA	NA	27.3	7.3	5.3	1	NO	1	NO	NO	NO	NO	NO	NO	NO	NO	NO
MALAPA U.W.88	1	ND	In situ	Decalcified	No number		NA	NA	-80313.6	2.86545e+06	1443.11		BONE	SMAM	unknown	NA	SMAM	SHBN	TARS	CALC	ART part	unidentifiable	unidentifiable	FR	R	NA	NA	NA	no specific comment	COMP+SPONG	NA	NA	NA	NA	21.2	16.3	10.5	3.6	NO	2	NO	NO	NO	NO	NO	NO	NO	NO	NO
MALAPA U.W.88	1	unknown	Ex situ	Calcified	No number		NA	B073	NA	NA	NA		BONE	MAM	unknown	NA	MAM II	VER	CAU	BODY		A	unidentifiable	FR	/	NA	NA	NO	no specific comment	COMP+SPONG	NA	NA	NA	NA	23.9	19.3	11.4	unidentifiable	NA	2	NO	NO	NO	NO	NO	NO	NO	NO	NO
MALAPA U.W.88	1	unknown	Ex situ	Calcified	No number		NA	B269	-80317.1	2.86545e+06	1444.37		BONE	AVES	unknown	NA	AVES II	LBN	TIBIO-TARSE	P		A	unidentifiable	FR	L	NA	NA	NO	no specific comment	COMP	NA	unidentifiable	NA	NA	11.7	8.8	10.3	0.8	NO	unidentifiable	NO	NO	NO	NO	NO	NO	NO	NO	NO
MALAPA U.W.88	4	unknown	Ex situ	Calcified	No number		same articulated small carnivore	B007	NA	NA	NA		BONE+TOOTH	CARN	VIVERRID	NA	size small spotted genet	CRA	MAXT	UPM3, UPM4, UM1		A	unidentifiable	FR	L?	0	NA	NO	near articulated CO upper part of a small carnivore skeleton	COMP	NA	NA	NA	NA	ND	ND	ND	ND	NA	1	NO	NO	NO	NO	NO	NO	NO	NO	NO
MALAPA U.W.88	1	ND	In situ	Decalcified	No number		NA	NA	-80314	2.86545e+06	1442.44	39	TOOTH	ARTIO	BOVID	unknown	BOV II/III	TTH	PM/M	crown fgmt		unidentifiable	unidentifiable	FR	unidentifiable	unidentifiable	NA	NA	no specific comment	enamel	NA	NA	NA	NA	22.1	9.5	4.2	NA	NA	unidentifiable	NO	NO	NO	NO	NO	NO	NO	NO	NO
MALAPA U.W.88	1	unknown	Ex situ	Calcified	No number		same bovid II	B375	-80303.3	2.86546e+06	1443.87		BONE	ARTIO	BOVID	unknown	BOV II	VER	THO	CO		A	unidentifiable	CO	/	NA	NA	NO	no specific comment	COMP+SPONG	NA	NA	NA	NA	ND	ND	ND	ND	NA	2	NO	NO	NO	NO	NO	NO	NO	NO	NO
MALAPA U.W.88	1	unknown	Ex situ	Calcified	No number		same bovid II	B375	-80303.3	2.86546e+06	1443.87		BONE	ARTIO	BOVID	unknown	BOV II	VER	THO	CO		A	unidentifiable	CO	/	NA	NA	NO	no specific comment	COMP+SPONG	NA	NA	NA	NA	ND	ND	ND	ND	NA	2	NO	NO	NO	NO	NO	NO	NO	NO	NO
MALAPA U.W.88	1	unknown	Ex situ	Calcified	No number		same bovid II	B375	-80303.3	2.86546e+06	1443.87		BONE	ARTIO	BOVID	unknown	BOV II	VER	THO	CO		A	unidentifiable	CO	/	NA	NA	NO	no specific comment	COMP+SPONG	NA	NA	NA	NA	ND	ND	ND	ND	NA	2	NO	NO	NO	NO	NO	NO	NO	NO	NO
MALAPA U.W.88	1	unknown	Ex situ	Calcified	No number		same bovid II	B375	-80303.3	2.86546e+06	1443.87		BONE	ARTIO	BOVID	unknown	BOV II	VER	THO	CO		A	unidentifiable	CO	/	NA	NA	NO	no specific comment	COMP+SPONG	NA	NA	NA	NA	ND	ND	ND	ND	NA	2	NO	NO	NO	NO	NO	NO	NO	NO	NO
MALAPA U.W.88	1	unknown	Ex situ	Calcified	No number		same bovid II	B375	-80303.3	2.86546e+06	1443.87		BONE	ARTIO	BOVID	unknown	BOV II	VER	THO	CO		A	unidentifiable	CO	/	NA	NA	NO	no specific comment	COMP+SPONG	NA	NA	NA	NA	ND	ND	ND	ND	NA	2	NO	NO	NO	NO	NO	NO	NO	NO	NO
MALAPA U.W.88	1	unknown	Ex situ	Calcified	No number		same bovid II	B375	-80303.3	2.86546e+06	1443.87		BONE	ARTIO	BOVID	unknown	BOV II	VER	THO	CO		A	unidentifiable	CO	/	NA	NA	NO	no specific comment	COMP+SPONG	NA	NA	NA	NA	ND	ND	ND	ND	NA	2	NO	NO	NO	NO	NO	NO	NO	NO	NO
MALAPA U.W.88	1	unknown	Ex situ	Calcified	No number		same bovid II	B375	-80303.3	2.86546e+06	1443.87		BONE	ARTIO	BOVID	unknown	BOV II	VER	THO	CO		A	unidentifiable	CO	/	NA	NA	NO	no specific comment	COMP+SPONG	NA	NA	NA	NA	ND	ND	ND	ND	NA	2	NO	NO	NO	NO	NO	NO	NO	NO	NO
MALAPA U.W.88	1	unknown	Ex situ	Calcified	No number		same bovid II	B375	-80303.3	2.86546e+06	1443.87		BONE	ARTIO	BOVID	unknown	BOV II	RACHIS	RIB	CO		A	unidentifiable	CO	L	NA	NA	NO	no specific comment	COMP	NA	NA	NA	NA	ND	ND	ND	ND	NA	2	NO	NO	NO	NO	NO	NO	NO	NO	NO
MALAPA U.W.88	1	unknown	Ex situ	Calcified	No number		same bovid II	B375	-80303.3	2.86546e+06	1443.87		BONE	ARTIO	BOVID	unknown	BOV II	RACHIS	RIB	CO		A	unidentifiable	CO	L	NA	NA	NO	no specific comment	COMP	NA	NA	NA	NA	ND	ND	ND	ND	NA	2	NO	NO	NO	NO	NO	NO	NO	NO	NO
MALAPA U.W.88	1	unknown	Ex situ	Calcified	No number		same bovid II	B375	-80303.3	2.86546e+06	1443.87		BONE	ARTIO	BOVID	unknown	BOV II	RACHIS	RIB	CO		A	unidentifiable	CO	L	NA	NA	NO	no specific comment	COMP	NA	NA	NA	NA	ND	ND	ND	ND	NA	2	NO	NO	NO	NO	NO	NO	NO	NO	NO
MALAPA U.W.88	1	unknown	Ex situ	Calcified	No number			B375	-80303.3	2.86546e+06	1443.87		BONE	ARTIO	BOVID	unknown	BOV II	LBN	HUM	P-PSH-SH		unidentifiable	unidentifiable	FR	L	NA	NA	NO	no specific comment	COMP	NA	weathered	NA	NA	ND	ND	ND	ND	ND	2	NO	NO	NO	NO	NO	NO	NO	NO	NO
MALAPA U.W.88	1	unknown	Ex situ	Calcified	No number		same bovid II individual	B848	ND	ND	ND	ND	BONE	ARTIO	BOVID	unknown	BOV II	LBN	TIB	CO		A	unidentifiable	CO	L	NA	NA	NO	no specific comment	ND	NA	NA	NA	NA	ND	ND	ND	unidentifiable	NA	1 to 2	NO	NO	ND	ND	ND	ND	ND	ND	ND
MALAPA U.W.88	1	unknown	Ex situ	Calcified	No number		same bovid II individual	B152	ND	ND	ND	ND	BONE	ARTIO	BOVID		BOV II	RACHIS	RIB	CO		A	unidentifiable	CO	R	NA	NA	NO	no specific comment	COMP	NA	NA	NA	NA	ND	ND	ND	ND	NA	2	ND	ND	ND	ND	ND	ND	ND	ND	ND
MALAPA U.W.88	1	unknown	Ex situ	Calcified	No number		same bovid II individual	B152	ND	ND	ND	ND	BONE	ARTIO	BOVID		BOV II	RACHIS	RIB	CO		A	unidentifiable	CO	R	NA	NA	NO	no specific comment	COMP	NA	NA	NA	NA	ND	ND	ND	ND	NA	2	ND	ND	ND	ND	ND	ND	ND	ND	ND
MALAPA U.W.88	1	unknown	Ex situ	Calcified	No number		same bovid II individual	B152	ND	ND	ND	ND	BONE	ARTIO	BOVID		BOV II	RACHIS	RIB	CO		A	unidentifiable	CO	R	NA	NA	NO	no specific comment	COMP	NA	NA	NA	NA	ND	ND	ND	ND	NA	2	ND	ND	ND	ND	ND	ND	ND	ND	ND
MALAPA U.W.88	1	unknown	Ex situ	Calcified	No number		same bovid II individual	B152	ND	ND	ND	ND	BONE	ARTIO	BOVID		BOV II	RACHIS	RIB	prox extremity missing		A	unidentifiable	near CO	R	NA	NA	NO	no specific comment	COMP	NA	NA	NA	NA	ND	ND	ND	ND	NA	2	ND	ND	ND	ND	ND	ND	ND	ND	ND
MALAPA U.W.88	1	unknown	Ex situ	Calcified	No number		same bovid II individual	B152	ND	ND	ND	ND	BONE	ARTIO	BOVID		BOV II	RACHIS	RIB	SH		A	unidentifiable	FR	R	NA	NA	NO	no specific comment	COMP	NA	NA	NA	NA	ND	ND	ND	ND	NA	2	ND	ND	ND	ND	ND	ND	ND	ND	ND
MALAPA U.W.88	1	unknown	Ex situ	Calcified	No number		same bovid II individual	B152	ND	ND	ND	ND	BONE	ARTIO	BOVID		BOV II	RACHIS	RIB	SH		A	unidentifiable	FR	R	NA	NA	NO	no specific comment	COMP	NA	NA	NA	NA	ND	ND	ND	ND	NA	2	ND	ND	ND	ND	ND	ND	ND	ND	ND
MALAPA U.W.88	1	unknown	Ex situ	Calcified	No number		same bovid II individual	B152	ND	ND	ND	ND	BONE	ARTIO	BOVID		BOV II	RACHIS	RIB	SH		A	unidentifiable	FR	R	NA	NA	NO	no specific comment	COMP	NA	NA	NA	NA	ND	ND	ND	ND	NA	2	ND	ND	ND	ND	ND	ND	ND	ND	ND
MALAPA U.W.88	1	unknown	Ex situ	Calcified	No number		same bovid II individual	B152	ND	ND	ND	ND	BONE	ARTIO	BOVID		BOV II	RACHIS	RIB	SH		A	unidentifiable	FR	R	NA	NA	NO	no specific comment	COMP	NA	NA	NA	NA	ND	ND	ND	ND	NA	2	ND	ND	ND	ND	ND	ND	ND	ND	ND
MALAPA U.W.88	1	unknown	Ex situ	Calcified	No number		same bovid II individual	B152	ND	ND	ND	ND	BONE	ARTIO	BOVID		BOV II	RACHIS	RIB	SH		A	unidentifiable	FR	R	NA	NA	NO	no specific comment	COMP	NA	NA	NA	NA	ND	ND	ND	ND	NA	2	ND	ND	ND	ND	ND	ND	ND	ND	ND
MALAPA U.W.88	1	unknown	Ex situ	Calcified	No number		same bovid II individual	B152	ND	ND	ND	ND	BONE	ARTIO	BOVID		BOV II	RACHIS	RIB	SH		A	unidentifiable	FR	R	NA	NA	NO	no specific comment	COMP	NA	NA	NA	NA	ND	ND	ND	ND	NA	2	ND	ND	ND	ND	ND	ND	ND	ND	ND
MALAPA U.W.88	1	unknown	Ex situ	Calcified	No number		NA	B1043	-80316.1	2.86546e+06	1444.46	ND	BONE	MAM	unknown	NA	MAM II/III	RACHIS	RIB	SH		A	unidentifiable	FR	unidentifiable	NA	NA	NO	no specific comment	COMP	NA	NA	NA	NA	ND	ND	ND	ND	NA	1	ND	ND	ND	ND	ND	ND	ND	ND	ND
MALAPA U.W.88	1	unknown	Ex situ	Calcified	No number		NA	B1043	-80316.1	2.86546e+06	1444.46	ND	BONE	MAM	unknown	NA	MAM II/III	RACHIS	RIB	SH		A	unidentifiable	FR	unidentifiable	NA	NA	NO	no specific comment	COMP	NA	NA	NA	NA	ND	ND	ND	ND	NA	1	ND	ND	ND	ND	ND	ND	ND	ND	ND
MALAPA U.W.88	1	unknown	Ex situ	Calcified	No number		NA	B1043	-80316.1	2.86546e+06	1444.46	ND	BONE	MAM	unknown	NA	MAM II/III	RACHIS	RIB	SH		A	unidentifiable	FR	unidentifiable	NA	NA	NO	no specific comment	COMP	NA	NA	NA	NA	ND	ND	ND	ND	NA	1	ND	ND	ND	ND	ND	ND	ND	ND	ND
MALAPA U.W.88	1	unknown	Ex situ	Calcified	No number		same bovid III individual	B199	ND	ND	ND	ND	BONE	ARTIO	BOVID	unknown	BOV III	VER	ATL	CO		A	unidentifiable	CO	/	NA	axis and third cervical	NO	no specific comment	COMP+SPONG	NA	NA	NA	NA	ND	ND	ND	ND	NA	ND	ND	ND	ND	ND	ND	ND	ND	ND	ND
MALAPA U.W.88	1	unknown	Ex situ	Calcified	No number		same bovid III individual	B199	ND	ND	ND	ND	BONE	ARTIO	BOVID	unknown	BOV III	VER	AX	CO		A	unidentifiable	CO	/	NA	atlas and third cervical	NO	no specific comment	COMP+SPONG	NA	NA	NA	NA	ND	ND	ND	ND	NA	ND	ND	ND	ND	ND	ND	ND	ND	ND	ND
MALAPA U.W.88	1	unknown	Ex situ	Calcified	No number		same bovid III individual	B199	ND	ND	ND	ND	BONE	ARTIO	BOVID	unknown	BOV III	VER	CER3	CO		A	unidentifiable	CO	/	NA	atlas and axis	NO	no specific comment	COMP+SPONG	NA	NA	NA	NA	ND	ND	ND	ND	NA	ND	ND	ND	ND	ND	ND	ND	ND	ND	ND
MALAPA U.W.88	1	unknown			No number		NA						BONE	ARTIO	BOVID	unknown	BOV II	SHBN	TARS	CALC	CO	A	unidentifiable	CO		NA	NA	NO	no specific comment	COMP	NA	NA	NA	NA	ND	ND	ND	ND	ND	ND	ND	ND	YES	ND	ND	ND	ND	YES	ND
MALAPA U.W.88	1	D	Ex situ	Calcified	No number		MH1	B051	ND	ND	ND	ND	BONE	PRIMATES	HOMININ	NA	Au. Sediba	LBN	FEM	near CO	ep prox missing	J	M	CO	L	NA			still embedded in block	ND	ND	ND	ND	ND	ND	ND	ND	ND	ND	ND	ND	ND	ND	ND	ND	ND	ND	ND	ND
MALAPA U.W.88	1	D	Ex situ	Calcified	No number		MH1	B051	ND	ND	ND	ND	BONE	PRIMATES	HOMININ	NA	Au. Sediba	RACHIS	CLAV	CO		J	M	CO	L	NA		YES	still embedded in block	ND	ND	ND	ND	ND	ND	ND	ND	ND	ND	ND	ND	ND	ND	ND	ND	ND	ND	ND	ND
MALAPA U.W.88	1	D	Ex situ	Calcified	No number		MH1	B051	ND	ND	ND	ND	BONE	PRIMATES	HOMININ	NA	Au. Sediba	LBN	FIB	near CO		J	M	near CO	unidentifiable	NA		YES	still embedded in block	ND	ND	ND	ND	ND	ND	ND	ND	ND	ND	ND	ND	ND	ND	ND	ND	ND	ND	ND	ND
MALAPA U.W.88	1	D	Ex situ	Calcified	No number		MH1	B051	ND	ND	ND	ND	BONE	PRIMATES	HOMININ	NA	Au. Sediba	SHBN	hand/foot bone	unidentifiable		J	M	CO?	unidentifiable	NA		YES	still embedded in block	ND	ND	ND	ND	ND	ND	ND	ND	ND	ND	ND	ND	ND	ND	ND	ND	ND	ND	ND	ND
MALAPA U.W.88	1	D	Ex situ	Calcified	No number		MH1	B051	ND	ND	ND	ND	BONE	PRIMATES	HOMININ	NA	Au. Sediba	SHBN	hand/foot bone	unidentifiable		J	M	CO?	unidentifiable	NA		YES	still embedded in block	ND	ND	ND	ND	ND	ND	ND	ND	ND	ND	ND	ND	ND	ND	ND	ND	ND	ND	ND	ND
MALAPA U.W.88	1	D	Ex situ	Calcified	No number		MH1	B051	ND	ND	ND	ND	BONE	PRIMATES	HOMININ	NA	Au. Sediba	SHBN	hand/foot bone	unidentifiable		J	M	CO?	unidentifiable	NA		YES	still embedded in block	ND	ND	ND	ND	ND	ND	ND	ND	ND	ND	ND	ND	ND	ND	ND	ND	ND	ND	ND	ND
MALAPA U.W.88	1	D	Ex situ	Calcified	No number		MH1	B051	ND	ND	ND	ND	BONE	PRIMATES	HOMININ	NA	Au. Sediba	SHBN	hand/foot bone	unidentifiable		J	M	CO?	unidentifiable	NA		YES	still embedded in block	ND	ND	ND	ND	ND	ND	ND	ND	ND	ND	ND	ND	ND	ND	ND	ND	ND	ND	ND	ND
MALAPA U.W.88	1	D	Ex situ	Calcified	No number		MH1	B051	ND	ND	ND	ND	BONE	PRIMATES	HOMININ	NA	Au. Sediba	SHBN	hand/foot bone	unidentifiable		J	M	CO?	unidentifiable	NA		YES	still embedded in block	ND	ND	ND	ND	ND	ND	ND	ND	ND	ND	ND	ND	ND	ND	ND	ND	ND	ND	ND	ND
MALAPA U.W.88	1	D	Ex situ	Calcified	No number		MH1	B051	ND	ND	ND	ND	BONE	PRIMATES	HOMININ	NA	Au. Sediba	LBN	ULN	DSH-D		J	M	FR	R	NA		YES	still embedded in block	ND	ND	ND	ND	ND	ND	ND	ND	ND	ND	ND	ND	ND	ND	ND	ND	ND	ND	ND	ND
MALAPA U.W.88	4	D	Ex situ	Calcified	No number		MH1	B051	ND	ND	ND	ND	BONE+TOOTH	PRIMATES	HOMININ	NA	Au. Sediba	CRA	MANT	HOR+LM1, LM2 erupted, LM3 in crypt		J	M	FR	L	0		YES	still embedded in block	ND	ND	ND	ND	ND	ND	ND	ND	ND	ND	ND	ND	ND	ND	ND	ND	ND	ND	ND	ND
MALAPA U.W.88	1	D	Ex situ	Calcified	No number		MH1	B051	ND	ND	ND	ND	BONE	PRIMATES	HOMININ	NA	Au. Sediba	RACHIS	RIB	near CO		J	M	near CO	ND	NA		YES	still embedded in block	ND	ND	ND	ND	ND	ND	ND	ND	ND	ND	ND	ND	ND	ND	ND	ND	ND	ND	ND	ND
MALAPA U.W.88	1	D	Ex situ	Calcified	No number		MH1	B051	ND	ND	ND	ND	BONE	PRIMATES	HOMININ	NA	Au. Sediba	RACHIS	RIB	near CO		J	M	near CO	ND	NA		YES	still embedded in block	ND	ND	ND	ND	ND	ND	ND	ND	ND	ND	ND	ND	ND	ND	ND	ND	ND	ND	ND	ND
MALAPA U.W.88	1	D	Ex situ	Calcified	No number		MH1	B051	ND	ND	ND	ND	BONE	PRIMATES	HOMININ	NA	Au. Sediba	RACHIS	RIB	near CO		J	M	near CO	ND	NA		YES	still embedded in block	ND	ND	ND	ND	ND	ND	ND	ND	ND	ND	ND	ND	ND	ND	ND	ND	ND	ND	ND	ND
MALAPA U.W.88	1	D	Ex situ	Calcified	No number		MH1	B051	ND	ND	ND	ND	BONE	PRIMATES	HOMININ	NA	Au. Sediba	RACHIS	RIB	near CO		J	M	near CO	ND	NA		YES	still embedded in block	ND	ND	ND	ND	ND	ND	ND	ND	ND	ND	ND	ND	ND	ND	ND	ND	ND	ND	ND	ND
MALAPA U.W.88	1	D	Ex situ	Calcified	No number		MH1	B051	ND	ND	ND	ND	BONE	PRIMATES	HOMININ	NA	Au. Sediba	LBN/RACHIS	RAD/RIB	SH		J	M	FR	unidentifiable	NA		YES	still embedded in block	ND	ND	ND	ND	ND	ND	ND	ND	ND	ND	ND	ND	ND	ND	ND	ND	ND	ND	ND	ND
MALAPA U.W.88	1	D	Ex situ	Calcified	No number		MH1	B051	ND	ND	ND	ND	BONE	PRIMATES	HOMININ	NA	Au. Sediba	LBN	HUM?	PSH-SH-DSH	ep dist missing	J	M	near CO	L?	NA		YES	still embedded in block	ND	ND	ND	ND	ND	ND	ND	ND	ND	ND	ND	ND	ND	ND	ND	ND	ND	ND	ND	ND
MALAPA U.W.88	1	D	Ex situ	Calcified	No number		MH1	B051	ND	ND	ND	ND	BONE	PRIMATES	HOMININ	NA	Au. Sediba	LBN	TIB/FEM	tibia shaft or dist femur		J	M	FR	unidentifiable	NA		YES	still embedded in block	ND	ND	ND	ND	ND	ND	ND	ND	ND	ND	ND	ND	ND	ND	ND	ND	ND	ND	ND	ND
MALAPA U.W.88	1	D	Ex situ	Calcified	No number		MH1	B051	ND	ND	ND	ND	BONE	PRIMATES	HOMININ	NA	Au. Sediba	LBN	HUM?	DSH-D		J	M	FR	unidentifiable	NA		YES	still embedded in block	ND	ND	ND	ND	ND	ND	ND	ND	ND	ND	ND	ND	ND	ND	ND	ND	ND	ND	ND	ND
[truncated: 14 more columns]
